# Supplementary material for: Single‐nucleus analysis reveals oxidative stress in Down syndrome basal forebrain neurons at birth
Source: Alzheimers Dement. 2025 Jul 16;21(7):e70445. doi: 10.1002/alz.70445 (PMC12265022; doi:10.1002/alz.70445)
Supplement: Supplementary file 2 — Supporting Information [file ALZ-21-e70445-s010.xlsx]

## Sheet: Sheet1
Sample Information
Sample ID	Condition	Sex	Age	PMI (hrs)	Manner of Death	Cause of Death	Duration of Gestation
4901	Control	F	61 days	28	Accidental	Asphyxia due to overlay	-
5987	DS	F	65 days	28	Accidental	SIDS	35 weeks
4239	Control	F	52 days	36	Natural	SIDS	-
4457	DS	F	185 days	32	Natural	Complications of congenital heart disease	-
5655	Control	F	91 days	28	Undetermined	SIDS	36 weeks
1282	DS	F	186 days	28	Natural	Atrioventricular septal defect of heart	-
1063	Control	M	1 yr 123 days	21	Natural	Dehydration (Probable viral gastroenteritis)	-
714	DS	M	1 yr 319 days	17	Natural	Cardiac arrhythmia	-
