# Supplementary material for: Single‐nucleus analysis reveals oxidative stress in Down syndrome basal forebrain neurons at birth
Source: Alzheimers Dement. 2025 Jul 16;21(7):e70445. doi: 10.1002/alz.70445 (PMC12265022; doi:10.1002/alz.70445)
Supplement: Supplementary file 3 — Supporting Information [file ALZ-21-e70445-s001.xlsx]

## Sheet: Sheet1
R version 4.4.0 (2024-04-24 ucrt)
Platform: x86_64-w64-mingw32/x64
Running under: Windows 11 x64 (build 22631)
Matrix products: default
locale:
[1] LC_COLLATE=English_United States.utf8 LC_CTYPE=English_United States.utf8 LC_MONETARY=English_United States.utf8
[4] LC_NUMERIC=C LC_TIME=English_United States.utf8
time zone: America/Chicago
tzcode source: internal
attached base packages:
[1] grid stats4 stats graphics grDevices utils datasets methods base
other attached packages:
[1] DOSE_4.0.0 gtable_0.3.6 cowplot_1.1.3 ggpubr_0.6.0 Signac_1.14.0
[6] gridExtra_2.3 MAST_1.32.0 RColorBrewer_1.1-3 harmony_1.2.3 Rcpp_1.0.12
[11] org.Hs.eg.db_3.20.0 AnnotationDbi_1.68.0 clusterProfiler_4.14.6 eulerr_7.0.2 biomaRt_2.62.1
[16] VennDiagram_1.7.3 futile.logger_1.4.3 scProgram_0.0.0.9000 tibble_3.2.1 tidyr_1.3.1
[21] forcats_1.0.0 pheatmap_1.0.12 viridis_0.6.5 viridisLite_0.4.2 SingleCellExperiment_1.28.1
[26] celldex_1.16.0 SingleR_2.8.0 SummarizedExperiment_1.36.0 Biobase_2.66.0 GenomicRanges_1.58.0
[31] GenomeInfoDb_1.42.3 IRanges_2.40.1 S4Vectors_0.44.0 BiocGenerics_0.52.0 MatrixGenerics_1.18.1
[36] matrixStats_1.4.1 loupeR_1.1.1 hdf5r_1.3.12 remotes_2.5.0 HGNChelper_0.8.15
[41] openxlsx_4.2.8 readxl_1.4.5 patchwork_1.3.0 dplyr_1.1.4 Seurat_5.1.0
[46] SeuratObject_5.0.2 sp_2.1-4 EnhancedVolcano_1.24.0 ggrepel_0.9.5 ggplot2_3.5.1
loaded via a namespace (and not attached):
[1] R.methodsS3_1.8.2 dichromat_2.0-0.1 progress_1.2.3 goftest_1.2-3 Biostrings_2.74.1
[6] HDF5Array_1.34.0 vctrs_0.6.5 ggtangle_0.0.6 spatstat.random_3.3-2 digest_0.6.35
[11] png_0.1-8 gypsum_1.2.0 deldir_2.0-4 parallelly_1.38.0 MASS_7.3-60.2
[16] reshape2_1.4.4 httpuv_1.6.15 qvalue_2.38.0 withr_3.0.2 ggrastr_1.0.2
[21] ggfun_0.1.8 survival_3.5-8 memoise_2.0.1 ggbeeswarm_0.7.2 gson_0.1.0
[26] systemfonts_1.2.1 ragg_1.3.3 tidytree_0.4.6 zoo_1.8-12 pbapply_1.7-2
[31] R.oo_1.27.0 Formula_1.2-5 prettyunits_1.2.0 KEGGREST_1.46.0 promises_1.3.2
[36] httr_1.4.7 rstatix_0.7.2 globals_0.16.3 fitdistrplus_1.2-2 rhdf5filters_1.18.1
[41] rhdf5_2.50.2 rstudioapi_0.17.1 UCSC.utils_1.2.0 miniUI_0.1.1.1 generics_0.1.3
[46] curl_6.2.2 zlibbioc_1.52.0 ScaledMatrix_1.14.0 polyclip_1.10-7 GenomeInfoDbData_1.2.13
[51] ExperimentHub_2.14.0 SparseArray_1.6.2 xtable_1.8-4 stringr_1.5.1 S4Arrays_1.6.0
[56] BiocFileCache_2.14.0 hms_1.1.3 irlba_2.3.5.1 colorspace_2.1-0 filelock_1.0.3
[61] ROCR_1.0-11 reticulate_1.38.0 spatstat.data_3.1-6 magrittr_2.0.3 lmtest_0.9-40
[66] later_1.3.2 ggtree_3.14.0 lattice_0.22-6 spatstat.geom_3.3-4 future.apply_1.11.3
[71] scattermore_1.2 RcppAnnoy_0.0.22 pillar_1.10.2 nlme_3.1-166 compiler_4.4.0
[76] beachmat_2.22.0 RSpectra_0.16-2 stringi_1.8.4 tensor_1.5 plyr_1.8.9
[81] crayon_1.5.3 abind_1.4-8 gridGraphics_0.5-1 bit_4.6.0 fastmatch_1.1-6
[86] codetools_0.2-20 textshaping_1.0.0 BiocSingular_1.22.0 alabaster.ranges_1.6.0 plotly_4.10.4
[91] mime_0.12 splines_4.4.0 fastDummies_1.7.5 dbplyr_2.5.0 sparseMatrixStats_1.18.0
[96] cellranger_1.1.0 blob_1.2.4 utf8_1.2.4 BiocVersion_3.20.0 fs_1.6.5
[101] listenv_0.9.1 DelayedMatrixStats_1.28.1 ggsignif_0.6.4 ggplotify_0.1.2 Matrix_1.7-0
[106] pkgconfig_2.0.3 tools_4.4.0 cachem_1.1.0 RhpcBLASctl_0.23-42 RSQLite_2.3.9
[111] DBI_1.2.3 splitstackshape_1.4.8 fastmap_1.2.0 scales_1.4.0 ica_1.0-3
[116] Rsamtools_2.22.0 broom_1.0.8 AnnotationHub_3.14.0 BiocManager_1.30.25 dotCall64_1.1-1
[121] carData_3.0-5 RANN_2.6.2 alabaster.schemas_1.6.0 snow_0.4-4 farver_2.1.2
[126] yaml_2.3.10 cli_3.6.2 purrr_1.0.2 leiden_0.4.3.1 lifecycle_1.0.4
[131] uwot_0.2.2 backports_1.5.0 lambda.r_1.2.4 BiocParallel_1.40.0 ggridges_0.5.6
[136] progressr_0.15.1 parallel_4.4.0 ape_5.8-1 jsonlite_1.8.8 RcppHNSW_0.6.0
[141] bitops_1.0-9 bit64_4.6.0-1 Rtsne_0.17 yulab.utils_0.2.0 alabaster.matrix_1.6.1
[146] spatstat.utils_3.1-2 BiocNeighbors_2.0.1 zip_2.3.2 futile.options_1.0.1 alabaster.se_1.6.0
[151] GOSemSim_2.32.0 spatstat.univar_3.1-1 R.utils_2.13.0 lazyeval_0.2.2 alabaster.base_1.6.1
[156] shiny_1.10.0 htmltools_0.5.8.1 enrichplot_1.26.6 GO.db_3.20.0 sctransform_0.4.1
[161] rappdirs_0.3.3 formatR_1.14 glue_1.7.0 spam_2.10-0 httr2_1.1.2
[166] XVector_0.46.0 treeio_1.30.0 igraph_2.0.3 R6_2.6.1 DoubletFinder_2.0.4
[171] RcppRoll_0.3.1 labeling_0.4.3 cluster_2.1.6 Rhdf5lib_1.28.0 aplot_0.2.5
[176] DelayedArray_0.32.0 tidyselect_1.2.1 vipor_0.4.7 xml2_1.3.8 car_3.1-3
[181] future_1.34.0 rsvd_1.0.5 KernSmooth_2.23-22 data.table_1.16.2 htmlwidgets_1.6.4
[186] fgsea_1.32.4 rlang_1.1.3 spatstat.sparse_3.1-0 spatstat.explore_3.3-4 beeswarm_0.4.0
