# Supplementary material for: Single‐nucleus analysis reveals oxidative stress in Down syndrome basal forebrain neurons at birth
Source: Alzheimers Dement. 2025 Jul 16;21(7):e70445. doi: 10.1002/alz.70445 (PMC12265022; doi:10.1002/alz.70445)
Supplement: Supplementary file 4 — Supporting Information [file ALZ-21-e70445-s008.xlsx]

## Sheet: ST3. Marker Genes
Astrocytes	BFCNs	Endothelial	Inhibitory Neurons	GPCs	Immature Neurons	Mature Neurons	Microglia	Motor Neurons	Oligodendrocytes	OPCs
AQP4	CHAT	FN1	GAD1	EGFR	DCX	ENO2	PTPRC	CHAT	OLIG1	OLIG1
GFAP	ACHE	CLDN5	GAD2	IGFBP2	NEUROD1	RBFOX3	APBB1IP	MNX1	OLIG2	OLIG2
S100B	SLC18A3	PECAM1	NKX2-1	MKI67	STMN1	MAP2	C1QC		SOX10	SOX10
SOX9	NGFR	CD34	GABBR1		NCAM1	SYP	AIF1		NKX6-2	NKX2-2
ALDH1L1	NTRK1	TEK	GABBR2		TUBB3	DLG4	CD68		NKX2-2	PDGFRA
EGFR	NKX2-1	VWF	SLC6A1			TUBB3			PLP1	PLP1
	ISL1	SLC7A5	SLC32A1			MAPT			MBP
	LHX8		DLX1			INA			MAG
	SLC5A7		DLX2			GAP43			MOG
						NRP1
