# Supplementary material for: Single‐nucleus analysis reveals oxidative stress in Down syndrome basal forebrain neurons at birth
Source: Alzheimers Dement. 2025 Jul 16;21(7):e70445. doi: 10.1002/alz.70445 (PMC12265022; doi:10.1002/alz.70445)
Supplement: Supplementary file 5 — Supporting Information [file ALZ-21-e70445-s012.xlsx]

## Sheet: Astrocyte DEGs
Gene	avg_log2FC	pct.1	pct.2	p_val_adj	Chromosome	start	end	width	strand
FRMD5	2.48219	0.808	0.217	0	15	43870761	44195271	324511	-
DSCAML1	3.53585	0.693	0.104	0	11	117427772	117817525	389754	-
BCAS1	4.57294	0.669	0.091	0	20	53936777	54070594	133818	-
EDIL3	3.49509	0.665	0.096	0	5	83940554	84384880	444327	-
FRMD4B	3.76003	0.678	0.122	0	3	69168782	69542583	373802	-
DOCK9	3.18776	0.679	0.127	0	13	98793429	99086625	293197	-
PLPPR1	3.94217	0.637	0.089	0	9	101028727	101325135	296409	+
TMEFF2	3.3652	0.629	0.089	0	2	191949043	192194933	245891	-
MBP	3.76314	0.634	0.095	0	18	76978827	77133683	154857	-
MARCHF1	2.4364	0.772	0.234	0	4	163524298	164384050	859753	-
PLP1	3.45052	0.615	0.088	0	X	103773718	103792619	18902	+
GALNT13	2.65992	0.696	0.175	0	2	153871922	154453979	582058	+
PLCL1	2.80188	0.722	0.202	0	2	197804593	198572581	767989	+
TTLL7	3.13629	0.675	0.155	0	1	83865024	83999150	134127	-
TMEM132B	3.40357	0.615	0.097	0	12	125186386	125662377	475992	+
ADARB2	2.69919	0.638	0.121	0	10	1177313	1737525	560213	-
ELMO1	2.55214	0.674	0.157	0	7	36852906	37449223	596318	-
UGT8	3.24151	0.597	0.087	0	4	114598770	114678225	79456	+
MOB3B	2.24706	0.754	0.247	0	9	27325209	27529814	204606	-
SLC24A2	2.97732	0.621	0.114	0	9	19507452	19789037	281586	-
AGPAT4	3.26932	0.634	0.139	0	6	161129967	161274061	144095	-
ST18	2.85767	0.591	0.097	0	8	52110838	52460959	350122	-
SPOCK3	2.88238	0.566	0.08	0	4	166733384	167234796	501413	-
GSN	3.35852	0.578	0.096	0	9	121207794	121332843	125050	+
SH3GL3	3.26585	0.569	0.089	0	15	83447228	83618743	171516	+
FAM13C	1.94378	0.803	0.337	0	10	59246130	59363181	117052	-
NKAIN2	3.30564	0.609	0.147	0	6	123803865	124825640	1021776	+
PPP1R16B	4.39427	0.501	0.044	0	20	38805697	38923024	117328	+
CLDN11	4.00031	0.512	0.071	0	3	170418868	170454733	35866	+
AATK	3.8081	0.516	0.08	0	17	81110487	81166221	55735	-
ARHGAP22	3.07925	0.505	0.072	0	10	48446036	48656265	210230	-
DNM3	2.31799	0.827	0.396	0	1	171817887	172418466	600580	+
KCNIP4	4.39966	0.506	0.078	0	4	20728606	21948772	1220167	-
MOBP	4.16498	0.511	0.085	0	3	39467198	39529479	62282	+
UNC5C	3.26206	0.622	0.207	0	4	95162504	95549206	386703	-
DSCAM	3.51079	0.622	0.216	0	21	40010999	40847158	836160	-
MOG	4.37405	0.434	0.038	0	6	29657002	29672372	15371	+
OPCML	4.59594	0.46	0.074	0	11	132414977	133532501	1117525	-
OSBPL3	-2.20278	0.343	0.678	0	7	24796540	24981634	185095	-
SLC44A1	1.67422	0.952	0.659	0	9	105244622	105439171	194550	+
HSPA4L	-2.57801	0.286	0.566	0	4	127781821	127840733	58913	+
VAV3	-1.94949	0.639	0.889	0	1	107571161	107965180	394020	-
HSPH1	-1.73714	0.483	0.659	0	13	31134973	31162388	27416	-
IL1RAPL1	2.11395	0.868	0.697	0	X	28587446	29956718	1369273	+
SLC7A11	-1.92489	0.669	0.836	0	4	138164097	138242349	78253	-
KALRN	-1.30183	0.79	0.945	0	3	124033369	124726325	692957	+
SORBS1	-1.02127	0.926	0.982	0	10	95311771	95561414	249644	-
DCLK2	-1.23306	0.945	0.987	0	4	150078445	150257438	178994	+
NAV2	-1.11381	0.943	0.985	0	11	19350724	20121601	770878	+
TRPM3	-1.15943	0.863	0.902	0	9	70529060	71446904	917845	-
NRG3	-0.928365	0.995	0.979	0	10	81875194	82987179	1111986	+
GPC5	-1.21927	0.975	0.99	0	13	91398621	92873682	1475062	+
RORA	-0.891131	0.994	0.999	0	15	60488284	61229302	741019	-
ADGRB3	-0.815935	0.996	0.999	0	6	68635282	69390571	755290	+
LRP1B	-0.696514	0.997	0.998	0	2	140231423	142131016	1899594	-
MACF1	-0.950991	0.994	0.994	0	1	39081316	39487177	405862	+
PCSK5	-1.26301	0.782	0.932	1.70956594773988e-319	9	75890644	76362975	472332	+
SOX5	-0.831653	0.984	0.998	1.51074342801773e-315	12	23529504	24562544	1033041	-
MCC	-1.39553	0.719	0.925	2.16191709751185e-315	5	113022106	113488823	466718	-
CTNND2	-0.67322	0.999	0.997	2.43254138703908e-315	5	10971836	11904446	932611	-
RNF144A	1.77803	0.84	0.415	2.5443982869997e-314	2	6917412	7068286	150875	+
FTH1	2.45574	0.763	0.285	4.10203852809583e-313	11	61959718	61967634	7917	-
HIBCH	-0.969657	0.818	0.809	1.74920360189099e-312	2	190189735	190344193	154459	-
SLAIN1	2.29266	0.778	0.349	1.03374999632696e-311	13	77697687	77764242	66556	+
FA2H	3.34419	0.486	0.061	3.21326e-308	16	74712955	74774831	61877	-
VSTM2B	5.22286	0.351	0.02	2.60328e-306	19	29525994	29564551	38558	+
PRKD1	-1.04465	0.893	0.959	7.16054e-306	14	29576479	30191898	615420	-
FMN2	-0.965678	0.946	0.962	8.07467e-305	1	240014348	240475187	460840	+
SAMD12	2.65554	0.601	0.128	7.12419e-304	8	118189455	118622112	432658	-
MTMR7	3.88834	0.428	0.041	2.34165e-303	8	17296794	17413528	116735	-
PALM2AKAP2	3.31794	0.523	0.09	6.36228e-302	9	109498325	110172512	674188	+
NPAS3	-0.852103	1	0.999	9.09845e-301	14	32934396	33820863	886468	+
SHTN1	2.15621	0.711	0.205	1.9573e-300	10	116881477	117126586	245110	-
ANO4	2.81026	0.551	0.095	5.97799e-300	12	100717526	101128641	411116	+
PLEKHH1	3.20817	0.519	0.136	1.87273e-296	14	67533290	67589612	56323	+
PLLP	4.47699	0.379	0.027	5.28774e-296	16	57248547	57284672	36126	-
SMAD1	-1.72707	0.493	0.689	3.14789e-295	4	145481194	145559176	77983	+
KCND2	-1.3686	0.905	0.982	3.31093e-295	7	120273175	120750337	477163	+
CA10	4.99283	0.321	0.022	4.54477e-294	17	51630313	52160017	529705	-
LSS	2.34	0.599	0.155	9.21368e-293	21	46188141	46228824	40684	-
PITPNC1	-1.07755	0.944	0.985	1.59605e-292	17	67377281	67697256	319976	+
SESN3	-1.35826	0.661	0.812	5.93829e-292	11	95165513	95232541	67029	-
COBL	2.01213	0.747	0.278	1.54942e-291	7	51016212	51316818	300607	-
RNF220	3.16636	0.532	0.137	1.31399e-290	1	44405194	44651724	246531	+
RGS7	-1.29865	0.872	0.977	2.33566e-290	1	240767636	241357374	589739	-
CNP	3.58436	0.486	0.075	1.14341e-289	17	41966763	41977740	10978	+
SHROOM4	2.76222	0.565	0.117	2.81623e-289	X	50586796	50814302	227507	-
SLC22A15	2.97596	0.531	0.096	8.53266e-289	1	115976513	116070054	93542	+
NFIA	-0.81147	0.994	0.999	1.44542e-288	1	60865259	61462788	597530	+
RASGRF2	3.55829	0.475	0.08	8.76372e-288	5	80960363	81230162	269800	+
ANK3	2.19667	0.753	0.319	2.07205e-287	10	60026298	60733490	707193	-
APP	1.49118	0.913	0.544	2.08182e-287	21	25880535	26171128	290594	-
GRIA4	2.37948	0.648	0.193	2.92699e-283	11	105609535	105982090	372556	+
FGF12	3.3403	0.514	0.173	1.13282e-280	3	192139390	192767764	628375	-
DTNA	-0.66857	0.996	0.999	5.21954e-278	18	34493291	34891844	398554	+
DNAJC6	2.0668	0.711	0.225	1.29564e-274	1	65248219	65415871	167653	+
ERC2	2.7553	0.434	0.074	3.1928e-272	3	55508311	56469095	960785	-
FGF14	3.38597	0.436	0.093	4.31961e-269	13	101710804	102402457	691654	-
PDE1C	2.73479	0.56	0.122	4.76937e-269	7	31751179	32428131	676953	-
CLASP2	1.04952	0.97	0.815	2.05722e-267	3	33496245	33718356	222112	-
ATP10B	2.70147	0.528	0.103	1.54845e-265	5	160563120	160852214	289095	-
CDK18	3.57543	0.435	0.055	4.91179e-263	1	205504596	205532793	28198	+
ZEB2	1.42565	0.904	0.688	2.27842e-261	2	144364364	144521057	156694	-
TENM1	1.91808	0.552	0.143	8.0756e-261	X	124375903	125204312	828410	-
LPGAT1	2.34736	0.658	0.263	6.63067e-260	1	211743457	211830763	87307	-
PRICKLE1	5.10877	0.289	0.021	3.3211e-258	12	42456757	42590355	133599	-
ELAPOR2	2.8052	0.555	0.137	1.88408e-257	7	86876906	87059654	182749	-
MGAT4C	-1.14341	0.923	0.948	5.85232e-256	12	85955666	86838904	883239	-
MYO1D	3.32692	0.466	0.077	2.45703e-255	17	32492522	32877177	384656	-
GLDN	4.46015	0.326	0.02	2.33859e-253	15	51341655	51408005	66351	+
PRKCB	4.00926	0.314	0.019	8.14866e-253	16	23835983	24220611	384629	+
TMEM144	2.71985	0.604	0.214	1.40877e-251	4	158201604	158255416	53813	+
RBFOX1	2.23916	0.529	0.143	2.95088e-250	16	5239802	7713340	2473539	+
MARCKSL1	3.0157	0.46	0.098	6.70714e-249	1	32333839	32336233	2395	-
PLD1	2.91507	0.453	0.065	1.50618e-247	3	171600404	171810950	210547	-
SMOC1	2.42035	0.557	0.183	3.922e-247	14	69854131	70032366	178236	+
TF	2.58611	0.62	0.258	2.83487e-246	3	133746040	133796641	50602	+
PDE1A	3.2328	0.456	0.079	4.04185e-246	2	182139968	182523359	383392	-
SPON1	-1.08449	0.851	0.951	4.14224e-246	11	13962723	14268133	305411	+
SLC22A23	1.71248	0.754	0.339	1.31741e-245	6	3268962	3457050	188089	-
MYO5A	1.74926	0.767	0.387	5.74395e-243	15	52307281	52529132	221852	-
NPAS2	-1.34923	0.564	0.72	1.98815e-240	2	100820139	100996829	176691	+
ST6GALNAC3	2.33106	0.604	0.202	2.28611e-240	1	76074746	76634603	559858	+
S100B	2.34511	0.659	0.228	3.19649e-240	21	46598604	46605208	6605	-
CARNS1	5.11824	0.255	0.01	2.72415e-239	11	67414968	67425607	10640	+
PIP4K2A	1.61678	0.909	0.621	6.7899e-239	10	22534854	22714578	179725	-
ENPP2	2.90973	0.476	0.084	1.67725e-238	8	119557086	119673453	116368	-
CAMTA1	-0.853373	0.928	0.962	1.48518e-237	1	6785454	7769706	984253	+
PCDH11X	3.76904	0.34	0.044	3.00726e-237	X	91779261	92623230	843970	+
ERBB3	3.47019	0.387	0.044	4.44216e-237	12	56076799	56103505	26707	+
XKR4	2.09536	0.388	0.07	3.39035e-236	8	55102028	55542054	440027	+
NFIB	-0.904745	0.917	0.977	3.87869e-236	9	14081843	14398983	317141	-
LANCL1	2.33191	0.617	0.225	1.21731e-235	2	210427131	210477652	50522	-
NTNG1	-1.3615	0.703	0.898	1.28271e-233	1	107140007	107484923	344917	+
ARFGEF3	1.96667	0.528	0.112	1.49649e-233	6	138161939	138344663	182725	+
SEPTIN7	1.53947	0.917	0.674	5.6786e-233	7	35800932	35907110	106179	+
CHORDC1	-1.43584	0.387	0.497	9.78383e-232	11	90200429	90223077	22649	-
REPS2	2.81509	0.414	0.058	1.79268e-231	X	16946658	17153272	206615	+
SRCIN1	3.74249	0.36	0.038	1.44026e-230	17	38530031	38605952	75922	-
OLIG1	2.68316	0.426	0.084	7.00965e-229	21	33070141	33072413	2273	+
PKP4	1.7535	0.8	0.566	8.32443e-229	2	158456952	158682879	225928	+
GPM6A	-0.69015	0.989	0.997	3.67247e-228	4	175632934	176002664	369731	-
RBMS3	-0.998598	0.956	0.979	6.09909e-228	3	28574791	30010391	1435601	+
GNAI1	1.97665	0.603	0.172	6.66796e-228	7	79768028	80226181	458154	+
SLC6A11	-1.84885	0.581	0.836	1.14353e-227	3	10816201	10940714	124514	+
TUBA1A	2.90692	0.518	0.139	8.41265e-227	12	49184686	49189080	4395	-
MAG	4.48728	0.348	0.035	6.57998e-225	19	35292125	35313807	21683	+
FAM124A	2.5936	0.505	0.109	8.84807e-225	13	51222334	51284239	61906	+
CPEB4	-0.881657	0.88	0.889	7.53441e-224	5	173888349	173961980	73632	+
RYR3	-1.1797	0.742	0.888	1.34921e-223	15	33310962	33866121	555160	+
SASH1	-0.695869	0.931	0.963	2.22759e-222	6	148272304	148552044	279741	+
ZNF536	2.58684	0.53	0.177	1.22057e-221	19	30224891	30713586	488696	+
PTGES3	-1.14452	0.518	0.547	8.73105e-221	12	56663341	56688408	25068	-
TAFA2	2.33179	0.45	0.112	1.06262e-220	12	61708273	62279150	570878	-
DYNC1I1	3.14098	0.346	0.037	2.56248e-219	7	95772506	96110322	337817	+
ATP1B1	2.71309	0.49	0.114	3.20771e-216	1	169105697	169310992	205296	+
CNTNAP4	3.34983	0.383	0.06	9.67851e-216	16	76277278	76560757	283480	+
CXADR	3.85155	0.289	0.024	3.0113e-213	21	17513043	17593579	80537	+
CD9	2.91196	0.434	0.095	8.929e-213	12	6199715	6238271	38557	+
KHDRBS3	2.8034	0.447	0.119	1.75745e-211	8	135457456	135656722	199267	+
CADPS2	-1.44551	0.522	0.744	4.35534e-211	7	122318411	122886759	568349	-
SEMA4D	2.38435	0.62	0.232	1.13468e-210	9	89360787	89498130	137344	-
SLCO3A1	2.6999	0.449	0.082	1.35486e-208	15	91853708	92172435	318728	+
POLR2F	2.57074	0.516	0.147	3.77245e-207	22	37952607	38041915	89309	+
EYA2	-1.40415	0.54	0.798	7.0885e-207	20	46894624	47188844	294221	+
CLMN	2.13185	0.482	0.1	4.38481e-205	14	95181940	95319908	137969	-
PDZRN4	2.68183	0.448	0.104	2.81398e-204	12	41188320	41574745	386426	+
SERPINE2	-1.01341	0.738	0.748	2.34882e-203	2	223975045	224039318	64274	-
LDB3	3.951	0.306	0.029	1.8205e-202	10	86666785	86736072	69288	+
MYRF	3.62901	0.346	0.041	4.07783e-202	11	61752636	61788518	35883	+
ATP8A1	1.6834	0.748	0.349	2.63142e-201	4	42408373	42657121	248749	-
RAPGEF5	2.95864	0.426	0.077	3.44544e-201	7	22118236	22357154	238919	-
SIK3	1.0119	0.984	0.905	1.34049e-200	11	116843402	117098437	255036	-
CHN2	2.57692	0.439	0.084	1.16642e-199	7	29146547	29514328	367782	+
RGMA	-1.48899	0.629	0.829	6.49293e-199	15	93035271	93089211	53941	-
NKAIN3	-1.26868	0.968	0.972	8.24845e-199	8	62248591	63014000	765410	+
ATP2C1	-0.992899	0.742	0.729	9.20262e-199	3	130850595	131016712	166118	+
SYNJ2	2.82002	0.434	0.082	1.49209e-197	6	157981863	158099176	117314	+
CTNNA2	-1.13455	0.982	0.989	3.16297e-197	2	79185231	80648861	1463631	+
TNR	1.68807	0.677	0.558	7.25215e-197	1	175315194	175743616	428423	-
APLP1	3.30247	0.384	0.058	1.85133e-196	19	35867899	35879792	11894	+
RICTOR	1.23827	0.839	0.52	2.39222e-196	5	38937920	39074399	136480	-
NFASC	1.81624	0.709	0.286	2.97044e-195	1	204828651	205022822	194172	+
DPYSL5	3.07873	0.357	0.054	4.67966e-195	2	26847747	26950351	102605	+
TMEM63A	2.47265	0.466	0.121	8.81534e-195	1	225845536	225882380	36845	-
SLCO1A2	2.57597	0.458	0.101	7.62968e-194	12	21264600	21419594	154995	-
ESRRG	-1.09717	0.817	0.912	1.99251e-193	1	216503246	217137755	634510	-
AGTPBP1	1.81071	0.687	0.294	4.48181e-193	9	85546539	85742029	195491	-
PPFIBP1	2.29381	0.454	0.098	9.34555e-193	12	27523431	27695564	172134	+
CTNNA3	1.60988	0.839	0.656	2.81747e-192	10	65912457	67763637	1851181	-
PNISR	-0.677874	0.84	0.84	1.54454e-191	6	99397629	99425331	27703	-
FXR1	-0.786255	0.686	0.696	1.97691e-191	3	180868141	180982753	114613	+
APBB2	1.08398	0.874	0.607	4.25641e-190	4	40810027	41216714	406688	-
ANKRD44	1.3712	0.789	0.424	1.7827e-188	2	196967017	197311173	344157	-
GRIK2	1.03259	0.821	0.561	2.09059e-188	6	100962701	102081622	1118922	+
PPP1R14A	4.54105	0.256	0.017	6.3059e-188	19	38251237	38256532	5296	-
PARD3	-0.337456	0.96	0.993	9.17437e-188	10	34109560	34815325	705766	-
MVB12B	1.44666	0.757	0.432	6.73088e-187	9	126326829	126507041	180213	+
CHL1	-0.822927	0.841	0.898	5.20558e-186	3	196763	409417	212655	+
MCF2L2	3.22945	0.325	0.041	1.39328e-185	3	183178041	183428778	250738	-
RFFL	1.77761	0.637	0.243	5.33892e-185	17	35005990	35089319	83330	-
KCNK10	3.4499	0.289	0.034	5.96753e-185	14	88180103	88326907	146805	-
PTPRO	2.27323	0.321	0.063	6.99057e-185	12	15322257	15602175	279919	+
ARHGEF26	-1.02304	0.729	0.895	1.02304e-184	3	154121003	154257827	136825	+
CPM	3.45158	0.354	0.051	1.07403e-184	12	68842197	68971570	129374	-
COL9A1	3.27503	0.278	0.038	2.75996e-182	6	70216040	70303084	87045	-
HECW2	1.82601	0.602	0.225	3.62801e-182	2	196189099	196593684	404586	-
TMEM163	2.49047	0.399	0.129	7.44027e-182	2	134455759	134719000	263242	-
PAK5	2.311	0.373	0.061	1.08612e-181	20	9537370	9839076	301707	-
ABCA2	2.61833	0.437	0.103	1.18389e-181	9	137007234	137028915	21682	-
ADGRV1	1.70327	0.615	0.228	1.29384e-181	5	90529344	91164437	635094	+
HECW1	3.37594	0.252	0.026	3.92261e-180	7	43112629	43566001	453373	+
GRM7	3.39531	0.325	0.082	5.41688e-180	3	6770001	7741533	971533	+
KCNMB4	2.90845	0.39	0.076	8.94262e-180	12	70366290	70434292	68003	+
RIMS2	2.91582	0.309	0.055	3.72537e-179	8	103500610	104254430	753821	+
MAPK10	-0.577951	0.962	0.981	4.42984e-179	4	85990007	86594625	604619	-
EEF1A1	2.02356	0.658	0.295	3.13665e-178	6	73489308	73525587	36280	-
TPD52	2.37569	0.426	0.088	6.4019e-178	8	80034745	80231232	196488	-
SPTLC2	1.96288	0.553	0.185	1.25163e-177	14	77505997	77616637	110641	-
SH3TC2	3.28496	0.348	0.052	2.099e-176	5	148923639	149063163	139525	-
P4HA1	-1.10377	0.613	0.714	7.2891e-176	10	73007217	73096974	89758	-
FOLH1	3.16832	0.356	0.055	2.48793e-174	11	49145092	49208638	63547	-
ABCA1	-0.723075	0.761	0.845	3.77341e-174	9	104781006	104928155	147150	-
SLC2A13	2.29978	0.407	0.115	5.16855e-174	12	39755025	40106089	351065	-
TMEFF1	2.08947	0.538	0.18	1.04526e-173	9	100473149	100577636	104488	+
NELL2	-1.83867	0.345	0.636	1.08163e-173	12	44508275	44921848	413574	-
VRK2	2.6111	0.419	0.089	2.06431e-173	2	57907629	58159920	252292	+
CERS6	-1.3352	0.499	0.556	6.9164e-173	2	168456249	168775134	318886	+
CHPT1	-1.01528	0.726	0.828	3.51992e-172	12	101696947	101744140	47194	+
ELOVL7	3.7073	0.265	0.023	6.19762e-172	5	60751791	60844274	92484	-
RFX4	-0.815708	0.851	0.946	1.11834e-171	12	106583004	106762803	179800	+
CARMIL1	-0.624414	0.882	0.955	2.03828e-171	6	25279078	25620530	341453	+
LHFPL6	-0.686045	0.867	0.945	4.601e-171	13	39209116	39603528	394413	-
SON	1.14152	0.855	0.509	7.27121e-171	21	33543038	33577481	34444	+
ZKSCAN1	1.59308	0.596	0.239	1.23125e-170	7	100015572	100041689	26118	+
MAN2A1	1.8662	0.73	0.484	2.02669e-170	5	109689927	109869625	179699	+
ADGRL3	-0.480711	0.99	0.996	7.96478e-170	4	61200326	62078335	878010	+
SH3KBP1	1.96272	0.439	0.103	1.07834e-169	X	19533977	19887600	353624	-
SLC4A4	-1.23926	0.907	0.956	4.51473e-169	4	71062667	71572087	509421	+
KIF13B	1.88811	0.597	0.226	3.5787e-168	8	29067278	29263124	195847	-
BIN1	2.72749	0.374	0.066	1.96159e-167	2	127048027	127107288	59262	-
LPAR1	2.39167	0.443	0.105	4.96792e-167	9	110873263	111038470	165208	-
DPP10	0.152467	0.764	0.44	1.94283e-166	2	114442299	115845780	1403482	+
MTSS1	1.69083	0.45	0.129	2.83086e-166	8	124550784	124728473	177690	-
TMEM132C	3.37157	0.287	0.037	1.18663e-165	12	128267170	128707911	440742	+
ABCA5	3.6455	0.252	0.023	1.34644e-165	17	69244311	69327244	82934	-
DEPTOR	2.88181	0.357	0.068	2.98267e-165	8	119873717	120050918	177202	+
WASF1	2.41066	0.414	0.108	1.32705e-164	6	110099819	110180004	80186	-
RTN1	1.72081	0.575	0.2	5.19693e-164	14	59595976	59870776	274801	-
WIPF1	1.54001	0.639	0.271	5.98518e-164	2	174559572	174682916	123345	-
SLC1A1	3.67574	0.268	0.03	2.11237e-163	9	4490468	4587469	97002	+
RETREG1	1.75006	0.543	0.171	5.28973e-163	5	16473038	16617101	144064	-
PAPOLA	-0.727113	0.648	0.641	6.90726e-163	14	96501433	96567116	65684	+
PIP5K1B	3.26306	0.318	0.051	1.29325e-162	9	68705240	69009176	303937	+
SSH2	1.21694	0.811	0.472	2.11247e-162	17	29625938	29930276	304339	-
DST	-0.521296	0.997	0.997	4.3096e-162	6	56457987	56954830	496844	-
SOX10	3.79162	0.269	0.029	4.47872e-162	22	37970686	37987422	16737	-
PCDH15	2.27294	0.394	0.162	2.76697e-161	10	53802771	55627942	1825172	-
MAL	3.27828	0.352	0.061	3.32957e-161	2	95025677	95053992	28316	+
PEX5L	1.76912	0.581	0.209	3.42675e-161	3	179794958	180037053	242096	-
SELENOP	2.62542	0.426	0.109	1.34045e-160	5	42799880	42887392	87513	-
PCLO	2.87678	0.296	0.045	2.8351e-160	7	82754012	83162930	408919	-
TNRC6A	-0.571586	0.966	0.97	1.16313e-159	16	24610209	24827632	217424	+
ABHD3	-1.39019	0.363	0.523	4.48704e-159	18	21650901	21704780	53880	-
PRUNE2	1.34471	0.512	0.158	1.13148e-158	9	76611376	76906114	294739	-
XPO1	-0.649949	0.723	0.706	1.87218e-158	2	61476032	61538741	62710	-
DBNDD2	3.10477	0.323	0.046	9.32549e-158	20	45406057	45410610	4554	+
SORL1	-1.00363	0.723	0.832	2.71273e-157	11	121452314	121633763	181450	+
GAPDH	2.44824	0.445	0.13	2.81309e-157	12	6534512	6538374	3863	+
USP54	1.26708	0.746	0.395	5.13005e-157	10	73497538	73626117	128580	-
TMEM132D	1.11384	0.293	0.056	9.72985e-157	12	129071725	129904025	832301	-
PTMA	1.92884	0.59	0.232	9.23894e-156	2	231706895	231713551	6657	+
TTLL11	1.87455	0.629	0.308	3.87278e-155	9	121815674	122093606	277933	-
LHFPL3	1.772	0.41	0.138	6.03041e-155	7	104328603	104908561	579959	+
BMT2	-1.25915	0.466	0.609	8.62761e-155	7	112819147	112939875	120729	-
ZBTB20	-0.381336	0.998	0.999	1.82231e-154	3	114314500	115147292	832793	-
ANLN	2.07216	0.463	0.122	4.07734e-154	7	36389821	36453791	63971	+
SH3D19	1.05316	0.808	0.514	1.17802e-153	4	151102751	151325605	222855	-
KLHL25	-2.42644	0.144	0.45	1.36466e-153	15	85759326	85794925	35600	-
SLC12A2	2.03901	0.549	0.223	7.4923e-153	5	128083766	128189677	105912	+
MFSD6	2.96034	0.28	0.037	3.68543e-152	2	190408355	190509205	100851	+
HNRNPU	-0.728046	0.695	0.661	4.71325e-152	1	244840638	244864560	23923	-
SQLE	2.36438	0.331	0.081	7.1554e-152	8	124998497	125022283	23787	+
NRXN1	-0.91075	0.99	0.998	8.60303e-152	2	49918503	51225575	1307073	-
RPS18	2.79941	0.356	0.076	3.82461e-151	6	33272075	33276511	4437	+
KCNH8	1.46627	0.663	0.317	5.6137e-151	3	19148510	19535642	387133	+
LSAMP	-0.472512	0.999	0.999	3.82635e-150	3	115802363	117139389	1337027	-
TMTC4	2.58335	0.319	0.068	2.49978e-149	13	100603625	100675093	71469	-
DOCK10	1.30179	0.785	0.559	2.627e-149	2	224765090	225042468	277379	-
FAM107B	2.14718	0.475	0.148	2.89402e-149	10	14518557	14774897	256341	-
SH3BP5	3.54429	0.262	0.032	5.44701e-149	3	15254353	15341368	87016	-
NCAM2	0.587085	0.998	0.989	1.53174e-148	21	20998409	21543329	544921	+
SCD	2.03005	0.47	0.179	2.1182e-148	10	100347233	100364826	17594	+
RANBP17	0.960884	0.589	0.278	4.52279e-148	5	170861870	171300015	438146	+
HMGB1	-0.657252	0.845	0.79	8.44879e-148	13	30456704	30617597	160894	-
SFXN5	-0.916784	0.784	0.889	3.885e-147	2	72942036	73075619	133584	-
KIF5C	1.66894	0.544	0.194	6.74623e-147	2	148875227	149026759	151533	+
SH3GL2	-1.63159	0.469	0.727	7.73618e-147	9	17579066	17797124	218059	+
ANKS1B	0.739493	0.927	0.759	3.88205e-146	12	98726457	99984936	1258480	-
CNTN2	2.71099	0.334	0.055	5.69232e-146	1	205042937	205078289	35353	+
SOS1	-0.740238	0.708	0.744	1.03889e-145	2	38962206	39124345	162140	-
TRPS1	-0.551365	0.974	0.987	3.31086e-144	8	115408496	115809673	401178	-
PDE3B	2.67307	0.29	0.064	4.86948e-144	11	14643804	14872044	228241	+
SIRT2	2.37146	0.435	0.14	6.20175e-144	19	38878555	38899862	21308	-
ACTB	1.55296	0.631	0.308	7.55117e-144	7	5526409	5563902	37494	-
CDH10	-1.06199	0.699	0.854	9.69855e-144	5	24487100	24644978	157879	-
ANKRD28	0.933822	0.819	0.537	8.22629e-143	3	15667236	15859771	192536	-
MIB1	-0.847564	0.686	0.757	1.02808e-141	18	21704957	21870953	165997	+
TRIM2	1.04043	0.938	0.74	2.08288e-141	4	153152163	153339319	187157	+
TIAM1	1.58084	0.634	0.282	1.06297e-140	21	31118416	31559977	441562	-
CNTNAP2	3.27872	0.276	0.063	1.28716e-140	7	146116002	148420998	2304997	+
H3-3B	2.06265	0.474	0.168	2.83494e-140	17	75776434	75785893	9460	-
LIPA	1.78112	0.462	0.15	1.22467e-139	10	89213569	89414557	200989	-
ARSJ	-2.05008	0.185	0.377	1.68548e-139	4	113900284	113979727	79444	-
TTC3	0.79806	0.905	0.671	1.95299e-139	21	37073226	37203112	129887	+
WSB1	0.79291	0.901	0.675	2.76746e-139	17	27294076	27315926	21851	+
CLDND1	2.18999	0.454	0.139	8.48229e-139	3	98497912	98523066	25155	-
ERBB4	-0.49972	0.999	0.998	1.64422e-138	2	211375717	212538841	1163125	-
C10orf90	1.34751	0.783	0.478	5.97008e-138	10	126424997	126798708	373712	-
SLC14A1	2.25881	0.442	0.152	8.63692e-138	18	45687025	45752520	65496	+
CYRIB	1.33928	0.625	0.295	8.79979e-138	8	129839593	130017504	177912	-
HIVEP2	-1.06124	0.665	0.783	8.89144e-138	6	142751469	142956698	205230	-
STK39	0.99758	0.749	0.424	1.94033e-137	2	167954020	168247595	293576	-
FXYD6	1.73414	0.354	0.103	2.00187e-137	11	117836976	117877486	40511	-
ST3GAL5	1.78013	0.407	0.128	2.18482e-136	2	85837120	85905199	68080	-
ARHGEF12	-0.643463	0.827	0.874	5.42857e-136	11	120336413	120489937	153525	+
CACHD1	-1.0774	0.753	0.878	6.63989e-136	1	64470129	64693058	222930	+
PLCB4	1.91795	0.394	0.102	6.64024e-136	20	9067825	9504593	436769	+
EPN2	1.15739	0.752	0.455	9.287e-136	17	19215615	19336715	121101	+
CAP2	-2.18441	0.137	0.307	3.28008e-135	6	17393595	17557780	164186	+
APOD	3.02973	0.266	0.034	3.59784e-135	3	195568705	195584033	15329	-
CNTN1	0.990295	0.876	0.482	4.34353e-135	12	40692439	41072415	379977	+
LPIN1	-0.998646	0.652	0.717	6.1255e-135	2	11677595	11827409	149815	+
NFAT5	-0.56206	0.867	0.816	1.45116e-134	16	69565094	69704666	139573	+
C21orf91	2.50206	0.363	0.085	3.23144e-134	21	17788974	17819386	30413	-
ZNF516	-0.883569	0.601	0.654	2.62474e-133	18	76357682	76495242	137561	-
MAGI3	-0.916764	0.628	0.743	4.45114e-132	1	113390515	113685923	295409	+
GPM6B	0.785632	0.979	0.86	1.34845e-131	X	13770939	13938638	167700	-
GUCY1A2	-1.27525	0.632	0.794	1.54796e-131	11	106674019	107018476	344458	-
SEMA5A	1.9535	0.534	0.267	1.60525e-131	5	9035033	9546075	511043	-
FUT8	1.37186	0.865	0.637	4.91824e-131	14	65410592	65744121	333530	+
SMARCA2	-0.610559	0.834	0.864	1.14255e-130	9	1980290	2193624	213335	+
TRIM59	3.50677	0.257	0.035	1.4591e-130	3	160432445	160485773	53329	-
PTGDS	1.72164	0.641	0.307	1.59159e-130	9	136975092	136981742	6651	+
PRKCA	-0.592055	0.957	0.988	1.66178e-130	17	66302613	66810743	508131	+
PALLD	-0.834373	0.737	0.845	5.74663e-130	4	168497052	168928457	431406	+
NCOA7	1.73267	0.518	0.183	1.23364e-129	6	125781161	125932034	150874	+
TENM4	-1.2708	0.638	0.783	1.53647e-129	11	78652829	79441030	788202	-
SECISBP2L	1.4303	0.696	0.411	4.69249e-129	15	48988476	49046447	57972	-
ANK2	-0.634511	0.99	0.982	6.26414e-129	4	112818032	113384221	566190	+
ZCCHC24	1.37402	0.571	0.252	9.92794e-129	10	79382325	79445624	63300	-
SUGT1	-0.88324	0.465	0.5	1.3678e-128	13	52652709	52700909	48201	+
TIMP2	2.22516	0.317	0.072	5.52244e-128	17	78852977	78925387	72411	-
CREB5	1.26317	0.628	0.314	1.37817e-127	7	28299321	28825894	526574	+
LRRC8D	1.27982	0.633	0.3	1.5153e-127	1	89821014	89936611	115598	+
RPLP1	2.13187	0.46	0.162	3.10019e-127	15	69452814	69456205	3392	+
CALD1	1.37798	0.557	0.224	7.16105e-127	7	134744252	134970729	226478	+
ERMN	2.87259	0.291	0.046	7.45574e-127	2	157318631	157327713	9083	-
NIPAL3	2.56284	0.319	0.062	8.66561e-127	1	24415802	24472976	57175	+
GPR37	2.33725	0.379	0.103	1.76659e-126	7	124743885	124765792	21908	-
PRKG1	-0.862867	0.865	0.86	2.40676e-126	10	50990888	52298423	1307536	+
NKD1	2.53367	0.251	0.041	4.52776e-126	16	50548396	50649249	100854	+
OPALIN	3.55914	0.258	0.035	1.51069e-125	10	96343221	96359365	16145	-
NCALD	2.25322	0.31	0.088	2.02988e-125	8	101686542	102124907	438366	-
MICAL3	1.38344	0.616	0.289	5.70141e-125	22	17787649	18024561	236913	-
FDFT1	1.40979	0.55	0.233	8.04919e-125	8	11795573	11839304	43732	+
CNTN3	0.990332	0.418	0.158	1.03315e-124	3	74262568	74614659	352092	-
CYP51A1	1.79152	0.39	0.147	1.60828e-124	7	92084987	92134803	49817	-
FTL	1.88398	0.463	0.143	4.95656e-124	19	48965309	48966879	1571	+
PCNX2	0.949433	0.502	0.226	8.22225e-124	1	232983435	233295725	312291	-
FAT3	-0.75934	0.864	0.946	2.933e-123	11	92224818	92896473	671656	+
LUC7L2	0.968238	0.771	0.454	1.12595e-122	7	139340359	139423457	83099	+
TMEM165	1.44135	0.712	0.412	1.79303e-122	4	55395957	55453397	57441	+
TNS3	1.49134	0.632	0.445	5.90852e-122	7	47275154	47582558	307405	-
RBPJ	1.11686	0.804	0.517	6.25433e-122	4	26163455	26435131	271677	+
SOGA1	1.94857	0.385	0.126	2.0233e-121	20	36777447	36863538	86092	-
EGLN3	1.7195	0.654	0.378	5.95355e-121	14	33924227	34462774	538548	-
CAMK2G	-1.09414	0.689	0.81	8.15443e-121	10	73812501	73874591	62091	-
DLGAP1	1.15757	0.611	0.328	2.42134e-120	18	3496032	4455307	959276	-
RPS14	2.23863	0.389	0.111	6.48164e-120	5	150442635	150449739	7105	-
LUZP2	-1.0516	0.944	0.975	7.59897e-120	11	24496970	25082638	585669	+
PIK3C2B	2.20359	0.362	0.109	2.81602e-119	1	204422628	204494805	72178	-
PRICKLE2	-0.714555	0.725	0.765	1.219e-118	3	64092236	64445476	353241	-
PDK4	2.6671	0.52	0.253	1.804e-118	7	95583499	95596516	13018	-
HLCS	0.835721	0.686	0.382	2.05736e-118	21	36748626	36990236	241611	-
RPS4X	2.72265	0.295	0.062	2.85101e-118	X	72255679	72277248	21570	-
CRYL1	1.17809	0.481	0.199	3.90858e-118	13	20403666	20525873	122208	-
MSMO1	1.55054	0.36	0.138	4.78061e-118	4	165327667	165343164	15498	+
SOX8	2.04999	0.268	0.062	5.419e-118	16	981770	986979	5210	+
GRID2	-0.741382	0.975	0.995	9.45697e-118	4	92303966	93810157	1506192	+
CADM2	-0.211251	0.998	0.999	3.86758e-117	3	84958989	86074429	1115441	+
PTPRT	-1.74547	0.427	0.697	1.61201e-116	20	42072752	43189970	1117219	-
STRN	1.29451	0.667	0.408	2.28267e-116	2	36837698	36966536	128839	-
VCAN	1.41664	0.694	0.46	5.93112e-116	5	83471618	83582303	110686	+
ZDHHC9	2.34361	0.327	0.085	7.88823e-116	X	129803288	129843909	40622	-
HMGCS1	1.21676	0.444	0.197	2.4903e-115	5	43287470	43313512	26043	-
ARHGEF2	2.41773	0.278	0.055	3.20598e-115	1	155946851	156007070	60220	-
GABBR2	-1.73221	0.392	0.62	1.71226e-114	9	98288109	98708935	420827	-
NAA16	-0.882693	0.47	0.508	2.14652e-114	13	41311267	41377030	65764	+
ASTN2	-0.766481	0.955	0.972	6.25291e-114	9	116423112	117415070	991959	-
CD22	2.85565	0.276	0.046	7.11853e-114	19	35319261	35347361	28101	+
C1GALT1	1.45198	0.49	0.189	1.24227e-113	7	7156934	7248616	91683	+
BRINP3	-0.837941	0.833	0.948	2.80672e-113	1	190097658	190478404	380747	-
RPS11	1.97833	0.423	0.134	3.30295e-113	19	49496365	49499708	3344	+
ACTG1	1.58084	0.518	0.221	3.48885e-113	17	81509413	81523847	14435	-
DPF3	-0.868213	0.756	0.83	3.60468e-113	14	72609034	72894101	285068	-
RORB	-1.31402	0.512	0.696	5.08619e-113	9	74497335	74693177	195843	+
HMGN1	1.46907	0.476	0.19	1.10981e-112	21	39342315	39349647	7333	-
EPB41L3	1.03855	0.387	0.142	1.15742e-112	18	5392381	5630700	238320	-
RGS6	-0.332996	0.76	0.886	1.29318e-112	14	71932429	72566530	634102	+
DPYD	1.12998	0.779	0.528	3.08523e-112	1	97077743	97995000	917258	-
ZFYVE16	1.01725	0.798	0.534	3.29719e-112	5	80408013	80483379	75367	+
CIRBP	1.30772	0.47	0.197	4.84467e-112	19	1259384	1274880	15497	+
FYN	0.864798	0.974	0.942	4.94748e-112	6	111660332	111873452	213121	-
SNTG1	-1.42556	0.535	0.794	1.43352e-111	8	49909789	50796692	886904	+
SAMD4A	-0.797673	0.797	0.832	1.69091e-111	14	54566117	54793315	227199	+
TRAPPC10	1.46554	0.579	0.257	3.88929e-111	21	44012309	44106552	94244	+
CRIM1	-1.13479	0.483	0.634	4.65995e-111	2	36355778	36551135	195358	+
PHC2	1.47967	0.466	0.179	6.94068e-111	1	33323623	33431095	107473	-
RCAN1	1.65738	0.405	0.125	7.74013e-111	21	34513142	34615113	101972	-
PLEKHA1	1.71118	0.571	0.274	1.8717e-110	10	122374696	122432354	57659	+
MBNL2	-0.478954	0.872	0.857	8.19183e-110	13	97221434	97394120	172687	+
U2AF1	1.41371	0.498	0.197	9.20831e-110	21	43092956	43107570	14615	-
RPL19	2.4386	0.329	0.082	1.00391e-109	17	39200283	39204840	4558	+
SSBP2	-0.674727	0.932	0.973	1.14731e-109	5	81412804	81751797	338994	-
SEM1	-0.82424	0.547	0.556	1.34285e-109	7	96481626	96709880	228255	-
ST13	-0.900093	0.402	0.455	1.41922e-109	22	40824535	40856639	32105	-
MFF	1.17736	0.657	0.324	1.54011e-109	2	227325151	227357833	32683	+
FAM13A	-0.84949	0.673	0.765	2.3375e-109	4	88725955	89111398	385444	-
NALCN	0.756447	0.809	0.526	2.6945e-109	13	101053776	101416508	362733	-
HSP90AA1	-0.134807	0.76	0.8	4.55387e-109	14	102080742	102139699	58958	-
BAG3	-1.08666	0.32	0.352	8.51238e-109	10	119651380	119677819	26440	+
NRCAM	-0.529083	0.921	0.964	1.18946e-108	7	108147623	108456717	309095	-
NEBL	-0.46105	0.875	0.886	7.23258e-108	10	20779973	21293011	513039	-
FGFR2	1.12731	0.686	0.421	9.08587e-108	10	121478332	121598458	120127	-
PDLIM5	-0.695058	0.804	0.847	9.18325e-108	4	94451857	94668227	216371	+
RASGEF1B	3.07756	0.332	0.107	1.04346e-107	4	81426393	82044244	617852	-
RPL10	2.34745	0.374	0.115	1.1329e-107	X	154389955	154409168	19214	+
MMD2	-1.71234	0.462	0.678	1.26996e-107	7	4905989	4959213	53225	-
RPS2	2.27106	0.346	0.095	2.653e-107	16	1962058	1964841	2784	-
RPL13A	1.94226	0.438	0.162	4.22778e-107	19	49487510	49493057	5548	+
TLK1	-0.822992	0.706	0.769	8.97082e-107	2	170990823	171231314	240492	-
TSC22D4	1.30105	0.526	0.259	1.73549e-106	7	100463359	100479232	15874	-
RPS12	2.39141	0.353	0.106	2.89618e-106	6	132814569	132817564	2996	+
PTPN13	-0.577746	0.81	0.83	5.0774e-106	4	86594315	86815171	220857	+
GABARAP	2.45351	0.294	0.065	8.69945e-106	17	7240008	7242449	2442	-
GRK3	-1.22961	0.558	0.723	8.93551e-106	22	25564675	25729294	164620	+
COLGALT2	1.22913	0.647	0.369	9.69867e-106	1	183929854	184037729	107876	-
RTN4	1.09625	0.84	0.576	1.25744e-105	2	54972187	55112621	140435	-
SEPTIN4	2.64579	0.274	0.053	1.75217e-105	17	58520250	58544368	24119	-
AOPEP	0.840234	0.871	0.663	3.26351e-105	9	94726699	95087159	360461	+
TSHZ1	-1.25995	0.334	0.442	3.38901e-105	18	75210755	75289950	79196	+
RGCC	1.959	0.39	0.123	5.52475e-105	13	41457550	41470871	13322	+
SRGAP1	-0.758832	0.824	0.883	1.72624e-104	12	63843761	64162217	318457	+
CNN3	-0.902306	0.58	0.703	2.3256e-104	1	94896949	94927223	30275	-
JAZF1	0.624349	0.732	0.466	3.41818e-104	7	27830573	28180795	350223	-
AK5	2.63063	0.317	0.078	3.57907e-104	1	77282019	77559966	277948	+
PSEN1	1.45858	0.566	0.279	4.37313e-104	14	73136418	73223691	87274	+
NXPH1	1.82836	0.322	0.128	1.43655e-103	7	8433609	8752961	319353	+
ZDHHC2	1.58128	0.354	0.109	1.64843e-103	8	17156482	17224799	68318	+
PKD2	1.05047	0.574	0.293	1.71435e-103	4	88007635	88077777	70143	+
ZDHHC11B	2.03894	0.355	0.099	2.14871e-103	5	710355	784729	74375	-
SRGAP3	-0.743789	0.791	0.848	2.35858e-103	3	8980591	9363053	382463	-
BMPR1A	-0.757199	0.798	0.834	3.57055e-103	10	86756601	86932825	176225	+
FAR1	1.11766	0.802	0.545	4.93432e-103	11	13668668	13732346	63679	+
HS3ST5	1.58644	0.504	0.203	1.53202e-102	6	114055596	114343023	287428	-
DAPK2	2.34204	0.269	0.06	3.32382e-102	15	63907036	64072033	164998	-
ATG4C	1.31022	0.678	0.37	7.57274e-102	1	62784132	62865516	81385	+
GABRG1	-0.912836	0.473	0.568	2.19019e-101	4	46035769	46124054	88286	-
HSPA1A	-0.77089	0.474	0.533	2.91521e-101	6	31815543	31817946	2404	+
SCRG1	2.22796	0.354	0.117	9.90211e-101	4	173384701	173406380	21680	-
PHLDB1	1.42879	0.512	0.241	1.27089e-100	11	118606440	118658031	51592	+
BACE1	1.96554	0.35	0.106	1.67613e-100	11	117285232	117316259	31028	-
SNTB1	-1.12664	0.456	0.613	2.34655e-100	8	120535745	120813273	277529	-
ABI2	-0.662046	0.74	0.781	2.64842e-100	2	203328280	203447728	119449	+
RPL3	2.30404	0.31	0.088	3.59908e-100	22	39312882	39320389	7508	-
RYBP	1.38716	0.635	0.353	8.71687e-100	3	72371825	72446621	74797	-
SLC5A11	2.6729	0.261	0.051	1.79118e-99	16	24845841	24911628	65788	+
LIMA1	1.46981	0.319	0.109	1.92853e-99	12	50175788	50283520	107733	-
SRSF11	0.94032	0.738	0.434	4.74797e-99	1	70205682	70253052	47371	+
PLAAT3	1.92428	0.391	0.12	6.03244e-99	11	63573195	63616883	43689	-
TCF12	0.58699	0.986	0.955	1.40952e-98	15	56918623	57299281	380659	+
CPNE8	-1.34494	0.374	0.528	2.63745e-98	12	38646822	38907430	260609	-
NUFIP2	-0.63824	0.543	0.532	2.82707e-98	17	29255839	29294148	38310	-
NAPEPLD	1.44194	0.506	0.21	4.51995e-98	7	103099776	103149560	49785	-
DOCK5	1.77377	0.359	0.096	4.65926e-98	8	25184689	25418082	233394	+
FRYL	1.06273	0.858	0.661	5.42809e-98	4	48497357	48780322	282966	-
PAPSS1	0.924593	0.653	0.36	1.17492e-97	4	107590276	107720234	129959	-
PXK	1.17888	0.609	0.285	1.60922e-97	3	58332880	58426127	93248	+
NHSL1	-0.667434	0.867	0.944	1.86588e-97	6	138422043	138692571	270529	-
LRRC7	1.45937	0.62	0.39	3.34832e-97	1	69567922	70151945	584024	+
CDK14	-0.743413	0.862	0.946	4.23608e-97	7	90466424	91210590	744167	+
UTRN	-0.74796	0.728	0.861	4.79578e-97	6	144285335	144853034	567700	+
MAML3	1.8289	0.257	0.06	7.69432e-97	4	139716753	140154184	437432	-
ANOS1	-1.43963	0.53	0.703	9.97446e-97	X	8528874	8732137	203264	-
GRB10	1.76416	0.316	0.086	1.58632e-96	7	50590063	50793462	203400	-
FOXN2	1.15244	0.604	0.308	1.60172e-96	2	48314637	48379295	64659	+
MAGI2	0.519259	0.999	0.988	1.80012e-96	7	78017055	79453667	1436613	-
CCSER1	2.02944	0.261	0.071	2.12805e-96	4	90127394	91605295	1477902	+
ZNF365	1.79681	0.372	0.111	2.37703e-96	10	62374192	62480288	106097	+
FAM135B	-0.942493	0.565	0.695	4.19414e-96	8	138130023	138497261	367239	-
KANSL1L	-0.512211	0.765	0.732	4.22288e-96	2	210021421	210171409	149989	-
SERINC5	0.878998	0.696	0.405	6.56228e-96	5	80111651	80256048	144398	-
SCARB1	2.20612	0.268	0.065	1.46563e-95	12	124776856	124882668	105813	-
PTTG1IP	1.07013	0.639	0.356	2.2613e-95	21	44849585	44873903	24319	-
RCN2	1.31928	0.514	0.228	2.59633e-95	15	76931738	76954393	22656	+
PHLPP1	0.660794	0.974	0.898	2.97046e-95	18	62715541	62980433	264893	+
MRPS6	-0.984503	0.331	0.399	3.1833e-95	21	34073224	34143034	69811	+
KLF13	1.86485	0.304	0.079	3.61696e-95	15	31326835	31435665	108831	+
PACC1	2.21441	0.3	0.076	4.35621e-95	1	212363928	212414901	50974	-
LRRTM4	0.723882	0.634	0.435	6.65991e-95	2	76747685	77593319	845635	-
AK3	-0.587664	0.584	0.578	8.28275e-95	9	4709556	4742043	32488	-
RPL30	1.7591	0.434	0.157	8.37424e-95	8	98024851	98046469	21619	-
PEBP1	1.67235	0.491	0.21	8.89328e-95	12	118136124	118145584	9461	+
ASPA	2.08759	0.353	0.116	1.06541e-94	17	3472374	3503405	31032	+
RPL13	1.81587	0.437	0.18	2.24271e-94	16	89560677	89564542	3866	+
AKAP6	0.402145	0.96	0.888	2.27197e-94	14	32329298	32837684	508387	+
ADIPOR2	1.40538	0.575	0.264	4.00841e-94	12	1688574	1788674	100101	+
MOB4	-1.37353	0.29	0.351	4.65242e-94	2	197515571	197553699	38129	+
PADI2	1.8739	0.299	0.085	4.7838e-94	1	17066761	17119451	52691	-
DLG1	1.06955	0.932	0.843	5.06517e-94	3	197042560	197299330	256771	-
SNX30	1.56464	0.434	0.16	5.40297e-94	9	112750760	112881671	130912	+
MSI2	-0.263247	0.984	0.993	1.65588e-93	17	57255851	57684689	428839	+
CAMK2D	-0.891766	0.785	0.813	2.10012e-93	4	113418054	113761927	343874	-
CSMD3	-0.47474	0.807	0.921	2.42258e-93	8	112222928	113436939	1214012	-
HERC3	-0.725618	0.505	0.512	4.81968e-93	4	88592434	88708541	116108	+
NCOA1	-0.451036	0.973	0.968	9.25081e-93	2	24491254	24770702	279449	+
ADAMTS17	1.09708	0.473	0.209	9.81953e-93	15	99971437	100342005	370569	-
LRRC1	1.07268	0.671	0.357	1.04021e-92	6	53794497	53924125	129629	+
CDIN1	0.581243	0.546	0.296	1.17149e-92	15	36579626	36810248	230623	+
ZMYND8	0.906349	0.664	0.382	1.44857e-92	20	47209214	47356889	147676	-
ITM2B	1.09146	0.716	0.437	1.45635e-92	13	48232612	48270357	37746	+
RPS6	2.10419	0.347	0.107	2.0223e-92	9	19375715	19380236	4522	-
LRRC8B	1.68204	0.375	0.126	2.28535e-92	1	89524829	89597861	73033	+
FNDC3B	-0.714318	0.758	0.831	2.4007e-92	3	172039578	172401669	362092	+
PRRX1	-0.858922	0.625	0.748	3.24266e-92	1	170662728	170739421	76694	+
FGD4	-0.742983	0.728	0.841	3.34773e-92	12	32399558	32646050	246493	+
RPS13	2.36102	0.288	0.076	3.65292e-92	11	17074388	17077715	3328	-
SEC14L5	2.59386	0.252	0.047	4.34864e-92	16	4958330	5019157	60828	+
BMPR1B	-0.761155	0.829	0.91	4.46302e-92	4	94757955	95158448	400494	+
ST8SIA1	-0.89328	0.662	0.803	6.57968e-92	12	22063773	22437041	373269	-
CNDP1	2.05457	0.292	0.065	1.65355e-91	18	74534500	74587212	52713	+
TXNIP	2.01982	0.295	0.087	2.20205e-91	1	145992435	145996579	4145	-
ABCD2	-1.20526	0.462	0.644	3.91827e-91	12	39550033	39619803	69771	-
SH3BP4	1.84854	0.288	0.081	4.6755e-91	2	234952017	235055714	103698	+
PTPRD	0.784346	0.963	0.922	5.60134e-91	9	8314246	10613002	2298757	-
FCHSD2	0.686502	0.889	0.714	1.1594e-90	11	72836745	73142318	305574	-
GOLGA8B	1.67524	0.277	0.078	1.47151e-90	15	34525095	34588503	63409	-
RPS9	2.11409	0.331	0.101	3.12937e-90	19	54200809	54249003	48195	+
UNC5D	-1.1453	0.614	0.712	3.9444e-90	8	35235475	35796550	561076	+
GASK1A	-1.28593	0.559	0.697	4.84616e-90	3	42979087	43067898	88812	+
ENOSF1	0.980705	0.472	0.231	6.46596e-90	18	670318	712662	42345	-
PTCHD1	-1.33061	0.332	0.52	9.51171e-90	X	23334849	23404374	69526	+
RNF130	0.622957	0.904	0.718	1.40726e-89	5	179911651	180072113	160463	-
RPL41	2.14528	0.363	0.136	1.57513e-89	12	56116590	56117967	1378	+
MYO16	-1.44368	0.422	0.592	2.37926e-89	13	108596152	109208005	611854	+
UVRAG	0.968883	0.762	0.517	2.5647e-89	11	75815210	76144232	329023	+
MGST1	-0.700962	0.652	0.64	3.84274e-89	12	16347142	16609259	262118	+
HERC4	-0.448794	0.792	0.736	4.0527e-89	10	67921899	68075301	153403	-
RPS27A	2.20207	0.319	0.095	6.33551e-89	2	55231903	55235853	3951	+
RAPGEF6	0.88522	0.809	0.563	1.03295e-88	5	131423921	131635231	211311	-
RPL7	2.11621	0.328	0.096	1.24786e-88	8	73290242	73295789	5548	-
HSPA1B	-0.782437	0.341	0.425	1.68764e-88	6	31827738	31830254	2517	+
RPS16	2.21972	0.305	0.089	2.22972e-88	19	39433137	39435949	2813	-
GABBR1	-0.928862	0.581	0.692	2.3348e-88	6	29555629	29633976	78348	-
GINS3	-1.26151	0.662	0.74	2.87864e-88	16	58295080	58406147	111068	+
COLEC12	-2.21485	0.214	0.465	3.05464e-88	18	316737	500722	183986	-
NBEA	-0.869348	0.883	0.926	3.57036e-88	13	34942270	35673022	730753	+
HSPA4	-1.09394	0.281	0.393	4.09883e-88	5	133052013	133106449	54437	+
FAU	2.15677	0.304	0.086	6.52284e-88	11	65120630	65122177	1548	-
SPATS2L	-0.891066	0.687	0.794	6.65015e-88	2	200305881	200482264	176384	+
KIRREL3	1.82228	0.385	0.131	1.62122e-87	11	126423358	127003460	580103	-
IQGAP1	1.39415	0.541	0.267	2.15238e-87	15	90388242	90502239	113998	+
LRP1	-0.896416	0.474	0.587	2.84923e-87	12	57128483	57213361	84879	+
KIF6	1.20188	0.465	0.208	7.41333e-87	6	39329990	39725408	395419	-
APC	-0.612525	0.946	0.929	1.1002e-86	5	112707498	112846239	138742	+
RPS3A	2.10007	0.332	0.099	1.56894e-86	4	151099624	151104642	5019	+
RPS8	1.9725	0.353	0.118	3.40792e-86	1	44775251	44778779	3529	+
CCDC200	1.1578	0.33	0.13	3.98695e-86	17	43216941	43305397	88457	-
HHIP	1.5188	0.506	0.311	1.02189e-85	4	144646156	144745271	99116	+
TTPA	-1.16542	0.362	0.523	1.4634e-85	8	63048553	63086053	37501	-
KCNMB2	1.36765	0.419	0.237	1.53529e-85	3	178272932	178844429	571498	+
EYA1	-0.741029	0.646	0.716	1.63874e-85	8	71197433	71592025	394593	-
AQP4	-0.519949	0.83	0.828	2.83116e-85	18	26852043	26865771	13729	-
ABHD17B	1.45133	0.465	0.199	3.17627e-85	9	71862452	71911193	48742	-
ADGRA3	-0.640682	0.78	0.845	3.75366e-85	4	22345071	22516066	170996	-
GRIA3	0.792756	0.627	0.401	4.81345e-85	X	123184153	123490915	306763	+
DIP2B	0.894133	0.865	0.628	4.88306e-85	12	50504985	50748657	243673	+
CCDC59	-1.51116	0.196	0.307	5.38364e-85	12	82223681	82358805	135125	-
NECAB1	2.44443	0.269	0.058	1.89191e-84	8	90791741	90959393	167653	+
PPFIA2	0.743874	0.683	0.392	3.06818e-84	12	81257975	81759553	501579	-
MAP3K5	-0.624344	0.808	0.877	3.45673e-84	6	136557046	136793097	236052	-
BMAL1	-1.041	0.353	0.485	5.70839e-84	11	13276652	13387266	110615	+
ARHGAP1	1.80715	0.308	0.101	6.04949e-84	11	46677080	46700619	23540	-
EFEMP1	-0.662812	0.53	0.585	1.62133e-83	2	55865967	55924139	58173	-
ROBO2	0.238742	0.441	0.23	3.13421e-83	3	75906695	77649964	1743270	+
NXPE3	1.52562	0.421	0.151	3.87672e-83	3	101779177	101843743	64567	+
TMCC3	2.03651	0.272	0.07	4.17491e-83	12	94567122	94650557	83436	-
GLIS3	-0.547086	0.849	0.878	4.77356e-83	9	3824127	4348392	524266	-
RPL7A	2.09294	0.313	0.092	7.52519e-83	9	133348218	133351426	3209	+
RRAS2	2.05576	0.36	0.131	7.68523e-83	11	14277922	14364506	86585	-
RHOBTB1	2.02696	0.282	0.072	8.3951e-83	10	60869438	61001440	132003	-
LAMA1	-1.30449	0.403	0.585	9.69097e-83	18	6941742	7117797	176056	-
NR3C2	-0.8491	0.865	0.918	1.22174e-82	4	148078762	148444698	365937	-
C4orf19	-1.83265	0.199	0.391	1.24743e-82	4	37453925	37623495	169571	+
RIT2	-2.07436	0.286	0.527	1.70559e-82	18	42743227	43115691	372465	-
NAIP	1.17768	0.483	0.207	1.87011e-82	5	70968166	71025339	57174	-
MB21D2	1.59351	0.272	0.087	2.5694e-82	3	192796815	192917856	121042	-
CNTFR	1.53113	0.419	0.204	3.62515e-82	9	34551432	34590140	38709	-
PCSK6	1.73836	0.378	0.14	4.43805e-82	15	101289784	101525202	235419	-
RCBTB1	1.67739	0.301	0.095	6.80158e-82	13	49531946	49585558	53613	-
DGKB	-0.856116	0.791	0.892	1.28409e-81	7	14145049	14974777	829729	-
RPLP2	1.61394	0.422	0.165	1.82108e-81	11	809965	812880	2916	+
MYRIP	1.89758	0.261	0.079	2.0848e-81	3	39808914	40260321	451408	+
GRM3	1.0212	0.537	0.249	3.90277e-81	7	86643909	86864879	220971	+
RPL11	1.9772	0.359	0.125	5.57e-81	1	23691742	23696835	5094	+
ATL1	1.2845	0.435	0.18	7.06161e-81	14	50532509	50634017	101509	+
SH3PXD2A	2.12898	0.265	0.064	1.62979e-80	10	103594027	103855584	261558	-
EVL	0.860153	0.516	0.259	4.41047e-80	14	99971449	100144236	172788	+
RPS25	1.69481	0.407	0.152	5.36022e-80	11	119015712	119018691	2980	-
RPL26	2.04142	0.318	0.092	8.51578e-80	17	8377516	8383213	5698	-
CECR2	-0.640685	0.837	0.9	1.10234e-79	22	17359949	17558151	198203	+
CDH13	0.804604	0.358	0.17	1.30132e-79	16	82626965	83800640	1173676	+
YAP1	-0.908054	0.568	0.734	1.43951e-79	11	102110447	102233424	122978	+
CPEB2	0.798758	0.71	0.429	1.57284e-79	4	15002481	15070153	67673	+
ZC3H12B	0.28124	0.644	0.406	2.17807e-79	X	65034788	65507887	473100	+
FRMD6	-1.12682	0.477	0.6	3.91432e-79	14	51489100	51730727	241628	+
STOX2	0.734275	0.529	0.284	3.96778e-79	4	183797692	184023526	225835	+
RPS23	1.80119	0.414	0.155	9.08549e-79	5	82273320	82278396	5077	-
USP25	0.615173	0.763	0.513	1.19693e-78	21	15729982	15880064	150083	+
GRM8	1.76734	0.293	0.101	1.54608e-78	7	126438598	127253093	814496	-
RPL27A	1.79547	0.382	0.137	3.48474e-78	11	8682788	8714759	31972	+
UBE2D3	-0.295703	0.775	0.699	4.65271e-78	4	102794383	102868896	74514	-
ZNF609	0.545768	0.763	0.524	4.75736e-78	15	64460578	64686068	225491	+
DCAF5	-0.641512	0.507	0.511	5.83774e-78	14	69050881	69153150	102270	-
SH3PXD2B	-0.756421	0.543	0.629	9.5422e-78	5	172325000	172454525	129526	-
PXDN	-1.39305	0.265	0.454	1.27021e-77	2	1631887	1744852	112966	-
OSBPL6	-0.738065	0.735	0.803	2.57942e-77	2	178194481	178402893	208413	+
GTDC1	0.554265	0.772	0.549	2.67069e-77	2	143938068	144332568	394501	-
SLC1A3	-0.690171	0.923	0.962	4.16849e-77	5	36596588	36688334	91747	+
SCARB2	1.0339	0.672	0.381	4.4252e-77	4	76158737	76234536	75800	-
HIPK2	0.710903	0.91	0.745	5.24092e-77	7	139561570	139777998	216429	-
RAB31	-0.706985	0.703	0.799	7.16179e-77	18	9708275	9862551	154277	+
SLIT2	0.555071	0.304	0.13	8.45618e-77	4	20251905	20620561	368657	+
AR	-1.36682	0.273	0.438	2.26833e-76	X	67544021	67730619	186599	+
RPS15A	1.98681	0.294	0.09	2.65371e-76	16	18781295	18790383	9089	-
KIF13A	0.730548	0.865	0.688	2.75527e-76	6	17759183	17987635	228453	-
ENPP4	1.99122	0.265	0.072	2.77581e-76	6	46129989	46146688	16700	+
RPL32	1.78958	0.375	0.136	5.36903e-76	3	12834485	12841582	7098	-
KCTD16	1.40001	0.326	0.121	5.8575e-76	5	144170873	144485686	314814	+
CHD9	-0.451537	0.941	0.931	6.06234e-76	16	53054991	53329150	274160	+
ZC3H12C	-0.935791	0.613	0.689	6.76176e-76	11	110093392	110171841	78450	+
SRGAP2	0.961582	0.408	0.182	1.01891e-75	1	206203346	206464436	261091	+
ADAM12	-1.08522	0.368	0.496	1.93122e-75	10	126012381	126388477	376097	-
SLF2	0.934873	0.616	0.346	2.00388e-75	10	100912963	100965134	52172	+
ZC2HC1A	0.862628	0.551	0.309	2.66567e-75	8	78666050	78719765	53716	+
TFEB	1.85254	0.318	0.105	3.33825e-75	6	41683978	41736259	52282	-
YPEL2	1.41597	0.492	0.233	3.36472e-75	17	59331655	59401729	70075	+
TMSB4X	1.7918	0.338	0.114	3.67617e-75	X	12975110	12977227	2118	+
DCUN1D1	-0.637856	0.532	0.564	3.96564e-75	3	182938074	182985953	47880	-
PLOD2	-0.599619	0.597	0.634	4.17829e-75	3	146035139	146163725	128587	-
FBXO21	1.20136	0.439	0.195	6.01697e-75	12	117141991	117190470	48480	-
ZMAT1	0.647651	0.61	0.37	6.57534e-75	X	101882288	101932031	49744	-
ELL2	0.89104	0.767	0.493	8.2e-75	5	95885098	95961851	76754	-
PHACTR3	0.463162	0.899	0.728	1.15535e-74	20	59577509	59847711	270203	+
CDK19	0.921052	0.741	0.477	1.22625e-74	6	110609978	110815958	205981	-
FEZ1	1.25036	0.531	0.275	1.23968e-74	11	125442881	125592568	149688	-
RPL5	1.58252	0.407	0.173	1.28821e-74	1	92832013	92841924	9912	+
BEX3	2.04677	0.277	0.083	1.2995e-74	X	103376395	103378164	1770	+
HSPD1	-0.822653	0.337	0.402	1.53073e-74	2	197486584	197516737	30154	-
RERE	0.49277	0.979	0.889	5.69966e-74	1	8352397	8848921	496525	-
GLTP	1.65018	0.342	0.124	6.77092e-74	12	109850945	109880541	29597	-
SYNE1	-0.643984	0.908	0.914	7.79502e-74	6	152121687	152637801	516115	-
SEMA3A	-1.58782	0.231	0.387	9.43241e-74	7	83955777	84492724	536948	-
GPBP1	-0.38741	0.659	0.604	1.01269e-73	5	57173948	57264679	90732	+
CALM1	1.128	0.65	0.36	1.74076e-73	14	90396502	90408268	11767	+
MARCHF8	1.09599	0.453	0.207	1.84994e-73	10	45454585	45594906	140322	-
CHD7	0.670118	0.801	0.554	2.39907e-73	8	60678740	60868028	189289	+
SLC5A3	-0.653572	0.393	0.41	2.78768e-73	21	34073578	34106260	32683	+
LGR4	-0.659304	0.639	0.697	3.78924e-73	11	27365961	27472790	106830	-
TMEM59	1.29431	0.476	0.217	5.05431e-73	1	54026681	54053504	26824	-
PLEKHG3	1.97209	0.277	0.082	9.48858e-73	14	64704102	64750249	46148	+
KANK1	0.661775	0.93	0.766	1.47133e-72	9	470291	746105	275815	+
ARL6IP1	1.63971	0.335	0.122	1.60572e-72	16	18791669	18801572	9904	-
ABHD6	1.84249	0.268	0.075	2.92263e-72	3	58237532	58295693	58162	+
KLHL42	1.30883	0.354	0.141	3.348e-72	12	27780048	27803040	22993	+
RPL23A	1.64314	0.424	0.175	4.87253e-72	17	28719985	28724359	4375	+
NAV3	-0.534184	0.989	0.976	5.92122e-72	12	77324641	78213010	888370	+
DNAJA1	-0.925332	0.264	0.332	6.90483e-72	9	33025273	33039907	14635	+
P2RX7	1.39477	0.447	0.2	1.01399e-71	12	121132819	121188032	55214	+
PRDX1	1.77615	0.369	0.138	1.05234e-71	1	45510914	45542732	31819	-
RFX2	-1.16494	0.285	0.417	2.06368e-71	19	5993164	6199572	206409	-
ITGA9	1.56763	0.316	0.124	2.16411e-71	3	37452115	37823507	371393	+
EIF1	1.7949	0.336	0.108	2.46042e-71	17	41688885	41692668	3784	+
FBXO7	1.17631	0.476	0.215	2.46273e-71	22	32474676	32498829	24154	+
RPS28	1.8145	0.314	0.105	2.61501e-71	19	8321158	8323340	2183	+
GRID1	0.475738	0.943	0.843	3.44392e-71	10	85599552	86366795	767244	-
CHST3	1.36699	0.3	0.107	4.21831e-71	10	71964395	72013558	49164	+
MMP16	1.04983	0.568	0.644	7.18389e-71	8	88032011	88328025	296015	-
DLG2	0.370253	0.992	0.978	7.21517e-71	11	83455012	85628335	2173324	-
RPS3	1.65174	0.343	0.127	7.84003e-71	11	75399515	75422280	22766	+
GNPTAB	1.11385	0.409	0.189	1.03089e-70	12	101745499	101830959	85461	-
GAS7	1.50676	0.383	0.18	1.16916e-70	17	9910606	10198606	288001	-
PTPRF	1.08061	0.379	0.164	1.2025e-70	1	43525187	43623666	98480	+
DYNC1I2	1.12428	0.575	0.317	1.93135e-70	2	171687409	171750158	62750	+
IFI44L	-2.23833	0.171	0.411	2.60046e-70	1	78619902	78646145	26244	+
GLI3	-0.694162	0.713	0.794	3.12404e-70	7	41960949	42264100	303152	-
ANAPC5	1.34544	0.439	0.193	3.85972e-70	12	121308245	121399896	91652	-
SUN2	1.98028	0.263	0.069	4.81824e-70	22	38733290	38794143	60854	-
TMEM65	-0.956311	0.511	0.617	5.35162e-70	8	124306189	124372701	66513	-
PTPDC1	1.1826	0.362	0.152	5.80569e-70	9	94030794	94109856	79063	+
PLEKHA5	0.25614	0.806	0.567	8.75672e-70	12	19129669	19376400	246732	+
FKBP5	1.27651	0.499	0.239	9.4385e-70	6	35573585	35728583	154999	-
OPA1	-0.531465	0.573	0.546	1.28984e-69	3	193593144	193697811	104668	+
FTCDNL1	0.540854	0.51	0.301	1.84255e-69	2	199760544	199851192	90649	-
ENOX2	0.779863	0.395	0.194	3.2223e-69	X	130622325	130903234	280910	-
ENO4	1.84961	0.26	0.071	3.39336e-69	10	116849499	116911788	62290	+
SGCB	1.45613	0.283	0.099	4.05262e-69	4	52020706	52038299	17594	-
KMT2C	-0.356779	0.953	0.933	5.49081e-69	7	152134922	152436644	301723	-
DHRSX	-0.821486	0.428	0.497	6.90587e-69	X	2219506	2502805	283300	-
EPB41L4A	0.462118	0.518	0.31	2.15917e-68	5	112142441	112419313	276873	-
RNF13	0.765379	0.781	0.548	2.28304e-68	3	149812770	149962139	149370	+
MARCHF3	-0.648635	0.635	0.677	2.72309e-68	5	126867714	127030558	162845	-
USP16	1.21808	0.38	0.158	4.09693e-68	21	29024629	29054488	29860	+
MAP3K20	-1.20047	0.343	0.508	4.18237e-68	2	173075435	173268015	192581	+
NPC1	1.32327	0.428	0.19	4.99136e-68	18	23506184	23586506	80323	-
ZNF638	0.643991	0.961	0.831	7.44724e-68	2	71276561	71435069	158509	+
RACK1	1.92826	0.268	0.086	8.19811e-68	5	181236897	181248096	11200	-
CCP110	1.15607	0.443	0.186	1.10237e-67	16	19523811	19553408	29598	+
ZZZ3	0.599082	0.749	0.502	1.1222e-67	1	77562416	77683419	121004	-
PDE3A	-1.06139	0.607	0.72	1.37951e-67	12	20368537	20688583	320047	+
RASAL2	0.770962	0.615	0.373	1.67447e-67	1	178094104	178484147	390044	+
RPS15	1.85473	0.3	0.103	2.50384e-67	19	1438358	1440495	2138	+
PARP8	-0.858551	0.557	0.672	2.51099e-67	5	50665899	50846519	180621	+
RPL28	1.59861	0.369	0.149	2.59231e-67	19	55385932	55403250	17319	+
NEGR1	0.293447	0.929	0.805	2.69484e-67	1	71395943	72282539	886597	-
SPECC1L	-0.641864	0.568	0.629	3.04321e-67	22	24270817	24417739	146923	+
AMPD3	1.82078	0.257	0.082	3.27553e-67	11	10308313	10507579	199267	+
PSD2	-0.907737	0.541	0.682	3.62465e-67	5	139795808	139844466	48659	+
TSC22D2	-0.568524	0.714	0.733	5.24348e-67	3	150408298	150466422	58125	+
THSD7A	-0.972169	0.684	0.793	6.05022e-67	7	11370365	11832198	461834	-
RPL24	1.68983	0.356	0.13	6.0897e-67	3	101681091	101686733	5643	-
MGMT	0.65094	0.446	0.232	7.00239e-67	10	129467190	129770983	303794	+
MT2A	1.79068	0.368	0.142	7.06742e-67	16	56608584	56609497	914	+
TSHZ2	-1.10629	0.469	0.599	1.74254e-66	20	52972358	53495330	522973	+
SNCAIP	-1.17981	0.535	0.672	1.8291e-66	5	122311354	122464219	152866	+
DTNB	0.840815	0.626	0.387	1.87092e-66	2	25377198	25673647	296450	-
FBXO32	1.97957	0.286	0.086	2.07851e-66	8	123497889	123541206	43318	-
RPL6	1.79488	0.31	0.106	2.78801e-66	12	112405189	112418838	13650	-
CENPP	0.624074	0.352	0.174	3.03215e-66	9	92325953	92620529	294577	+
PPP1R12B	0.735583	0.833	0.607	4.5205e-66	1	202348699	202592706	244008	+
LARP4	-0.703652	0.381	0.404	7.5824e-66	12	50392383	50480004	87622	+
ABHD2	-0.651568	0.591	0.649	8.61849e-66	15	89087459	89202355	114897	+
INSIG1	0.918926	0.26	0.109	1.01196e-65	7	155297776	155310235	12460	+
SCN3A	0.914463	0.325	0.162	1.23411e-65	2	165087526	165204050	116525	-
SCLT1	-0.776559	0.753	0.765	1.39087e-65	4	128864921	129093600	228680	-
FARP1	-0.679012	0.814	0.886	1.72462e-65	13	98142562	98455176	312615	+
DSTN	1.57449	0.308	0.112	4.78632e-65	20	17570075	17609919	39845	+
PLCL2	0.935791	0.35	0.158	5.05006e-65	3	16802651	17090604	287954	+
ADCY5	1.68343	0.273	0.082	5.55094e-65	3	123282296	123449090	166795	-
RHBDL3	-1.04769	0.557	0.672	6.89256e-65	17	32265832	32324659	58828	+
GNB1	0.92713	0.652	0.419	7.4968e-65	1	1785285	1892292	107008	-
RFX3	-0.457329	0.919	0.961	8.44385e-65	9	3218297	3526004	307708	-
GLRB	1.31238	0.254	0.089	1.00953e-64	4	157076125	157172090	95966	+
PPP1R9A	0.308012	0.942	0.81	1.00972e-64	7	94907202	95296415	389214	+
RPS17	2.03873	0.254	0.072	1.64047e-64	15	82536750	82540459	3710	-
RPS27	1.78134	0.295	0.101	2.18257e-64	1	153990762	153992155	1394	+
RRBP1	1.59928	0.311	0.12	2.99032e-64	20	17613678	17682295	68618	-
PRMT3	-0.862027	0.416	0.499	3.04622e-64	11	20387558	20509338	121781	+
AGAP1	0.402055	0.966	0.895	3.71454e-64	2	235494043	236131793	637751	+
MAP7	0.967528	0.865	0.716	5.57885e-64	6	136342281	136550819	208539	-
CMYA5	-0.914177	0.38	0.456	5.64708e-64	5	79689836	79800240	110405	+
CORO1C	0.936726	0.446	0.226	6.35468e-64	12	108645109	108731526	86418	-
PDE8A	0.91105	0.793	0.565	6.38218e-64	15	84980440	85139145	158706	+
TULP4	0.975317	0.616	0.373	2.07577e-63	6	158232236	158511828	279593	+
TAB2	-0.614704	0.759	0.779	2.18225e-63	6	149218641	149411613	192973	+
DBI	1.69677	0.348	0.134	2.56461e-63	2	119366924	119372550	5627	+
LPP	-0.551695	0.903	0.954	2.7142e-63	3	188153284	188890671	737388	+
RPL9	1.80284	0.322	0.115	3.00869e-63	4	39452587	39458931	6345	-
PDE5A	1.46495	0.252	0.083	3.3651e-63	4	119494397	119628804	134408	-
CEP85L	-0.576971	0.88	0.911	5.29367e-63	6	118460772	118710075	249304	-
STIP1	-1.18323	0.151	0.256	6.16314e-63	11	64185272	64204543	19272	+
ARAP2	-0.321308	0.917	0.938	6.71327e-63	4	35948221	36244514	296294	-
USP6NL	-0.910101	0.462	0.557	7.79523e-63	10	11460510	11611666	151157	-
TSC22D3	1.76109	0.294	0.095	7.86074e-63	X	107713221	107777342	64122	-
KIZ	0.738678	0.572	0.318	1.05968e-62	20	21125983	21246622	120640	+
NEK11	-0.948003	0.371	0.462	1.74664e-62	3	131026850	131350465	323616	+
HIF1A	-0.634969	0.737	0.796	1.87672e-62	14	61695513	61748259	52747	+
RPS10	1.86484	0.276	0.091	1.94361e-62	6	34417454	34426069	8616	-
PDS5B	-0.487501	0.751	0.718	2.41843e-62	13	32586452	32778019	191568	+
PPIA	1.76635	0.278	0.095	2.52566e-62	7	44796680	44824564	27885	+
H3-3A	1.49355	0.39	0.161	3.07605e-62	1	226061851	226072019	10169	+
PPP1R21	1.13482	0.478	0.23	3.2051e-62	2	48440598	48515391	74794	+
PACS1	-0.663594	0.573	0.606	3.23572e-62	11	66070272	66244744	174473	+
TNK2	1.19704	0.345	0.161	3.24001e-62	3	195863364	195911945	48582	-
FARP2	1.08204	0.404	0.183	3.24643e-62	2	241356285	241494841	138557	+
RPL15	1.87371	0.312	0.112	3.28817e-62	3	23916591	23924374	7784	+
ATP13A4	-0.601038	0.867	0.911	3.32154e-62	3	193398967	193593111	194145	-
NHLRC3	1.42182	0.29	0.109	5.89262e-62	13	39038306	39050109	11804	+
APBB1	1.70135	0.255	0.082	7.76928e-62	11	6395125	6419414	24290	-
ARHGEF10L	-0.873186	0.546	0.647	1.20072e-61	1	17539698	17697874	158177	+
CTTNBP2	0.786482	0.693	0.443	1.21785e-61	7	117710651	117874139	163489	-
SSBP3	0.983191	0.423	0.199	1.30376e-61	1	54225432	54413479	188048	-
DDR2	-1.362	0.202	0.334	1.30423e-61	1	162631373	162787405	156033	+
MYO1E	0.921094	0.609	0.365	1.4792e-61	15	59132434	59372871	240438	-
LANCL2	1.30885	0.319	0.124	1.57177e-61	7	55365337	55433737	68401	+
MYO9B	1.37919	0.338	0.137	1.57632e-61	19	17075777	17214537	138761	+
SDK1	0.466437	0.399	0.221	2.2334e-61	7	3301252	4269000	967749	+
HMGCR	1.05112	0.315	0.145	2.4728e-61	5	75336329	75364001	27673	+
NUP42	1.44918	0.29	0.103	3.01995e-61	7	23181841	23201011	19171	+
CCND3	1.26167	0.288	0.103	3.87339e-61	6	41934934	42050357	115424	-
TCF7L1	-0.960874	0.516	0.641	3.98865e-61	2	85133392	85310387	176996	+
EID1	1.53305	0.352	0.133	4.36597e-61	15	48878134	48880173	2040	+
TM7SF3	1.34045	0.369	0.186	4.80573e-61	12	26971579	27014434	42856	-
CYTH1	0.803049	0.527	0.294	5.96264e-61	17	78674048	78782297	108250	-
SLC25A36	0.674932	0.563	0.328	8.15869e-61	3	140941830	140980995	39166	+
AGPAT3	0.856838	0.474	0.244	8.84989e-61	21	43865223	43987592	122370	+
DENND5B	-0.539626	0.685	0.709	1.1896e-60	12	31382226	31591136	208911	-
NCAN	-1.24583	0.404	0.61	1.6539e-60	19	19211958	19252233	40276	+
NFIX	0.60392	0.67	0.429	1.6904e-60	19	12995475	13098796	103322	+
CHIC2	-0.655068	0.467	0.5	1.89911e-60	4	54009789	54064605	54817	-
PDE7B	-0.639253	0.793	0.879	2.16042e-60	6	135851701	136195574	343874	+
PLXNA2	-1.06472	0.435	0.568	2.18912e-60	1	208022242	208244384	222143	-
KLHL2	0.91426	0.5	0.258	2.26913e-60	4	165207561	165323156	115596	+
SPIRE1	-0.420103	0.751	0.745	2.32999e-60	18	12446512	12658107	211596	-
TSC22D1	0.675434	0.762	0.523	2.98287e-60	13	44432143	44577147	145005	-
LRRC28	0.583049	0.402	0.219	3.45702e-60	15	99251362	99390729	139368	+
ZCCHC17	1.22489	0.322	0.137	6.97783e-60	1	31296982	31364953	67972	+
KNDC1	-1.07626	0.331	0.473	7.07804e-60	10	133160219	133226412	66194	+
CDC42	1.13639	0.371	0.165	7.22957e-60	1	22052627	22101360	48734	+
HIVEP1	-0.928252	0.451	0.564	8.82061e-60	6	12008762	12164999	156238	+
SCFD2	0.388495	0.688	0.474	1.13159e-59	4	52872982	53366066	493085	-
LRCH1	-1.29631	0.256	0.391	1.25043e-59	13	46553168	46753040	199873	+
STXBP5L	1.12999	0.329	0.152	1.34453e-59	3	120908072	121424761	516690	+
RPS7	1.74648	0.28	0.095	1.57802e-59	2	3575260	3580920	5661	+
TTYH2	1.22194	0.452	0.224	1.85482e-59	17	74213571	74262020	48450	+
MAP4K3	-0.246791	0.877	0.812	2.06518e-59	2	39249266	39437301	188036	-
SGMS1	0.709917	0.829	0.601	2.83851e-59	10	50305586	50625163	319578	-
CACNA1A	0.49439	0.275	0.132	2.84573e-59	19	13206442	13633025	426584	-
LIFR	-0.461975	0.954	0.96	2.87232e-59	5	38474668	38608354	133687	-
CLIP1	-0.748176	0.549	0.607	3.10532e-59	12	122271432	122422669	151238	-
MYLK	0.77832	0.306	0.125	3.18031e-59	3	123610049	123884332	274284	-
LRRC4C	-0.507465	0.947	0.978	3.30189e-59	11	40114203	41459773	1345571	-
GLUL	0.600223	0.824	0.66	4.30378e-59	1	182378098	182392206	14109	-
CHST9	0.982819	0.344	0.158	5.04885e-59	18	26906481	27185308	278828	-
EDNRB	-0.639671	0.623	0.683	5.39788e-59	13	77895481	77975529	80049	-
IDI1	1.29534	0.289	0.118	6.58995e-59	10	1039152	1049119	9968	-
SMG1	-0.493943	0.591	0.601	1.00506e-58	16	18804860	18926408	121549	-
RPL17	1.80871	0.292	0.109	1.14353e-58	18	49488453	49492508	4056	-
RPL14	1.86092	0.284	0.099	1.17222e-58	3	40457292	40468587	11296	+
RDX	0.769923	0.728	0.49	1.25173e-58	11	109864295	110296712	432418	-
RHOB	1.04263	0.524	0.286	1.27238e-58	2	20447074	20449440	2367	+
MARK1	-0.611254	0.693	0.737	2.31295e-58	1	220528136	220664461	136326	+
RPS20	1.52258	0.374	0.155	2.50385e-58	8	56067254	56074510	7257	-
RPL18	1.52404	0.349	0.143	3.24456e-58	19	48615328	48619184	3857	-
NID1	-1.02393	0.307	0.43	4.72997e-58	1	235975830	236065109	89280	-
APBA1	0.689133	0.602	0.369	5.56525e-58	9	69427532	69672371	244840	-
TPST1	-1.0712	0.504	0.568	6.14815e-58	7	66205317	66420543	215227	+
DGKI	0.319304	0.454	0.274	9.04252e-58	7	137381037	137847092	466056	-
PPM1H	1.32755	0.445	0.232	9.76129e-58	12	62643994	62935150	291157	-
LRRC8A	1.32581	0.353	0.158	1.3132e-57	9	128882133	128918039	35907	+
ETV1	-1.00206	0.465	0.592	1.353e-57	7	13891229	13991425	100197	-
PSMA1	1.58459	0.275	0.104	2.04519e-57	11	14504874	14643635	138762	-
GSTA4	0.91943	0.351	0.165	2.07126e-57	6	52977948	52995304	17357	-
RHOBTB3	-0.334121	0.797	0.784	2.30189e-57	5	95713522	95824383	110862	+
COG5	-0.462031	0.792	0.792	2.75292e-57	7	107201372	107564261	362890	-
DNAJB6	-0.471791	0.458	0.478	2.76217e-57	7	157335381	157417439	82059	+
DPP6	-0.812265	0.953	0.977	3.78877e-57	7	153748133	154894285	1146153	+
ARHGAP23	1.33937	0.344	0.144	4.4386e-57	17	38419280	38512385	93106	+
SDC2	-0.83225	0.416	0.525	5.13622e-57	8	96493813	96611790	117978	+
PPP3R1	-0.493852	0.608	0.6	5.54792e-57	2	68178857	68256237	77381	-
ARL15	0.175374	0.634	0.447	8.74023e-57	5	53883942	54310582	426641	-
RPL27	1.81596	0.262	0.083	1.04841e-56	17	42998273	43002959	4687	+
SCHIP1	0.867646	0.647	0.411	1.0494e-56	3	159839861	159897360	57500	+
COL5A3	-0.945753	0.245	0.288	1.27484e-56	19	9959561	10010504	50944	-
KCNT2	-0.957584	0.536	0.647	1.51095e-56	1	196225779	196609225	383447	-
TUSC3	0.440308	0.28	0.146	2.44555e-56	8	15417215	15766649	349435	+
ETNPPL	0.926021	0.745	0.55	2.44571e-56	4	108742048	108763054	21007	-
FLRT2	-0.537138	0.671	0.737	2.55637e-56	14	85530144	85654428	124285	+
CFL1	1.66627	0.277	0.095	3.33354e-56	11	65823022	65862026	39005	-
IBTK	0.702569	0.522	0.312	3.82225e-56	6	82169986	82247754	77769	-
ZFHX4	-0.478456	0.807	0.817	3.82809e-56	8	76681239	76867281	186043	+
PFKL	1.17272	0.262	0.099	4.56785e-56	21	44300051	44327376	27326	+
HNRNPA2B1	-0.117896	0.822	0.708	5.19263e-56	7	26171151	26201529	30379	-
UNC80	0.609398	0.628	0.44	6.06456e-56	2	209771832	209999300	227469	+
TBC1D12	0.983797	0.639	0.432	6.56027e-56	10	94402541	94536332	133792	+
GPR137C	0.627568	0.368	0.185	7.38319e-56	14	52552836	52637713	84878	+
SRGAP2B	0.91803	0.304	0.138	8.54807e-56	1	144887265	145095528	208264	-
TARBP1	0.755926	0.429	0.225	1.06921e-55	1	234391313	234479179	87867	-
GAN	-0.704936	0.601	0.673	1.21705e-55	16	81314944	81390809	75866	+
DPY19L1	-1.01036	0.347	0.443	1.26603e-55	7	34927292	35038271	110980	-
RPL21	1.6598	0.344	0.138	1.33936e-55	13	27251362	27256691	5330	+
MPDZ	-0.299487	0.724	0.664	1.36474e-55	9	13105706	13279692	173987	-
LTN1	0.947701	0.487	0.244	1.86266e-55	21	28928144	28992956	64813	-
CLEC2D	0.853359	0.329	0.162	1.87666e-55	12	9664969	9699553	34585	+
ASAP1	-0.452652	0.877	0.906	1.88322e-55	8	130052104	130443674	391571	-
YAF2	-0.476632	0.591	0.579	1.9534e-55	12	42157104	42238349	81246	-
RNF169	-0.74052	0.393	0.443	2.3633e-55	11	74748849	74842413	93565	+
FAM227B	0.667474	0.329	0.161	2.56471e-55	15	49326962	49620929	293968	-
SESTD1	0.661016	0.699	0.456	2.71913e-55	2	179101678	179264832	163155	-
TNRC6B	-0.386816	0.919	0.917	4.51475e-55	22	40044817	40335808	290992	+
DOCK7	-0.40364	0.814	0.849	4.66625e-55	1	62454298	62688386	234089	-
KAZN	1.1835	0.766	0.761	5.34461e-55	1	13892792	15118043	1225252	+
SELENOW	1.25726	0.489	0.253	7.39024e-55	19	47778677	47784686	6010	+
ULK2	0.734032	0.447	0.242	7.40916e-55	17	19770829	19867936	97108	-
STRADB	1.46629	0.302	0.121	8.16582e-55	2	201387858	201480846	92989	+
FKTN	0.802704	0.361	0.177	8.66384e-55	9	105558122	105653820	95699	+
ELP4	-0.491909	0.765	0.755	9.27151e-55	11	31509755	31790324	280570	+
KIDINS220	0.615761	0.843	0.632	9.52484e-55	2	8721081	8837630	116550	-
TMEM117	0.204902	0.701	0.5	1.27019e-54	12	43835967	44389762	553796	+
CCT4	-0.941909	0.24	0.314	1.82073e-54	2	61868085	61888671	20587	-
SLX4IP	0.376543	0.611	0.4	1.83367e-54	20	10435305	10636829	201525	+
CACNA2D3	0.932788	0.438	0.218	1.89685e-54	3	54122547	55074557	952011	+
MAP4K5	0.579344	0.95	0.792	1.96142e-54	14	50418501	50561126	142626	-
PGAP1	-0.560333	0.528	0.544	2.52738e-54	2	196833004	196927796	94793	-
SH3RF3	1.40281	0.374	0.193	2.96368e-54	2	109129205	109504634	375430	+
MACO1	1.15708	0.333	0.142	4.58002e-54	1	25430858	25500209	69352	+
PPFIBP2	1.49928	0.271	0.091	6.7304e-54	11	7513298	7657127	143830	+
TCP11L2	1.38535	0.338	0.137	7.59752e-54	12	106301929	106347003	45075	+
SERINC1	1.19754	0.392	0.176	1.08385e-53	6	122443351	122471807	28457	-
PDE4D	-0.569047	0.922	0.913	1.20729e-53	5	58969038	60522120	1553083	-
TMEM178B	-0.68499	0.765	0.849	1.21134e-53	7	141074064	141480380	406317	+
SF1	0.952739	0.544	0.292	1.46161e-53	11	64764606	64778786	14181	-
UTP23	-1.03305	0.219	0.295	2.47963e-53	8	116766505	116849463	82959	+
TECPR2	0.90878	0.538	0.327	2.56176e-53	14	102362941	102502477	139537	+
GAB1	0.780022	0.899	0.737	2.61342e-53	4	143336876	143474565	137690	+
MAP4K4	0.558275	0.967	0.874	2.80535e-53	2	101696850	101894690	197841	+
MBOAT2	-0.417354	0.888	0.902	2.95331e-53	2	8852690	9003709	151020	-
MTMR2	0.668024	0.512	0.285	3.08183e-53	11	95821766	95925315	103550	-
PAPLN	1.03796	0.432	0.213	3.53913e-53	14	73237497	73274640	37144	+
SRPX	-0.985008	0.284	0.382	3.56707e-53	X	38149336	38220924	71589	-
WWC1	-1.03497	0.48	0.631	4.11099e-53	5	168291645	168472303	180659	+
LIMCH1	-0.351959	0.86	0.895	4.15968e-53	4	41359607	41700044	340438	+
ZDHHC21	-0.443558	0.805	0.811	4.18911e-53	9	14611071	14693432	82362	-
SOX6	0.648234	0.927	0.919	5.25038e-53	11	15966449	16739591	773143	-
SYNJ1	0.872844	0.434	0.219	5.43401e-53	21	32628759	32728040	99282	-
FAM171A1	-0.620261	0.761	0.791	5.97222e-53	10	15211643	15371289	159647	-
SFMBT2	-0.494937	0.701	0.743	6.14928e-53	10	7158624	7411488	252865	-
RALYL	-0.278968	0.607	0.514	8.76667e-53	8	84182787	84921844	739058	+
CAMK4	-1.16807	0.542	0.679	1.00825e-52	5	111223653	111494886	271234	+
HS2ST1	-0.634669	0.633	0.667	1.04849e-52	1	86914635	87109982	195348	+
ODF2L	0.737723	0.41	0.22	1.13459e-52	1	86346824	86396342	49519	-
TNC	-0.890084	0.613	0.762	1.25756e-52	9	115019575	115118207	98633	-
CD47	0.659271	0.691	0.454	1.28243e-52	3	108043091	108091862	48772	-
TAFA1	0.320787	0.341	0.196	1.2881e-52	3	68004247	68545621	541375	+
IMMP1L	0.209456	0.413	0.264	1.81768e-52	11	31432401	31509645	77245	-
PARD3B	-0.579437	0.963	0.976	1.83521e-52	2	204545475	205620162	1074688	+
FNIP2	1.03216	0.425	0.204	2.00015e-52	4	158769026	158908050	139025	+
DPH6	-0.182827	0.683	0.545	2.3503e-52	15	35217345	35546193	328849	-
CRYZL1	0.888946	0.49	0.256	2.79607e-52	21	33589341	33643926	54586	-
RHOU	1.087	0.373	0.181	2.98119e-52	1	228735479	228746664	11186	+
DIP2A	0.916385	0.55	0.307	3.22478e-52	21	46458891	46570015	111125	+
UBR2	-0.311964	0.722	0.661	3.53236e-52	6	42564029	42693505	129477	+
PLPPR5	-1.25935	0.205	0.308	4.03106e-52	1	98890245	99227929	337685	-
SERF2	1.77181	0.281	0.094	4.73441e-52	15	43777087	43804427	27341	+
PACS2	1.06604	0.464	0.241	4.80782e-52	14	105300563	105398147	97585	+
FAM102A	1.36765	0.395	0.174	5.09083e-52	9	127940582	127980989	40408	-
BTD	0.382509	0.407	0.237	6.67073e-52	3	15601341	15722311	120971	+
PTAR1	-0.485101	0.632	0.628	6.76036e-52	9	69709522	69760011	50490	-
NPL	0.666526	0.765	0.643	7.7985e-52	1	182789293	182830384	41092	+
NRG2	0.451245	0.456	0.283	1.06752e-51	5	139846779	140043299	196521	-
UFL1	0.814127	0.499	0.28	1.20789e-51	6	96521595	96555276	33682	+
AMD1	1.42169	0.386	0.172	1.32832e-51	6	110874770	110898879	24110	+
ADAMTSL3	0.338845	0.358	0.181	1.88145e-51	15	83654088	84039842	385755	+
CYRIA	-0.7564	0.444	0.51	2.00634e-51	2	16549459	16666331	116873	-
NECTIN3	-0.509745	0.646	0.663	2.5056e-51	3	111070071	111275563	205493	+
ADAMTS9	-0.883136	0.506	0.557	3.23936e-51	3	64515654	64688000	172347	-
ARMCX4	0.425762	0.458	0.282	3.90617e-51	X	101418287	101533459	115173	+
ANKUB1	1.22411	0.375	0.162	4.1457e-51	3	149761100	149968385	207286	-
MFAP3L	-0.43915	0.587	0.59	4.46353e-51	4	169986597	170033031	46435	-
TMEM87A	0.728448	0.523	0.295	4.64095e-51	15	42210447	42273534	63088	-
GARNL3	0.35042	0.63	0.418	4.98214e-51	9	127224265	127393660	169396	+
PPA1	1.6387	0.262	0.089	5.01157e-51	10	70202835	70233911	31077	-
LIMS1	-0.530505	0.676	0.69	5.04267e-51	2	108533671	108687246	153576	+
DCAF8	0.673782	0.473	0.263	5.23173e-51	1	160215715	160262549	46835	-
DGKG	-0.549895	0.857	0.925	5.85185e-51	3	186105668	186362234	256567	-
HNRNPK	0.927617	0.502	0.27	6.47348e-51	9	83968083	83980631	12549	-
TIAM2	-0.643871	0.586	0.642	6.51856e-51	6	154832697	155257723	425027	+
C2CD2	1.68879	0.285	0.099	6.99088e-51	21	41885112	41954018	68907	-
SETD5	-0.306634	0.793	0.733	7.9936e-51	3	9397615	9479240	81626	+
ATP11A	0.945559	0.419	0.201	9.1739e-51	13	112690038	112887168	197131	+
SETBP1	-0.892041	0.566	0.661	1.03783e-50	18	44680173	45068510	388338	+
XPR1	-0.580328	0.724	0.752	1.44147e-50	1	180632022	180890279	258258	+
PAXBP1	0.727153	0.686	0.428	1.46125e-50	21	32733899	32771792	37894	-
STARD13	-0.389853	0.844	0.861	1.46777e-50	13	33103137	33350630	247494	-
RNF180	-0.809451	0.586	0.653	1.53358e-50	5	64165843	64372869	207027	+
RUNX1T1	-0.968037	0.571	0.671	2.01059e-50	8	91954972	92103286	148315	-
PPP2R2A	0.65397	0.705	0.473	2.27895e-50	8	26291508	26372680	81173	+
YWHAZ	0.795765	0.494	0.275	2.4094e-50	8	100916523	100953388	36866	-
NAA50	-0.77738	0.322	0.379	3.12142e-50	3	113716458	113746300	29843	-
TEAD1	-0.501341	0.814	0.875	3.14501e-50	11	12674421	12944737	270317	+
MBNL1	-0.153847	0.876	0.768	3.34193e-50	3	152243828	152465780	221953	+
PLEKHM3	0.516893	0.457	0.263	4.45098e-50	2	207821288	208025527	204240	-
SLC38A9	0.878046	0.426	0.214	4.52481e-50	5	55625845	55773194	147350	-
RPSA	1.63638	0.256	0.091	5.53271e-50	3	39406716	39426255	19540	+
CUEDC1	0.751826	0.41	0.225	6.74488e-50	17	57861243	57955412	94170	-
FGF2	-0.808102	0.449	0.533	6.86554e-50	4	122826682	122898236	71555	+
MICU1	0.457703	0.562	0.351	8.17271e-50	10	72367340	72626131	258792	-
SNX7	-0.889594	0.517	0.613	8.71817e-50	1	98661701	98760500	98800	+
SNX1	1.02748	0.55	0.308	9.66352e-50	15	64094123	64146090	51968	+
CSRP1	0.583239	0.504	0.305	1.14478e-49	1	201483530	201509456	25927	-
FUT9	-0.410466	0.956	0.962	1.22317e-49	6	96015974	96215612	199639	+
KIAA1328	0.152187	0.636	0.464	1.5717e-49	18	36829106	37232172	403067	+
KIAA0825	-0.563527	0.554	0.494	1.65304e-49	5	94150851	94618604	467754	-
MCM3AP	0.94658	0.361	0.172	1.84012e-49	21	46235133	46286297	51165	-
DENND5A	0.581823	0.759	0.566	2.35755e-49	11	9138825	9265959	127135	-
AGPS	0.803186	0.585	0.367	2.73236e-49	2	177392746	177567024	174279	+
SLC35D2	1.33071	0.257	0.095	2.8308e-49	9	96313444	96383711	70268	-
CACNB2	-0.970822	0.702	0.771	3.0269e-49	10	18140424	18543557	403134	+
RPL39	1.65799	0.256	0.09	3.18235e-49	X	119786504	119791630	5127	-
INPP4B	-0.15312	0.538	0.41	3.44999e-49	4	142023160	142847432	824273	-
SPATA13	0.514025	0.717	0.517	3.57151e-49	13	23979805	24307074	327270	+
ZNF521	-0.708754	0.849	0.893	4.67577e-49	18	25061924	25352190	290267	-
VMP1	0.771979	0.51	0.288	4.70624e-49	17	59707192	59842255	135064	+
ATP5PF	1.4348	0.325	0.124	5.03158e-49	21	25716503	25735673	19171	-
HTRA1	0.552045	0.699	0.478	5.06765e-49	10	122458551	122514907	56357	+
OTUD7B	0.696098	0.648	0.402	5.3396e-49	1	149937812	150010726	72915	-
MON2	0.511357	0.835	0.625	6.16118e-49	12	62466817	62600476	133660	+
PDZRN3	-0.405342	0.63	0.547	6.235e-49	3	73382431	73624941	242511	-
TCF20	1.0428	0.35	0.163	6.26235e-49	22	42160013	42343616	183604	-
HSPE1	-0.688297	0.3	0.34	6.35685e-49	2	197500140	197503449	3310	+
IFNAR2	0.979301	0.356	0.17	6.99286e-49	21	33205282	33265675	60394	+
SLC38A1	0.81947	0.253	0.106	8.79725e-49	12	46183063	46270017	86955	-
WHRN	-0.779439	0.245	0.279	9.67826e-49	9	114402080	114505473	103394	-
PHACTR1	0.6033	0.751	0.561	1.12089e-48	6	12716312	13290446	574135	+
SYT11	0.509965	0.658	0.456	1.5692e-48	1	155859567	155885199	25633	+
DDR1	1.05845	0.306	0.147	1.6828e-48	6	30876421	30900156	23736	+
ASXL3	0.155615	0.478	0.307	1.79868e-48	18	33578219	33751195	172977	+
CCNY	0.47658	0.878	0.697	1.9535e-48	10	35247025	35572669	325645	+
PIK3R1	-0.556552	0.833	0.845	3.13079e-48	5	68215740	68301821	86082	+
SLC35A3	1.15893	0.272	0.115	3.19255e-48	1	99969351	100035634	66284	+
PLXNA4	-1.77273	0.232	0.412	3.25434e-48	7	132123340	132648688	525349	-
CNKSR3	0.854264	0.282	0.126	3.39228e-48	6	154387515	154510685	123171	-
TRIM9	-0.704976	0.843	0.876	3.83899e-48	14	50975262	51096061	120800	-
WAC	-0.26698	0.816	0.762	4.06925e-48	10	28532493	28623112	90620	+
SGIP1	-0.378644	0.894	0.882	4.5396e-48	1	66533267	66751139	217873	+
SPOCK1	0.931502	0.593	0.357	4.90832e-48	5	136975298	137598379	623082	-
NLK	0.67767	0.686	0.466	5.09806e-48	17	28041737	28196381	154645	+
UBE3D	0.234594	0.398	0.25	5.47986e-48	6	82892390	83065841	173452	-
CD81	1.02495	0.511	0.307	5.84615e-48	11	2376177	2397802	21626	+
SCG3	1.10263	0.366	0.168	6.3518e-48	15	51681492	51721026	39535	+
ELAVL3	1.00778	0.423	0.212	6.86541e-48	19	11451326	11481046	29721	-
FBXL17	-0.507197	0.911	0.902	7.43381e-48	5	107859035	108382098	523064	-
GPR155	1.16733	0.342	0.16	8.78883e-48	2	174431571	174487094	55524	-
SMURF1	0.79228	0.656	0.442	1.44376e-47	7	99027440	99144108	116669	-
NAALADL2	-0.197493	0.908	0.801	1.85313e-47	3	174438573	175810548	1371976	+
MARCHF6	-0.214393	0.791	0.718	2.1443e-47	5	10353695	10440388	86694	+
AIG1	0.256362	0.667	0.477	2.26776e-47	6	143060496	143341058	280563	+
HSPB1	-0.228659	0.338	0.425	2.61063e-47	7	76302673	76304295	1623	+
ARHGEF3	-0.895809	0.409	0.39	3.25169e-47	3	56727418	57079329	351912	-
ATP2B1	0.802654	0.457	0.248	3.84441e-47	12	89588049	89709366	121318	-
ABLIM1	-0.285125	0.857	0.918	4.35898e-47	10	114431112	114768061	336950	-
MAIP1	-1.03208	0.178	0.253	7.0642e-47	2	199955317	200008540	53224	+
B2M	1.40546	0.293	0.152	7.38368e-47	15	44711358	44718851	7494	+
DDHD2	0.895853	0.266	0.124	8.29285e-47	8	38225218	38275558	50341	+
GRIA1	-1.3265	0.409	0.583	1.46251e-46	5	153489615	153813869	324255	+
NAV1	0.16876	0.792	0.663	2.10849e-46	1	201539127	201826969	287843	+
CDH12	-0.116864	0.4	0.246	2.52126e-46	5	21750673	22853344	1102672	-
SYT9	0.554129	0.584	0.358	2.72329e-46	11	7238778	7469043	230266	+
MICU3	0.301775	0.629	0.446	2.75875e-46	8	17027238	17122642	95405	+
INTU	-0.495285	0.609	0.639	2.76028e-46	4	127623271	127726737	103467	+
DISC1	0.683006	0.505	0.314	3.36863e-46	1	231626790	232041272	414483	+
CANX	0.873381	0.447	0.244	3.65533e-46	5	179678628	179731641	53014	+
TAOK3	-0.452477	0.872	0.881	3.7284e-46	12	118149801	118372907	223107	-
PTBP2	0.448962	0.88	0.726	3.97182e-46	1	96721665	96823738	102074	+
EIF4G3	0.263316	0.966	0.895	4.29225e-46	1	20806292	21177285	370994	-
EFR3A	-0.429069	0.568	0.559	4.38486e-46	8	131904093	132013642	109550	+
GATAD1	0.778701	0.516	0.304	5.95885e-46	7	92447482	92460075	12594	+
RNASEH2B	0.304739	0.404	0.254	8.07384e-46	13	50909747	51024120	114374	+
MID1	-0.520006	0.563	0.568	9.35934e-46	X	10445310	10833654	388345	-
RTN3	0.605342	0.712	0.482	9.60396e-46	11	63681446	63759891	78446	+
SORCS1	0.239653	0.251	0.136	1.16764e-45	10	106573663	107164706	591044	-
BTBD8	0.720386	0.525	0.31	1.25223e-45	1	92080305	92184725	104421	+
PIK3CA	-0.380076	0.633	0.589	1.40888e-45	3	179148114	179240093	91980	+
LEPROT	1.16813	0.284	0.119	1.42003e-45	1	65420587	65436007	15421	+
ARID5B	-0.474053	0.574	0.546	1.52297e-45	10	61901684	62096944	195261	+
KREMEN1	1.28162	0.252	0.098	1.54509e-45	22	29073035	29168333	95299	+
HACD2	0.933262	0.435	0.226	1.92971e-45	3	123490820	123585053	94234	-
EDEM3	-0.599506	0.498	0.536	2.72805e-45	1	184690237	184754907	64671	-
ACER3	0.580794	0.714	0.501	2.87503e-45	11	76860859	77026797	165939	+
EPHB1	1.46743	0.309	0.158	2.92909e-45	3	134795260	135260467	465208	+
KIAA0930	1.05298	0.475	0.266	3.07912e-45	22	45192244	45240894	48651	-
MAP1B	0.728502	0.701	0.465	4.01807e-45	5	72107234	72209565	102332	+
RMND5A	-0.652856	0.391	0.429	5.16029e-45	2	86720291	86778041	57751	+
C2CD5	0.556402	0.577	0.367	5.82204e-45	12	22448583	22544546	95964	-
ZBTB38	0.840023	0.37	0.186	6.48634e-45	3	141324213	141449792	125580	+
AZIN1	-0.78575	0.326	0.406	6.56548e-45	8	102826111	102893864	67754	-
LRRFIP2	0.604501	0.769	0.549	8.65314e-45	3	37052626	37183689	131064	-
VWA8	-0.491644	0.802	0.782	9.70146e-45	13	41566835	41961120	394286	-
ZFR	0.440869	0.743	0.531	1.12483e-44	5	32354350	32444740	90391	-
TLE4	0.335234	0.575	0.379	1.14468e-44	9	79571773	79726882	155110	+
IFT88	0.325559	0.569	0.386	1.17683e-44	13	20567138	20691444	124307	+
PPIP5K2	0.567643	0.512	0.306	1.36056e-44	5	103120149	103212799	92651	+
KDM5A	-0.303606	0.549	0.487	1.44856e-44	12	280057	389320	109264	-
SUCLG2	-0.439382	0.608	0.549	1.60332e-44	3	67360460	67654612	294153	-
NDE1	1.62766	0.257	0.093	1.77402e-44	16	15643267	15734691	91425	+
DDAH1	-0.677442	0.671	0.69	1.77869e-44	1	85318481	85578363	259883	-
GNG7	0.7482	0.577	0.388	1.79343e-44	19	2511219	2702694	191476	-
WWP2	0.844217	0.334	0.163	1.87603e-44	16	69762328	69941741	179414	+
SELENOT	0.894011	0.371	0.186	2.14921e-44	3	150602875	150630436	27562	+
INPP1	0.987264	0.356	0.165	2.25085e-44	2	190343570	190371665	28096	+
STK17A	-1.03014	0.299	0.401	2.51299e-44	7	43582758	43650713	67956	+
WDR20	0.733279	0.605	0.383	2.95117e-44	14	102139503	102224847	85345	+
ACSL4	0.582089	0.403	0.224	3.47211e-44	X	109624244	109733403	109160	-
SEPTIN8	1.26564	0.363	0.167	3.49234e-44	5	132750819	132807241	56423	-
LYST	-0.451122	0.51	0.479	3.49779e-44	1	235661041	235883724	222684	-
MARK3	-0.278992	0.835	0.795	3.59052e-44	14	103385377	103503831	118455	+
ITPR2	-0.395515	0.929	0.968	3.91806e-44	12	26335352	26833194	497843	-
RAB6B	-1.09528	0.213	0.312	4.48787e-44	3	133824235	133895882	71648	-
TMEM14B	-0.747536	0.544	0.601	4.51964e-44	6	10747759	10852753	104995	+
BCL2	-0.44303	0.796	0.866	4.7046e-44	18	63123346	63320128	196783	-
SNX19	0.636459	0.42	0.234	5.27534e-44	11	130866250	130916479	50230	-
SPAG9	0.40498	0.881	0.727	5.38988e-44	17	50962174	51120868	158695	-
ATRNL1	1.22129	0.443	0.237	6.60493e-44	10	115093365	115948999	855635	+
PPP2CB	-0.419797	0.493	0.486	7.09917e-44	8	30774457	30814314	39858	-
GABPA	0.754339	0.378	0.195	1.26916e-43	21	25734570	25772460	37891	+
WDR17	0.327965	0.567	0.382	1.33689e-43	4	176065841	176182818	116978	+
SP4	0.648951	0.313	0.163	1.37786e-43	7	21428043	21514822	86780	+
AFF3	-1.21106	0.435	0.569	1.50481e-43	2	99545419	100192428	647010	-
RNPC3	-0.415231	0.614	0.602	2.02754e-43	1	103525691	103555239	29549	+
PPP1R10	0.913142	0.386	0.19	2.03386e-43	6	30600413	30618612	18200	-
HIVEP3	0.553578	0.477	0.288	2.0947e-43	1	41506365	42035925	529561	-
ZEB1	-0.837877	0.794	0.897	3.59914e-43	10	31318495	31529814	211320	+
KCNA2	-1.07088	0.185	0.281	3.65238e-43	1	110519837	110631474	111638	-
PLSCR4	-0.77659	0.538	0.623	4.84329e-43	3	146192335	146251179	58845	-
IFNAR1	0.931157	0.329	0.157	5.15528e-43	21	33324387	33359864	35478	+
TOMM20	1.33028	0.298	0.123	5.68142e-43	1	235109341	235128837	19497	-
KLHL5	0.294191	0.507	0.346	6.18717e-43	4	39045039	39126857	81819	+
CCDC148	0.36116	0.254	0.142	7.08525e-43	2	158171073	158456753	285681	-
VAMP2	1.30376	0.32	0.137	7.26394e-43	17	8159149	8163546	4398	-
LAMP2	0.890933	0.599	0.354	7.32215e-43	X	120426148	120469365	43218	-
NCEH1	-1.09261	0.219	0.298	8.04468e-43	3	172630249	172711218	80970	-
NACA	1.18694	0.397	0.19	8.04889e-43	12	56712305	56731628	19324	-
URI1	0.634606	0.601	0.378	9.00011e-43	19	29923644	30016612	92969	+
ZIC1	-0.869575	0.318	0.335	9.47045e-43	3	147393422	147510293	116872	+
MEF2C	-1.04132	0.332	0.455	1.04893e-42	5	88717117	88904257	187141	-
CADPS	-0.694108	0.778	0.776	1.12976e-42	3	62398346	62875416	477071	-
LRFN2	-1.61961	0.194	0.351	1.17472e-42	6	40391591	40587364	195774	-
PLEKHG1	0.313624	0.816	0.68	1.19863e-42	6	150599883	150843665	243783	+
PHF14	-0.335278	0.847	0.806	1.34522e-42	7	10973336	11169623	196288	+
TANK	-0.553074	0.633	0.656	1.72316e-42	2	161136908	161236230	99323	+
FAM219A	0.913192	0.341	0.163	1.76387e-42	9	34398184	34458570	60387	-
RPS19	1.34447	0.298	0.138	2.13317e-42	19	41860255	41872925	12671	+
JAM3	0.757814	0.544	0.308	2.4819e-42	11	134069071	134152001	82931	+
RASSF8	-0.41737	0.601	0.571	2.60922e-42	12	25958232	26079892	121661	+
TMBIM6	0.908349	0.445	0.25	2.94509e-42	12	49707725	49764934	57210	+
RYK	-0.368382	0.481	0.442	3.26539e-42	3	134065303	134250859	185557	-
ZNF704	0.321378	0.803	0.623	3.4586e-42	8	80628451	80874781	246331	-
HGSNAT	0.487027	0.357	0.212	3.50091e-42	8	43140464	43202855	62392	+
SERGEF	0.296308	0.435	0.275	3.56827e-42	11	17788048	18013047	225000	-
ARL6IP5	1.24085	0.335	0.142	3.74561e-42	3	69084937	69106092	21156	+
EXOC6	0.131602	0.521	0.37	3.86793e-42	10	92826831	93059493	232663	+
NSD3	0.466172	0.787	0.572	4.29842e-42	8	38269704	38382272	112569	-
HYCC1	1.02541	0.389	0.196	4.3744e-42	7	22889371	23014130	124760	-
EFCAB14	0.82737	0.319	0.155	4.51506e-42	1	46674659	46719146	44488	-
ZNF106	-0.679309	0.319	0.364	5.30759e-42	15	42412823	42491141	78319	-
MEGF9	0.700979	0.683	0.431	5.4582e-42	9	120600811	120714470	113660	-
RNF141	1.19884	0.253	0.102	5.83083e-42	11	10511673	10541230	29558	-
NUDT3	-0.388956	0.612	0.587	5.92303e-42	6	34279679	34392669	112991	-
RPL35A	1.39861	0.306	0.124	5.94052e-42	3	197950190	197956610	6421	+
LAMA4	-0.915296	0.444	0.554	6.00883e-42	6	112107931	112254939	147009	-
PPARGC1A	-0.883601	0.556	0.685	7.65825e-42	4	23755041	23904089	149049	-
ETFA	0.39068	0.389	0.242	8.18552e-42	15	76188555	76311730	123176	-
ATP13A5	-0.991301	0.213	0.298	8.32266e-42	3	193274789	193378820	104032	-
PCDH19	-1.09722	0.188	0.261	8.69106e-42	X	100291644	100410273	118630	-
MGAT5	0.409084	0.71	0.514	9.10436e-42	2	134119983	134454621	334639	+
ANKDD1A	-1.06766	0.348	0.466	1.21966e-41	15	64911902	64958691	46790	+
PTPN11	0.883515	0.451	0.241	1.30592e-41	12	112418351	112509918	91568	+
SLC38A6	-0.680515	0.414	0.45	1.39318e-41	14	60981114	61114316	133203	+
RECK	0.589581	0.473	0.296	1.41569e-41	9	36036913	36124455	87543	+
LRRN3	-0.94134	0.281	0.356	1.66044e-41	7	111091006	111125454	34449	+
SLC25A29	1.02019	0.296	0.138	2.0817e-41	14	100291116	100306547	15432	-
ME1	-0.713388	0.506	0.531	2.10131e-41	6	83210402	83431051	220650	-
PRKCQ	1.15741	0.253	0.112	2.13307e-41	10	6427143	6580301	153159	-
ASPH	-0.287441	0.831	0.85	2.15596e-41	8	61500556	61714640	214085	-
EEPD1	-0.905194	0.598	0.639	2.31205e-41	7	36153254	36301538	148285	+
MEGF11	1.24225	0.277	0.19	2.43153e-41	15	65895079	66253756	358678	-
UBR5	-0.321275	0.88	0.874	3.64626e-41	8	102252273	102412759	160487	-
WWP1	0.515036	0.632	0.415	3.65457e-41	8	86342547	86478420	135874	+
SAT1	1.76208	0.289	0.119	3.94956e-41	X	23783173	23786210	3038	+
WDPCP	0.344667	0.801	0.634	3.97382e-41	2	63119559	63827843	708285	-
DENND6A	0.620772	0.442	0.258	4.28147e-41	3	57625454	57693077	67624	-
EML6	-0.842248	0.468	0.526	4.37864e-41	2	54723499	54972025	248527	+
TASP1	0.234664	0.477	0.326	4.63124e-41	20	13389392	13638932	249541	-
FNDC3A	0.290452	0.76	0.57	5.01884e-41	13	48975912	49209779	233868	+
PAWR	-0.697559	0.414	0.487	5.45285e-41	12	79574979	79690964	115986	-
SLC20A2	-0.6464	0.538	0.552	6.40406e-41	8	42416475	42541926	125452	-
GMPR	0.710179	0.366	0.207	7.22345e-41	6	16238587	16295549	56963	+
ORMDL1	0.969162	0.294	0.136	7.53687e-41	2	189770267	189784364	14098	-
SYT1	0.918682	0.501	0.303	9.38296e-41	12	78863993	79452008	588016	+
ACOT11	-0.79466	0.459	0.554	1.15839e-40	1	54542257	54639192	96936	+
SETD7	1.10597	0.306	0.141	1.27715e-40	4	139495941	139606699	110759	-
PACRG	-0.180305	0.468	0.358	1.47058e-40	6	162727132	163315500	588369	+
TSPAN7	0.337844	0.674	0.5	1.54567e-40	X	38561542	38688920	127379	+
ABHD12	0.79046	0.358	0.183	1.82406e-40	20	25294742	25390835	96094	-
ADRA1A	-0.463978	0.587	0.64	2.06593e-40	8	26748150	26867278	119129	-
SGK3	0.665957	0.729	0.48	2.24451e-40	8	66712734	66862022	149289	+
ITPRID2	-0.419639	0.458	0.441	2.39337e-40	2	181891730	181930738	39009	+
CPD	0.784184	0.489	0.291	2.75562e-40	17	30378927	30469989	91063	+
ENOX1	-0.494589	0.792	0.836	2.99162e-40	13	43213130	43786972	573843	-
GULP1	-1.32296	0.256	0.369	3.00075e-40	2	188291669	188595931	304263	+
DNAJC1	-0.436301	0.7	0.691	3.21063e-40	10	21756548	22003769	247222	-
CLIP4	0.574247	0.681	0.448	3.61524e-40	2	29097705	29199777	102073	+
RALGAPA2	0.238315	0.664	0.466	3.64043e-40	20	20389530	20712644	323115	-
SLC30A10	-1.10992	0.259	0.373	3.72151e-40	1	219685427	219959018	273592	-
C9orf85	0.500534	0.478	0.295	3.7555e-40	9	71911510	71986054	74545	+
ADARB1	0.540872	0.283	0.153	3.85517e-40	21	45073853	45226560	152708	+
RUFY2	0.503693	0.622	0.42	3.90191e-40	10	68341107	68407294	66188	-
PPP2R3A	0.593375	0.537	0.338	4.01276e-40	3	135965728	136147894	182167	+
FZD3	-0.693913	0.395	0.447	4.68159e-40	8	28494205	28574267	80063	+
ATG10	-0.313158	0.53	0.439	4.7864e-40	5	81972023	82276857	304835	+
HSPB8	-0.296329	0.231	0.33	5.69955e-40	12	119171555	119224855	53301	+
UMAD1	-0.356069	0.625	0.568	5.90439e-40	7	7640711	7968020	327310	+
ANO6	-0.586308	0.541	0.572	9.26103e-40	12	45215987	45482280	266294	+
HSD17B4	0.717009	0.62	0.401	9.48476e-40	5	119452465	119637199	184735	+
KIAA1217	1.12515	0.435	0.228	1.08707e-39	10	23694746	24547848	853103	+
IRAK1BP1	-0.816104	0.372	0.428	1.13625e-39	6	78867551	78946440	78890	+
TPD52L1	0.102609	0.34	0.195	1.35333e-39	6	125119049	125264407	145359	+
GET1	1.26372	0.254	0.101	1.50972e-39	21	39377698	39428528	50831	+
COMT	1.24145	0.258	0.107	1.57522e-39	22	19941371	19969975	28605	+
SLC24A3	-1.04039	0.596	0.687	1.58137e-39	20	19212642	19722926	510285	+
KIF3A	0.637667	0.516	0.315	1.59954e-39	5	132692628	132737638	45011	-
FOXN3	-0.420685	0.915	0.912	1.68816e-39	14	89124871	89619149	494279	-
BBOX1	-1.15393	0.302	0.425	2.12342e-39	11	27040725	27127809	87085	+
ZFAND3	-0.314434	0.945	0.935	2.28368e-39	6	37819727	38154624	334898	+
PDCD6IP	0.612695	0.603	0.397	2.33593e-39	3	33798571	33869707	71137	+
MSL1	0.954125	0.252	0.111	2.66684e-39	17	40121971	40136917	14947	+
SCRN3	0.998835	0.27	0.124	3.412e-39	2	174395730	174429575	33846	+
ACAP2	-0.275426	0.809	0.748	4.96413e-39	3	195274745	195443044	168300	-
PCNT	0.884115	0.293	0.138	5.16665e-39	21	46324124	46445769	121646	+
ARPC5	1.30215	0.288	0.116	5.67134e-39	1	183620846	183635783	14938	-
VKORC1L1	0.510504	0.276	0.151	7.14209e-39	7	65873074	65959563	86490	+
ITCH	0.578477	0.73	0.522	7.60732e-39	20	34363235	34511773	148539	+
ADSS2	0.91204	0.386	0.196	8.07798e-39	1	244408494	244451909	43416	-
ANTXR1	-0.671335	0.675	0.755	1.03701e-38	2	69013176	69249327	236152	+
AGFG1	0.65068	0.702	0.497	1.12313e-38	2	227472152	227561217	89066	+
SNAP91	0.471978	0.639	0.439	1.27342e-38	6	83552880	83709691	156812	-
GBE1	0.163482	0.406	0.268	1.27995e-38	3	81489703	81761645	271943	-
EVA1C	0.742464	0.38	0.206	1.37485e-38	21	32412006	32515397	103392	+
PTPRN2	0.941401	0.28	0.153	1.47516e-38	7	157539056	158587823	1048768	-
CWF19L2	-0.481893	0.411	0.399	1.62643e-38	11	107326360	107457825	131466	-
ZC4H2	0.326619	0.322	0.187	1.65327e-38	X	64915802	65034713	118912	-
AMER2	-0.186226	0.663	0.613	1.73914e-38	13	25161679	25172288	10610	-
SYPL1	1.03701	0.262	0.116	1.75063e-38	7	106090505	106112589	22085	-
STARD9	0.962726	0.255	0.112	1.97563e-38	15	42575606	42720998	145393	+
CHKA	0.438852	0.683	0.472	2.39227e-38	11	68052859	68121444	68586	-
SLC38A2	0.507519	0.359	0.175	2.98834e-38	12	46358188	46372773	14586	-
C3orf70	0.588921	0.542	0.346	3.29109e-38	3	185076838	185153060	76223	-
PRMT2	0.764496	0.588	0.358	3.32799e-38	21	46635595	46665124	29530	+
RIMS1	0.596041	0.391	0.245	3.89065e-38	6	71886550	72403150	516601	+
RAVER2	-0.592788	0.427	0.473	4.1888e-38	1	64745075	64833232	88158	+
CEBPD	1.64855	0.272	0.108	4.62556e-38	8	47736913	47738164	1252	-
ZFAND6	-0.409605	0.678	0.66	5.272e-38	15	80059568	80138393	78826	+
PFDN5	1.66341	0.255	0.098	5.57646e-38	12	53295291	53299452	4162	+
STXBP6	-0.107211	0.529	0.398	5.74974e-38	14	24809454	25050147	240694	-
GOLGA8A	0.681041	0.314	0.17	7.47921e-38	15	34378935	34437808	58874	-
PPP2R2B	0.38998	0.998	0.982	7.89294e-38	5	146580742	147084784	504043	-
EPS8	-0.463188	0.797	0.814	8.5628e-38	12	15620134	15882329	262196	-
ANKRD36	0.381492	0.686	0.506	9.702e-38	2	97113153	97264521	151369	+
LMBRD1	0.311498	0.622	0.443	1.00382e-37	6	69672757	69867236	194480	-
DCUN1D4	-0.394358	0.541	0.52	1.35074e-37	4	51843000	51916837	73838	+
PHTF2	0.67401	0.526	0.343	1.38638e-37	7	77798773	77957503	158731	+
PHKA1	-0.721459	0.506	0.589	1.46879e-37	X	72578814	72714319	135506	-
FNBP1L	-0.828922	0.435	0.549	1.48234e-37	1	93448118	93554661	106544	+
RAC1	1.10121	0.395	0.197	1.52631e-37	7	6374527	6403967	29441	+
PHYKPL	0.865948	0.297	0.144	1.54723e-37	5	178208471	178232802	24332	-
SRSF4	0.610158	0.489	0.299	1.90716e-37	1	29147743	29181900	34158	-
CD164	1.0847	0.35	0.168	1.95101e-37	6	109366514	109382467	15954	-
SORCS3	0.445377	0.413	0.255	1.98394e-37	10	104641290	105265242	623953	+
C9orf72	1.27409	0.281	0.114	2.097e-37	9	27535640	27573866	38227	-
CRY1	-0.766488	0.268	0.332	2.24891e-37	12	106991364	107093549	102186	-
RPL38	1.28975	0.269	0.109	2.38621e-37	17	74203582	74210655	7074	+
LRCH3	0.606089	0.748	0.556	2.41287e-37	3	197791226	197888436	97211	+
ARNT2	-0.652077	0.806	0.839	2.47658e-37	15	80404350	80597933	193584	+
DZIP1	-0.593425	0.477	0.529	2.65553e-37	13	95578202	95644706	66505	-
WWTR1	-0.831964	0.487	0.577	3.05599e-37	3	149517235	149736714	219480	-
EML5	0.821402	0.398	0.221	3.18988e-37	14	88612431	88792953	180523	-
AGL	-0.529897	0.485	0.514	3.94101e-37	1	99850361	99924023	73663	+
CLTA	1.17027	0.298	0.139	5.51113e-37	9	36190856	36304781	113926	+
NUMA1	0.71851	0.369	0.206	5.99626e-37	11	72002864	72080693	77830	-
MAPRE2	0.519893	0.734	0.516	6.24493e-37	18	34976928	35143470	166543	+
ELOVL5	-0.48554	0.61	0.615	6.3728e-37	6	53267398	53349179	81782	-
URB1	0.900829	0.294	0.14	6.53147e-37	21	32311018	32393012	81995	-
SLC15A2	-0.583932	0.516	0.588	6.6821e-37	3	121894401	121944188	49788	+
SLC9B1	0.198991	0.265	0.164	7.20298e-37	4	102885048	103019719	134672	-
OSBPL1A	-0.173614	0.825	0.752	7.88413e-37	18	24162045	24397880	235836	-
CA2	1.33441	0.403	0.209	8.21862e-37	8	85463968	85481493	17526	+
CDC42BPB	0.524174	0.523	0.334	8.66832e-37	14	102932380	103057549	125170	-
DIXDC1	0.589855	0.496	0.299	9.67757e-37	11	111927144	112022653	95510	+
ATG13	1.16918	0.288	0.126	1.04375e-36	11	46617527	46674818	57292	+
TMEM50B	0.842227	0.409	0.217	1.15036e-36	21	33432485	33479974	47490	-
CEP83	-0.137278	0.406	0.303	1.32562e-36	12	94306449	94459988	153540	-
CSNK1E	0.780454	0.402	0.219	1.49094e-36	22	38290691	38318084	27394	-
COMMD10	0.162709	0.693	0.523	1.63289e-36	5	116085016	116412762	327747	+
GPC6	-0.613027	0.717	0.68	1.66797e-36	13	93226807	94408020	1181214	+
NFATC3	-0.485703	0.401	0.409	1.71872e-36	16	68084751	68229259	144509	+
PTK2	0.42959	0.985	0.944	1.77796e-36	8	140657900	141002216	344317	-
DNAJB1	-0.469422	0.312	0.358	1.79457e-36	19	14514769	14560391	45623	-
RAP1A	0.629385	0.59	0.392	2.17529e-36	1	111542218	111716691	174474	+
FUS	0.650906	0.47	0.277	2.19929e-36	16	31180138	31191605	11468	+
AGPAT5	0.256286	0.514	0.359	2.32492e-36	8	6708642	6761503	52862	+
SNAP25	-1.09814	0.329	0.445	2.42255e-36	20	10172395	10308258	135864	+
NCOA2	-0.206878	0.908	0.848	2.47726e-36	8	70109782	70403808	294027	-
ENTPD1	-1.24989	0.235	0.347	2.56697e-36	10	95711779	95877266	165488	+
UBE2B	-0.358687	0.452	0.43	2.65063e-36	5	134371184	134392108	20925	+
IFT80	0.526336	0.537	0.349	2.69153e-36	3	160256986	160399880	142895	-
PRPSAP2	0.916778	0.295	0.148	2.77041e-36	17	18840085	18931287	91203	+
STXBP3	0.540479	0.577	0.379	2.87927e-36	1	108746674	108809523	62850	+
TUT4	-0.285736	0.796	0.739	2.91977e-36	1	52408282	52553487	145206	-
PHF21A	-0.345318	0.87	0.842	2.98795e-36	11	45929319	46121454	192136	-
B3GALT1	-0.319304	0.478	0.388	3.32654e-36	2	167293001	167874045	581045	+
TMEM241	0.767097	0.384	0.205	3.46814e-36	18	23197144	23437961	240818	-
CDYL	0.188277	0.559	0.393	3.49481e-36	6	4706159	4955551	249393	+
SERPINI1	1.00019	0.331	0.157	3.57748e-36	3	167735243	167825569	90327	+
SNX3	-0.549847	0.357	0.384	4.63303e-36	6	108211222	108261246	50025	-
PAFAH1B2	1.10177	0.269	0.118	4.80604e-36	11	117144284	117176894	32611	+
FAM135A	-0.308469	0.76	0.718	5.719e-36	6	70412941	70561174	148234	+
CAMKMT	-0.455056	0.717	0.672	6.45558e-36	2	44361947	44772592	410646	+
SMARCA1	-0.701359	0.329	0.372	6.92771e-36	X	129446501	129523500	77000	-
GTF2F2	0.289469	0.482	0.318	7.16692e-36	13	45120510	45284893	164384	+
SUSD6	0.704211	0.253	0.126	7.33585e-36	14	69611596	69715144	103549	+
ANAPC4	0.733714	0.33	0.178	7.7941e-36	4	25377263	25418498	41236	+
ICA1L	0.268093	0.512	0.353	8.7517e-36	2	202773150	202871766	98617	-
MFSD4B	0.721444	0.495	0.305	9.06542e-36	6	111259327	111445354	186028	+
GAB2	0.456418	0.803	0.602	1.03141e-35	11	78215293	78418348	203056	-
RAB6A	0.400238	0.669	0.483	1.38394e-35	11	73675638	73761137	85500	-
HIP1	0.118896	0.552	0.394	1.66485e-35	7	75533298	75738962	205665	-
SPPL3	0.168561	0.795	0.633	1.97267e-35	12	120762510	120904358	141849	-
RBL2	0.594357	0.499	0.306	1.98814e-35	16	53433977	53491648	57672	+
FGFR1OP2	0.767161	0.481	0.27	2.15878e-35	12	26938470	26966650	28181	+
SLC9A9	-0.291985	0.897	0.882	2.41473e-35	3	143265222	143848485	583264	-
PCMTD2	0.850985	0.403	0.207	2.42218e-35	20	64255695	64304820	49126	+
PIGK	0.426389	0.292	0.169	3.1589e-35	1	77088989	77219430	130442	-
BCKDHB	-0.592412	0.784	0.768	3.2895e-35	6	80106647	80346270	239624	+
OGFRL1	-0.400135	0.696	0.689	3.47709e-35	6	71288811	71309059	20249	+
SORCS2	-0.79584	0.523	0.642	3.51918e-35	4	7192538	7742836	550299	+
FARSB	0.631477	0.31	0.169	3.56822e-35	2	222566899	222656092	89194	-
SNX24	0.308309	0.53	0.377	3.71173e-35	5	122843439	123029354	185916	+
DDX39B	0.783049	0.334	0.174	3.84919e-35	6	31530219	31542448	12230	-
STAT3	-0.584016	0.396	0.422	4.00761e-35	17	42313324	42388540	75217	-
ENDOD1	1.23294	0.274	0.117	4.37656e-35	11	95089846	95132645	42800	+
RAP1GDS1	-0.238073	0.786	0.727	4.421e-35	4	98261384	98443858	182475	+
KCNIP1	-1.04761	0.537	0.676	4.54179e-35	5	170353487	170736632	383146	+
RIN2	0.409916	0.793	0.66	4.5609e-35	20	19757606	20002457	244852	+
MAP2K5	-0.385655	0.778	0.758	4.92711e-35	15	67542703	67807117	264415	+
RBM25	0.769041	0.517	0.31	5.45635e-35	14	73058532	73123899	65368	+
QDPR	0.271006	0.296	0.141	5.47748e-35	4	17460261	17512206	51946	-
MAN1A2	0.58502	0.672	0.481	5.60058e-35	1	117367449	117528872	161424	+
DYNLL1	1.15193	0.445	0.235	5.6048e-35	12	120469850	120498493	28644	+
TANC2	0.235943	0.866	0.782	6.04575e-35	17	62966235	63427703	461469	+
SCRN1	0.425409	0.508	0.337	6.16314e-35	7	29920104	29990289	70186	-
ANKFN1	-0.705688	0.762	0.844	6.21236e-35	17	55882301	56517016	634716	+
DCLK1	-0.954286	0.676	0.636	6.61437e-35	13	35768652	36131382	362731	-
MSRA	-0.487791	0.881	0.902	6.63842e-35	8	10054292	10428891	374600	+
ADCY8	-0.685448	0.735	0.825	6.78642e-35	8	130780301	131040909	260609	-
TENT5A	-1.30183	0.184	0.279	7.21573e-35	6	81491439	81752774	261336	-
ASXL1	0.514769	0.568	0.366	7.47911e-35	20	32358330	32439319	80990	+
BNIP3	1.37903	0.254	0.102	8.42651e-35	10	131967684	131981967	14284	-
LRRFIP1	0.1438	0.407	0.286	8.96988e-35	2	237627587	237813682	186096	+
CBFB	0.656702	0.553	0.336	1.03712e-34	16	67028984	67101058	72075	+
RPL23	1.1743	0.38	0.184	1.09509e-34	17	38847860	38853764	5905	-
MTDH	0.520782	0.652	0.452	1.1282e-34	8	97644184	97730260	86077	+
EGFR	-0.758263	0.7	0.79	1.19131e-34	7	55019017	55211628	192612	+
SMARCA5	0.830173	0.424	0.235	1.31246e-34	4	143513702	143557486	43785	+
PRXL2A	0.605968	0.465	0.294	1.36459e-34	10	80407829	80437115	29287	+
KIAA1958	-0.219852	0.824	0.766	1.43251e-34	9	112486827	112669397	182571	+
SNRK	-0.704517	0.421	0.474	1.53395e-34	3	43286512	43424764	138253	+
USP32	0.42226	0.705	0.513	1.64948e-34	17	60177327	60422470	245144	-
LDLRAD3	-0.570028	0.746	0.791	1.98194e-34	11	35943981	36232136	288156	+
TRIP12	0.466421	0.799	0.604	2.15351e-34	2	229763837	229923239	159403	-
XRCC4	0.116441	0.414	0.286	2.38586e-34	5	83077498	83353787	276290	+
ZNF146	1.13114	0.324	0.156	2.46852e-34	19	36214602	36238771	24170	+
RASSF2	1.04892	0.257	0.121	2.47838e-34	20	4780023	4823608	43586	-
PLEKHA7	-0.575686	0.379	0.409	2.51782e-34	11	16777297	17014415	237119	-
AMBRA1	0.581626	0.601	0.4	2.85874e-34	11	46396414	46594125	197712	-
MYO9A	0.344379	0.856	0.72	2.92038e-34	15	71822291	72118577	296287	-
SYCP2	-0.606939	0.3	0.311	3.18843e-34	20	59863564	59933655	70092	-
ZNF652	0.808513	0.522	0.324	3.40799e-34	17	49289206	49362473	73268	-
YEATS2	0.41027	0.542	0.367	3.58204e-34	3	183697797	183812624	114828	+
MTA3	0.400672	0.625	0.448	3.80964e-34	2	42494569	42756947	262379	+
VPS35L	0.389687	0.641	0.452	3.87169e-34	16	19555240	19706793	151554	+
HNRNPA1	1.1903	0.302	0.141	3.87507e-34	12	54280193	54287088	6896	+
CNTLN	0.120309	0.457	0.325	4.05383e-34	9	17134982	17503923	368942	+
ZFYVE9	-0.606824	0.432	0.467	4.24112e-34	1	52142089	52348671	206583	+
AFG1L	-0.639218	0.496	0.544	4.7335e-34	6	108294991	108526796	231806	+
AMOT	-1.18505	0.264	0.363	5.19066e-34	X	112774503	112840831	66329	-
CCNH	-0.438075	0.795	0.772	5.56471e-34	5	87318416	87412930	94515	-
SLAIN2	-0.421928	0.478	0.465	5.57018e-34	4	48341529	48426201	84673	+
MSH3	0.13909	0.541	0.403	6.45604e-34	5	80654652	80876815	222164	+
CDKL1	-0.349858	0.335	0.281	7.05506e-34	14	50326265	50416461	90197	-
TBCEL	0.681971	0.304	0.163	8.34016e-34	11	121024072	121090776	66705	+
AKAP9	0.296402	0.819	0.651	9.27435e-34	7	91940840	92110673	169834	+
LRRK2	0.807056	0.328	0.197	9.42657e-34	12	40196744	40369285	172542	+
ANXA4	0.451607	0.414	0.253	1.0187e-33	2	69644425	69827112	182688	+
UBE4B	0.426075	0.625	0.437	1.11168e-33	1	10032832	10181239	148408	+
GLUD1	-0.515909	0.757	0.773	1.16156e-33	10	87050202	87094843	44642	-
SRSF3	1.41585	0.288	0.134	1.19939e-33	6	36594353	36605600	11248	+
CD63	1.53419	0.27	0.122	1.21103e-33	12	55725323	55729707	4385	-
GAREM1	0.30975	0.819	0.624	1.30832e-33	18	32124877	32470882	346006	-
SALL3	-0.512142	0.355	0.368	1.35566e-33	18	78979818	79002677	22860	+
RBM39	0.396608	0.748	0.542	1.55572e-33	20	35701347	35742312	40966	-
PTPN4	-0.510951	0.75	0.756	1.62866e-33	2	119759922	119984899	224978	+
KMT2A	-0.326199	0.639	0.624	1.81168e-33	11	118436456	118526832	90377	+
IDH2	0.43148	0.336	0.206	1.99015e-33	15	90083045	90102477	19433	-
HOPX	-0.593121	0.394	0.427	2.09528e-33	4	56647988	56681899	33912	-
ANTXR2	-0.799544	0.271	0.314	2.37668e-33	4	79901146	80125454	224309	-
NRIP1	0.115548	0.729	0.555	2.52145e-33	21	14961235	15065936	104702	-
FAXDC2	0.599177	0.447	0.275	2.55717e-33	5	154818492	154859252	40761	-
NBAS	-0.315511	0.814	0.783	2.71482e-33	2	15166916	15561340	394425	-
BBX	-0.241543	0.814	0.771	2.84387e-33	3	107522936	107811339	288404	+
ZNF706	-0.39395	0.452	0.455	3.10348e-33	8	101177878	101206193	28316	-
UBE2R2	0.529683	0.569	0.377	3.25408e-33	9	33817160	33920399	103240	+
RSBN1L	-0.211286	0.481	0.413	3.75835e-33	7	77696459	77783022	86564	+
TTLL5	0.430722	0.602	0.419	3.82075e-33	14	75633625	75955079	321455	+
FNTA	0.919032	0.377	0.201	3.83703e-33	8	43034194	43085788	51595	+
ELOVL2	-0.995505	0.335	0.434	3.94042e-33	6	10980759	11044305	63547	-
MTURN	0.928697	0.284	0.131	4.17722e-33	7	30134986	30162762	27777	+
GNA14	0.540009	0.34	0.187	4.18123e-33	9	77423079	77648322	225244	-
CEP112	-0.809773	0.537	0.619	4.43597e-33	17	65635537	66192133	556597	-
INVS	0.171333	0.711	0.548	4.53399e-33	9	100099243	100302175	202933	+
SLC4A8	0.764384	0.523	0.367	4.72555e-33	12	51391317	51515763	124447	+
SLMAP	-0.326516	0.646	0.629	5.29163e-33	3	57755450	57930003	174554	+
FAM177A1	1.11731	0.279	0.126	5.67456e-33	14	35045117	35116630	71514	+
FBXO11	-0.272233	0.723	0.674	5.79893e-33	2	47789316	47906498	117183	-
ZNF423	-0.923344	0.405	0.505	6.00802e-33	16	49487524	49857919	370396	-
DYRK1A	0.336922	0.928	0.795	6.01162e-33	21	37365573	37526358	160786	+
ERGIC2	0.530215	0.323	0.186	6.03817e-33	12	29337352	29381189	43838	-
TOM1L2	-0.371478	0.718	0.71	6.24913e-33	17	17843511	17972422	128912	-
TXNDC16	0.631895	0.353	0.197	6.32412e-33	14	52430596	52552522	121927	-
TARS3	0.761137	0.46	0.265	6.71407e-33	15	101653596	101724473	70878	-
TTC27	0.17014	0.338	0.223	7.35605e-33	2	32628032	32821051	193020	+
BRWD1	0.379385	0.889	0.736	7.76643e-33	21	39184176	39321559	137384	-
ATP5PO	1.12309	0.254	0.111	7.9309e-33	21	33903453	33915814	12362	-
KIF1B	-0.184842	0.977	0.947	8.88575e-33	1	10210570	10381603	171034	+
EIF4A2	0.977055	0.378	0.187	9.18556e-33	3	186783205	186789897	6693	+
TRIM44	-0.383463	0.736	0.734	9.53005e-33	11	35662775	35818007	155233	+
ALK	-1.62221	0.227	0.341	9.63616e-33	2	29192774	29921586	728813	-
USP14	0.613381	0.46	0.278	9.68025e-33	18	158383	214629	56247	+
STPG2	0.159508	0.363	0.234	1.01423e-32	4	97184093	98143476	959384	-
TTC17	-0.245148	0.802	0.736	1.07014e-32	11	43358920	43494933	136014	+
NUBPL	0.167752	0.546	0.398	1.11922e-32	14	31489956	31861224	371269	+
TM9SF3	0.534332	0.505	0.324	1.24479e-32	10	96518110	96587452	69343	-
TDRD3	-0.355412	0.764	0.723	1.3624e-32	13	60396457	60573878	177422	+
ARHGEF11	-0.504949	0.499	0.522	1.50611e-32	1	156934840	157045742	110903	-
RIC3	0.740775	0.368	0.205	1.59033e-32	11	8106056	8169055	63000	-
RAB10	0.462326	0.748	0.552	1.6339e-32	2	26034084	26137454	103371	+
AGMO	0.350095	0.413	0.264	1.65753e-32	7	15200317	15562015	361699	-
ABTB2	0.780098	0.382	0.225	1.80129e-32	11	34150987	34358010	207024	-
IRF2	-0.51882	0.541	0.548	1.92838e-32	4	184385702	184474558	88857	-
FANCL	0.533072	0.61	0.403	2.06855e-32	2	58159243	58241410	82168	-
PLXDC2	-0.484469	0.749	0.754	2.46734e-32	10	19816239	20289856	473618	+
PLPP3	0.238778	0.82	0.667	2.59803e-32	1	56494761	56645301	150541	-
CAPS2	0.104749	0.563	0.418	2.67217e-32	12	75275979	75390928	114950	-
MSH2	0.745871	0.262	0.134	2.73162e-32	2	47403067	47663146	260080	+
MOSPD2	0.923206	0.299	0.145	2.84882e-32	X	14873421	14922327	48907	+
NFKB1	-0.408894	0.567	0.504	3.15876e-32	4	102501330	102617302	115973	+
ATP1A2	-0.562456	0.749	0.773	3.3188e-32	1	160115759	160143591	27833	+
MPPED2	-0.344643	0.628	0.562	3.42936e-32	11	30384493	30586872	202380	-
CCDC66	0.530776	0.414	0.255	3.45991e-32	3	56557161	56621837	64677	+
GABARAPL2	1.23974	0.285	0.129	3.69014e-32	16	75566375	75577881	11507	+
PCCB	0.428952	0.354	0.219	4.06001e-32	3	136250340	136337896	87557	+
FBXL4	0.323331	0.562	0.399	4.07505e-32	6	98868535	98948006	79472	-
KMT2E	0.235596	0.866	0.699	4.14551e-32	7	104940943	105115019	174077	+
ACSL3	-0.216489	0.831	0.751	4.91899e-32	2	222860942	222944639	83698	+
PUDP	-0.591434	0.331	0.302	5.58944e-32	X	6667865	7148158	480294	-
SREBF2	0.317345	0.577	0.438	5.70547e-32	22	41833079	41907307	74229	+
PROX1	1.15793	0.274	0.118	5.93993e-32	1	213983181	214041510	58330	+
R3HCC1L	0.305285	0.33	0.205	6.19531e-32	10	98134624	98244897	110274	+
CCDC80	-1.23228	0.186	0.313	6.73296e-32	3	112596797	112649530	52734	-
SLC11A2	0.820367	0.354	0.189	7.11177e-32	12	50979401	51028566	49166	-
YWHAQ	0.573847	0.472	0.284	7.27258e-32	2	9583967	9630997	47031	-
EPB41L2	0.717884	0.889	0.801	8.34432e-32	6	130839347	131063322	223976	-
MKRN3	0.453654	0.496	0.322	9.53339e-32	15	23565674	23630075	64402	+
CDC42SE2	0.523738	0.584	0.395	1.00848e-31	5	131245493	131398447	152955	+
FGF1	0.446677	0.556	0.381	1.0592e-31	5	142592178	142698070	105893	-
DDX10	0.140841	0.396	0.27	1.06404e-31	11	108665058	108940999	275942	+
LAMP1	1.035	0.291	0.137	1.15765e-31	13	113297239	113323672	26434	+
EEFSEC	0.405006	0.274	0.164	1.30067e-31	3	128153481	128408646	255166	+
ACBD6	-0.186804	0.666	0.574	1.35227e-31	1	180269653	180502954	233302	-
RNF157	-0.749791	0.312	0.372	1.38411e-31	17	76142465	76240493	98029	-
TUB	0.857323	0.31	0.156	1.42027e-31	11	8019244	8106243	87000	+
VEZT	0.376563	0.547	0.37	1.56999e-31	12	95217746	95302799	85054	+
AKAP13	-0.485768	0.627	0.659	1.59155e-31	15	85380571	85749358	368788	+
HEATR5B	0.494476	0.381	0.228	1.63582e-31	2	36968383	37084372	115990	-
DTD1	0.366288	0.375	0.241	1.67235e-31	20	18587942	18766644	178703	+
SACS	-0.61288	0.377	0.436	1.6845e-31	13	23288689	23433763	145075	-
CD46	0.621749	0.501	0.314	2.04305e-31	1	207752037	207795513	43477	+
PRR5L	1.07574	0.413	0.239	2.20277e-31	11	36296288	36465204	168917	+
PKIG	0.552906	0.263	0.144	2.23991e-31	20	44531785	44624247	92463	+
MTCL1	1.07666	0.256	0.117	2.36805e-31	18	8705556	8832778	127223	+
PER3	-0.604435	0.413	0.46	2.48817e-31	1	7784291	7845177	60887	+
NCOR2	0.496983	0.506	0.331	2.95744e-31	12	124324415	124567612	243198	-
COX4I1	1.42191	0.261	0.112	3.10394e-31	16	85798633	85807068	8436	+
MPZL1	1.09631	0.439	0.265	3.15757e-31	1	167721192	167791919	70728	+
MT3	1.06918	0.453	0.284	3.1698e-31	16	56589074	56591088	2015	+
SEMA6A	0.126385	0.814	0.681	3.30316e-31	5	116443555	116574823	131269	-
DPY19L3	-0.557557	0.668	0.695	3.41654e-31	19	32405543	32485895	80353	+
DICER1	0.489733	0.715	0.5	4.01764e-31	14	95086228	95158010	71783	-
PLD5	-0.851141	0.423	0.505	4.4483e-31	1	242082986	242524697	441712	-
FER	-0.4275	0.912	0.901	4.4559e-31	5	108747841	109196841	449001	+
CRISPLD1	-1.04725	0.289	0.343	4.60268e-31	8	74984505	75034558	50054	+
WDR41	-0.465769	0.548	0.548	4.64158e-31	5	77425970	77620611	194642	-
PPP1R12A	-0.304874	0.846	0.814	5.475e-31	12	79773563	79935460	161898	-
RNF111	0.483482	0.484	0.307	5.53143e-31	15	58865175	59097419	232245	+
GALNT18	-0.602892	0.406	0.434	5.56758e-31	11	11270877	11622005	351129	-
OLA1	0.242399	0.604	0.437	6.05343e-31	2	174072447	174248599	176153	-
CLCN3	0.506421	0.587	0.408	6.61659e-31	4	169612633	169723673	111041	+
BCHE	0.421002	0.347	0.219	7.10804e-31	3	165772904	165837462	64559	-
ABCC9	-0.831316	0.334	0.398	7.40286e-31	12	21797389	21942543	145155	-
BORCS5	0.684239	0.417	0.246	7.4408e-31	12	12357078	12471233	114156	+
GABRB1	0.869083	0.719	0.51	7.7175e-31	4	46993723	47426447	432725	+
BRINP2	-0.516912	0.456	0.442	9.00361e-31	1	177170958	177282422	111465	+
FOXO1	-0.443429	0.728	0.733	9.05092e-31	13	40555667	40666641	110975	-
CFDP1	0.580681	0.438	0.266	9.08497e-31	16	75293698	75433503	139806	-
BNIP3L	-0.16152	0.492	0.412	1.05135e-30	8	26383054	26505636	122583	+
DMXL2	0.250532	0.586	0.431	1.06979e-30	15	51447711	51622833	175123	-
SEPTIN10	0.522377	0.379	0.244	1.1183e-30	2	109542799	109614143	71345	-
GATAD2B	0.330085	0.578	0.405	1.33374e-30	1	153789030	153923360	134331	-
GPCPD1	0.21781	0.406	0.278	1.3601e-30	20	5544439	5611006	66568	-
TUBB2B	0.897859	0.357	0.2	1.38357e-30	6	3223324	3231730	8407	-
ALDH7A1	0.718858	0.574	0.389	1.41256e-30	5	126531200	126595362	64163	-
SIRPA	-0.546696	0.409	0.441	1.44615e-30	20	1894167	1940592	46426	+
SRSF5	0.747624	0.552	0.334	1.48437e-30	14	69726900	69772005	45106	+
CD44	-1.14711	0.305	0.361	1.49422e-30	11	35138882	35232402	93521	+
USP45	-0.381127	0.346	0.324	1.58252e-30	6	99432325	99521728	89404	-
VTI1A	-0.293569	0.829	0.784	1.66001e-30	10	112446998	112818744	371747	+
ABHD18	0.267206	0.33	0.211	1.73034e-30	4	127965306	128039953	74648	+
SPARCL1	0.653304	0.795	0.644	1.78514e-30	4	87473335	87531061	57727	-
G3BP2	0.695347	0.297	0.158	1.86996e-30	4	75641849	75724589	82741	-
ARRB1	1.07433	0.289	0.138	1.93289e-30	11	75260122	75351705	91584	-
MEGF10	-0.318415	0.775	0.757	1.96036e-30	5	127290796	127465737	174942	+
EXOC1	0.463657	0.546	0.367	2.0186e-30	4	55853648	55905086	51439	+
SHLD2	-0.222854	0.362	0.286	2.29388e-30	10	87094161	87191465	97305	+
PCYT1B	0.514394	0.311	0.176	2.54301e-30	X	24558087	24672677	114591	-
GEMIN8	0.540287	0.252	0.145	2.79485e-30	X	14006726	14029893	23168	-
RHOA	1.13472	0.263	0.117	2.97174e-30	3	49359139	49412998	53860	-
MAPK6	0.716295	0.374	0.212	3.09443e-30	15	51952106	52067375	115270	+
PKIA	0.166169	0.446	0.306	3.16722e-30	8	78516340	78605267	88928	+
TRPC1	0.172656	0.676	0.521	3.20611e-30	3	142724034	142807888	83855	+
DGCR2	0.619984	0.366	0.212	3.31699e-30	22	19036282	19122454	86173	-
PRIM2	0.212445	0.397	0.266	3.33745e-30	6	57314805	57646850	332046	+
OSBP2	0.536195	0.547	0.365	3.35836e-30	22	30693782	30907824	214043	+
ATXN10	-0.222951	0.803	0.737	3.41883e-30	22	45671798	45845307	173510	+
VOPP1	-0.75909	0.292	0.357	3.43574e-30	7	55436056	55572988	136933	-
BTBD9	-0.405779	0.815	0.789	3.45715e-30	6	38168451	38640148	471698	-
BICRAL	0.351828	0.507	0.349	3.49621e-30	6	42746958	42868558	121601	+
SYT16	0.388524	0.262	0.154	3.54814e-30	14	61811974	62112550	300577	+
PTPRZ1	-0.31119	0.939	0.98	3.84732e-30	7	121873089	122062036	188948	+
LMF1	0.501147	0.294	0.169	4.06005e-30	16	853634	981318	127685	-
KMT5B	0.439062	0.543	0.367	4.10871e-30	11	68154863	68213852	58990	-
NEK6	-0.67029	0.323	0.368	4.39106e-30	9	124257606	124353307	95702	+
DMXL1	0.447868	0.79	0.6	5.06531e-30	5	119037772	119249138	211367	+
UPF3A	0.301406	0.583	0.426	5.26352e-30	13	114281601	114305817	24217	+
ENSA	-0.701832	0.396	0.471	5.34924e-30	1	150600851	150629612	28762	-
ADK	-0.465003	0.76	0.725	5.47636e-30	10	74151202	74709963	558762	+
EVI5	0.313812	0.749	0.584	5.50518e-30	1	92508696	92792404	283709	-
TPT1	0.716327	0.537	0.318	5.51198e-30	13	45333471	45341284	7814	-
EFNA5	0.454053	0.299	0.16	5.63185e-30	5	107376894	107670937	294044	-
BACH1	0.360859	0.487	0.322	5.85203e-30	21	29194071	29630751	436681	+
ZCCHC7	-0.280693	0.853	0.798	6.19525e-30	9	37120574	37358149	237576	+
TAFA5	-0.404747	0.598	0.604	6.41734e-30	22	48489553	48850912	361360	+
ACADM	0.601508	0.359	0.206	6.46287e-30	1	75724431	75787575	63145	+
STX12	0.606828	0.353	0.2	7.11132e-30	1	27773219	27824443	51225	+
AMMECR1	0.523928	0.286	0.164	7.28944e-30	X	110194186	110440318	246133	-
GOPC	0.516024	0.472	0.302	7.4931e-30	6	117560269	117602542	42274	-
WASHC3	0.616343	0.328	0.188	7.74742e-30	12	102012840	102062149	49310	-
GPT2	0.636191	0.394	0.226	9.05607e-30	16	46884362	46931289	46928	+
MRPS27	0.318007	0.356	0.227	9.15703e-30	5	72214953	72321717	106765	-
RB1	-0.29553	0.649	0.607	9.97953e-30	13	48303744	48599436	295693	+
IQSEC1	0.471645	0.416	0.27	1.11748e-29	3	12897043	13283281	386239	-
SLC16A9	-0.609772	0.347	0.406	1.1353e-29	10	59650764	59736002	85239	-
BOC	-0.812784	0.461	0.582	1.17635e-29	3	113211003	113287459	76457	+
MMS22L	0.407202	0.302	0.186	1.20394e-29	6	97142161	97283217	141057	-
USP24	0.521038	0.7	0.549	1.27856e-29	1	55066359	55215378	149020	-
KLHL4	0.660525	0.299	0.156	1.29122e-29	X	87517409	87670050	152642	+
DSEL	0.976193	0.321	0.157	1.49734e-29	18	67506587	67516720	10134	-
ARGLU1	0.501031	0.783	0.582	1.63012e-29	13	106541673	106568137	26465	-
RDH11	0.856371	0.338	0.191	1.63785e-29	14	67676800	67695793	18994	-
HLTF	0.417763	0.478	0.317	1.67741e-29	3	149030127	149086554	56428	-
ZMYM2	0.330595	0.878	0.717	1.8214e-29	13	19958677	20091829	133153	+
CREBZF	0.602651	0.407	0.241	1.89006e-29	11	85657742	85682908	25167	-
KLHL3	0.744627	0.32	0.17	1.89191e-29	5	137617500	137736089	118590	-
FBXW8	0.364491	0.389	0.253	2.02885e-29	12	116910950	117031148	120199	+
SNAP23	-0.451162	0.356	0.353	2.17093e-29	15	42491233	42545356	54124	+
SHANK2	-1.14266	0.375	0.479	2.23546e-29	11	70467854	71252577	784724	-
PDIA3	0.913822	0.287	0.146	2.29627e-29	15	43746394	43773279	26886	+
ZNF708	0.56073	0.635	0.433	2.43661e-29	19	21291160	21329425	38266	-
NSUN3	0.524704	0.277	0.161	2.4605e-29	3	94062980	94131832	68853	+
BMERB1	0.400817	0.454	0.303	2.48141e-29	16	15434475	15625028	190554	+
ESYT2	0.516415	0.405	0.248	2.67046e-29	7	158730995	158830253	99259	-
PIGL	0.523561	0.271	0.154	2.76015e-29	17	16217191	16351797	134607	+
ZSWIM6	0.262951	0.99	0.941	2.89998e-29	5	61332258	61546172	213915	+
RHOQ	-0.501885	0.362	0.374	3.43806e-29	2	46541806	46584688	42883	+
UBE2H	-0.298539	0.698	0.669	3.51237e-29	7	129830732	129952960	122229	-
CCDC50	0.648759	0.608	0.443	3.55829e-29	3	191329085	191398659	69575	+
COL4A5	0.669114	0.759	0.612	3.76391e-29	X	108439838	108697545	257708	+
SCMH1	-0.302314	0.582	0.52	4.08798e-29	1	41027202	41242306	215105	-
CNKSR2	0.598676	0.637	0.443	4.17477e-29	X	21372801	21654695	281895	+
ENHO	0.932031	0.268	0.135	4.3957e-29	9	34521043	34522990	1948	-
ADAM23	0.293422	0.566	0.424	4.4143e-29	2	206443532	206621127	177596	+
ANKRD36C	0.188777	0.726	0.583	4.61429e-29	2	95836919	95991831	154913	-
INO80D	-0.370096	0.396	0.381	5.44988e-29	2	205993721	206086303	92583	-
KIAA0319L	0.247054	0.554	0.399	5.53224e-29	1	35393883	35557950	164068	-
MFSD14B	0.422905	0.31	0.186	6.05704e-29	9	94374569	94461042	86474	+
TTC7A	0.403433	0.391	0.254	6.09357e-29	2	46915869	47076137	160269	+
DNM1L	0.464122	0.576	0.398	6.11853e-29	12	32679200	32745650	66451	+
SRRM1	0.706645	0.403	0.233	6.27903e-29	1	24631716	24673281	41566	+
EPM2A	-0.593971	0.547	0.551	6.687e-29	6	145382535	145736023	353489	-
NTRK2	-0.35327	0.969	0.982	6.6887e-29	9	84668375	85095751	427377	+
PAN3	0.252547	0.808	0.65	7.43429e-29	13	28138506	28295335	156830	+
DYNLRB1	1.29469	0.255	0.105	8.06601e-29	20	34516395	34540958	24564	+
TSPAN12	-1.1391	0.179	0.269	8.3359e-29	7	120787320	120858402	71083	-
GNA13	-0.330667	0.475	0.456	8.65758e-29	17	65009289	65056740	47452	-
USP13	0.306019	0.355	0.227	8.67313e-29	3	179653032	179804366	151335	+
SHOC2	-0.285567	0.483	0.44	8.9282e-29	10	110919367	111017307	97941	+
SLC9A6	0.661702	0.289	0.161	8.98298e-29	X	135973841	136047269	73429	+
MED14	0.377664	0.407	0.262	9.72935e-29	X	40648305	40735858	87554	-
PBRM1	0.283552	0.627	0.462	1.04245e-28	3	52545352	52685917	140566	-
KCTD1	-0.670318	0.456	0.449	1.05282e-28	18	26454910	26657401	202492	-
CD38	-0.767498	0.586	0.632	1.11927e-28	4	15778275	15853232	74958	+
CAMSAP1	0.458872	0.304	0.179	1.12599e-28	9	135808487	135907546	99060	-
CMC2	0.58778	0.41	0.252	1.1412e-28	16	80966448	81020270	53823	-
VPS50	-0.241926	0.543	0.482	1.19871e-28	7	93232340	93361123	128784	+
IDH1	0.575236	0.29	0.17	1.20223e-28	2	208236229	208266074	29846	-
GALNT2	-0.373662	0.633	0.635	1.2112e-28	1	230057990	230282122	224133	+
B4GALT5	-0.601419	0.427	0.476	1.3831e-28	20	49632945	49713878	80934	-
CNIH3	-0.316587	0.426	0.362	1.43745e-28	1	224434660	224740554	305895	+
PAAF1	0.6812	0.281	0.157	1.44969e-28	11	73876699	73931114	54416	+
CXXC5	0.747862	0.277	0.148	1.5523e-28	5	139647299	139683882	36584	+
UBR3	0.316676	0.9	0.747	1.59937e-28	2	169827454	170084131	256678	+
MAPK4	-0.201213	0.676	0.644	1.70826e-28	18	50560087	50731826	171740	+
TTBK2	-0.332138	0.611	0.585	2.01327e-28	15	42738730	42920809	182080	-
SRPK2	0.390775	0.858	0.705	2.02243e-28	7	105110704	105399308	288605	-
OTUD7A	0.678425	0.78	0.675	2.20874e-28	15	31475398	31870789	395392	-
IARS1	-0.601291	0.287	0.293	2.22883e-28	9	92210207	92293854	83648	-
PLPP1	0.258541	0.667	0.503	2.32208e-28	5	55424854	55534969	110116	-
ELF1	0.419667	0.579	0.406	2.43704e-28	13	40931924	41061440	129517	-
PKNOX1	0.632894	0.384	0.218	2.5133e-28	21	42974510	43033931	59422	+
SPRED2	-0.654997	0.5	0.536	2.51724e-28	2	65310851	65432637	121787	-
PDE9A	0.413643	0.505	0.352	2.62585e-28	21	42653621	42775509	121889	+
AFAP1	0.214105	0.266	0.174	2.71333e-28	4	7758714	7939926	181213	-
KCTD8	0.689167	0.846	0.702	2.78606e-28	4	44173903	44448809	274907	-
UBN2	-0.332457	0.556	0.546	3.22946e-28	7	139230356	139308236	77881	+
TIA1	0.629746	0.409	0.247	3.32158e-28	2	70209444	70248660	39217	-
AZI2	-0.616203	0.233	0.253	3.41774e-28	3	28315003	28349050	34048	-
GRM5	-0.780148	0.568	0.686	3.51363e-28	11	88504576	89065982	561407	-
FAM117B	0.407797	0.288	0.17	3.72911e-28	2	202634969	202769757	134789	+
TERF2IP	0.532487	0.447	0.272	3.86268e-28	16	75647773	75761872	114100	+
KLHL23	0.358492	0.421	0.284	4.16199e-28	2	169694488	169776989	82502	+
HFM1	0.120043	0.392	0.284	4.65418e-28	1	91260766	91404856	144091	-
HIPK3	0.352077	0.535	0.36	4.94882e-28	11	33256672	33357023	100352	+
TVP23C	0.242736	0.459	0.329	5.22828e-28	17	15502264	15563595	61332	-
TRIM24	0.128883	0.522	0.386	5.62001e-28	7	138460259	138589996	129738	+
SUGCT	-0.769118	0.424	0.444	6.05769e-28	7	40135005	40860763	725759	+
LRIG1	-0.433947	0.86	0.85	6.14602e-28	3	66378797	66501263	122467	-
KCNMA1	-0.718553	0.793	0.837	6.29894e-28	10	76869601	77638369	768769	-
DAAM2	0.263537	0.872	0.735	6.4163e-28	6	39792298	39904877	112580	+
CRPPA	-0.272875	0.457	0.394	6.52289e-28	7	16087525	16502504	414980	-
RPL12	1.17499	0.302	0.148	6.54097e-28	9	127447674	127451406	3733	-
STX18	-0.207296	0.478	0.408	6.57818e-28	4	4415742	4542346	126605	-
CASD1	0.229921	0.602	0.446	7.34132e-28	7	94509219	94557019	47801	+
STIM2	-0.280832	0.619	0.559	7.55633e-28	4	26857601	27025381	167781	+
ANKRD13C	0.146277	0.548	0.41	7.66808e-28	1	70258999	70354734	95736	-
AKAP10	0.199058	0.541	0.396	8.15448e-28	17	19904302	19978343	74042	-
RASGRP1	-1.54963	0.145	0.272	8.43542e-28	15	38488103	38565575	77473	-
EIF4A1	1.19592	0.265	0.122	8.52681e-28	17	7572824	7579006	6183	+
B3GLCT	-1.06614	0.241	0.333	8.55188e-28	13	31199975	31332276	132302	+
STXBP4	-0.42855	0.472	0.45	8.85598e-28	17	54968727	55173632	204906	+
WBP1L	0.405472	0.293	0.176	1.01552e-27	10	102743948	102834516	90569	+
NME9	-0.254412	0.318	0.245	1.02812e-27	3	138261437	138329886	68450	-
YBX1	1.21678	0.346	0.183	1.04359e-27	1	42682418	42703805	21388	+
GRB2	0.73387	0.269	0.142	1.04607e-27	17	75318076	75405709	87634	-
NACC2	0.347346	0.396	0.254	1.06248e-27	9	136006537	136095289	88753	-
KPNA3	0.209053	0.513	0.37	1.06939e-27	13	49699320	49792682	93363	-
UNC79	-0.703933	0.52	0.625	1.07903e-27	14	93333219	93707876	374658	+
ATE1	0.27544	0.793	0.629	1.1704e-27	10	121709393	121928801	219409	-
PARP1	1.01871	0.254	0.118	1.19078e-27	1	226360210	226408154	47945	-
SMAD9	0.248835	0.29	0.184	1.20423e-27	13	36844831	36920765	75935	-
PPM1L	-0.419726	0.718	0.714	1.22768e-27	3	160755602	161078902	323301	+
INPP5F	-0.609805	0.373	0.423	1.2699e-27	10	119726042	119829147	103106	+
MFHAS1	-0.728678	0.397	0.418	1.28053e-27	8	8783354	8893630	110277	-
TMED10	0.622143	0.37	0.218	1.2868e-27	14	75131469	75176612	45144	-
SYNDIG1	0.33161	0.335	0.222	1.33032e-27	20	24469629	24666616	196988	+
GFOD1	0.599981	0.356	0.218	1.47369e-27	6	13357830	13487662	129833	-
TRPM7	-0.262356	0.52	0.484	1.65609e-27	15	50552473	50686797	134325	-
PSD3	0.282354	0.946	0.847	1.73323e-27	8	18527303	19084730	557428	-
VPS13A	-0.234514	0.477	0.421	1.79565e-27	9	77177445	77421537	244093	+
CXXC4	-0.760191	0.314	0.399	1.83621e-27	4	104468308	104494901	26594	-
CPEB3	-0.107843	0.711	0.629	1.95128e-27	10	92046692	92291078	244387	-
GNAS	-0.124452	0.612	0.514	2.05743e-27	20	58839718	58911192	71475	+
NPNT	-0.30114	0.292	0.227	2.11953e-27	4	105894775	106004027	109253	+
KLHL28	0.798778	0.353	0.192	2.19648e-27	14	44924324	45042322	117999	-
PIGF	0.727252	0.291	0.158	2.42356e-27	2	46580937	46617055	36119	-
MED13	-0.175358	0.724	0.66	2.46743e-27	17	61942605	62065278	122674	-
TANC1	-0.217492	0.725	0.661	2.51239e-27	2	158968640	159232659	264020	+
PSMG4	0.273746	0.344	0.227	2.55353e-27	6	3231403	3303373	71971	+
XRRA1	0.465191	0.404	0.251	2.66534e-27	11	74807739	74949200	141462	-
SGK1	0.570905	0.684	0.541	2.72256e-27	6	134169248	134318112	148865	-
AGT	0.86252	0.447	0.278	2.72717e-27	1	230690776	230745576	54801	-
SLC12A6	0.261947	0.394	0.262	2.73849e-27	15	34229784	34338060	108277	-
TMTC1	-0.445043	0.533	0.545	2.84108e-27	12	29500840	29784759	283920	-
ZNF736	0.295439	0.435	0.297	2.90596e-27	7	64307459	64356634	49176	+
ZNF326	0.324367	0.472	0.326	3.31447e-27	1	89995110	90035533	40424	+
PTCH1	-0.952098	0.578	0.655	3.38455e-27	9	95442980	95517057	74078	-
ZSWIM5	-0.193704	0.62	0.541	3.55251e-27	1	45016399	45306209	289811	-
ARFGEF2	0.440777	0.452	0.293	3.55266e-27	20	48921711	49036693	114983	+
SFPQ	0.264579	0.769	0.59	3.73122e-27	1	35176378	35193446	17069	-
MINDY3	0.228566	0.552	0.402	3.7832e-27	10	15778170	15860507	82338	-
ADAM10	0.221823	0.684	0.524	3.94156e-27	15	58588809	58749791	160983	-
MTHFD2L	-0.369849	0.527	0.518	4.14557e-27	4	74114174	74303099	188926	+
UBE2G2	0.49247	0.668	0.463	4.5027e-27	21	44768580	44801826	33247	-
PUM3	-0.399375	0.476	0.462	4.98305e-27	9	2720469	2844095	123627	-
KPNA5	-0.327443	0.445	0.425	5.241e-27	6	116681187	116741867	60681	+
MYSM1	0.586698	0.512	0.332	5.60694e-27	1	58643440	58700090	56651	-
SCAMP1	0.589986	0.438	0.275	5.74509e-27	5	78360611	78480739	120129	+
RNF146	0.693369	0.319	0.182	6.12839e-27	6	127266726	127288567	21842	+
NVL	0.453486	0.273	0.16	6.21507e-27	1	224227334	224330189	102856	-
RNF170	0.300583	0.411	0.276	6.50831e-27	8	42849637	42897290	47654	-
INTS10	0.382007	0.452	0.298	7.26718e-27	8	19817391	19852083	34693	+
FEZ2	0.709786	0.361	0.207	7.38498e-27	2	36531805	36646087	114283	-
RSRP1	0.558292	0.583	0.397	7.58132e-27	1	25242249	25338213	95965	-
ANKRD26	-0.393843	0.577	0.576	8.10868e-27	10	26973793	27100494	126702	-
DOP1A	0.257439	0.611	0.448	8.54215e-27	6	83067666	83171350	103685	+
CCM2	0.298937	0.277	0.174	9.42539e-27	7	44999475	45076469	76995	+
GALK2	0.312587	0.532	0.371	9.814e-27	15	49155656	49367869	212214	+
ZNF529	0.689822	0.331	0.187	1.04051e-26	19	36534774	36605276	70503	-
ANKH	0.496982	0.576	0.38	1.08694e-26	5	14704800	14871778	166979	-
MIPOL1	-0.239087	0.417	0.355	1.18425e-26	14	37197894	37579125	381232	+
NEDD4	-0.250781	0.377	0.321	1.33701e-26	15	55826922	55993660	166739	-
DIP2C	0.355254	0.937	0.821	1.33846e-26	10	274190	689668	415479	-
SNX6	0.750023	0.293	0.159	1.36081e-26	14	34561093	34630160	69068	-
TTC39B	-0.954394	0.217	0.272	1.39399e-26	9	15163622	15307360	143739	-
METTL25	-0.333995	0.49	0.435	1.46895e-26	12	82358528	82479239	120712	+
DPYSL2	0.292836	0.837	0.663	1.53185e-26	8	26514031	26658178	144148	+
CNTN5	-0.898458	0.38	0.363	1.53719e-26	11	99020949	100358885	1337937	+
TNNI3K	-0.478409	0.319	0.285	1.59127e-26	1	74235387	74544428	309042	+
SUN1	0.613339	0.437	0.274	1.60107e-26	7	816615	896435	79821	+
ANKS1A	0.309784	0.513	0.357	1.61293e-26	6	34889255	35091406	202152	+
TOP2B	0.138163	0.655	0.509	1.63245e-26	3	25597978	25664909	66932	-
HNF4G	-1.00863	0.246	0.298	1.66103e-26	8	75407914	75566834	158921	+
LYPLAL1	-0.159179	0.626	0.558	1.67861e-26	1	219173869	219212865	38997	+
SLC25A26	0.337295	0.401	0.262	1.68797e-26	3	66133610	66388116	254507	+
ARL13B	0.241154	0.332	0.222	1.84226e-26	3	93980139	94055678	75540	+
MFSD14A	0.6156	0.376	0.224	1.89229e-26	1	100038095	100083377	45283	+
TJP2	0.812903	0.492	0.301	1.91599e-26	9	69121264	69274615	153352	+
ZNF717	-0.492595	0.424	0.428	1.91866e-26	3	75678660	75785583	106924	-
UBR4	-0.418829	0.48	0.494	1.97538e-26	1	19074510	19210266	135757	-
RCOR3	0.267807	0.657	0.499	1.97927e-26	1	211258377	211316385	58009	+
CYP2J2	0.528541	0.337	0.199	1.99885e-26	1	59893308	59926773	33466	-
TSEN15	-0.431019	0.408	0.402	2.11546e-26	1	184051651	184123978	72328	+
ANKRD10	0.200121	0.639	0.462	2.25434e-26	13	110878540	110915069	36530	-
UBB	1.24052	0.277	0.117	2.26598e-26	17	16380798	16382745	1948	+
MAP3K13	0.233637	0.555	0.406	2.34903e-26	3	185282941	185489094	206154	+
DOK6	-0.12273	0.332	0.252	2.42072e-26	18	69400888	69849087	448200	+
STT3B	-0.249184	0.526	0.469	2.53674e-26	3	31532638	31637616	104979	+
CD99L2	0.373638	0.374	0.246	2.59453e-26	X	150766336	150898816	132481	-
SCP2	0.146623	0.458	0.335	2.71031e-26	1	52927276	53051698	124423	+
TSTD3	0.350869	0.409	0.274	2.73265e-26	6	99520976	99589899	68924	+
FSTL5	-0.797283	0.539	0.596	2.79197e-26	4	161383897	162164004	780108	-
NSMCE2	0.25077	0.798	0.633	2.83862e-26	8	125091679	125367120	275442	+
SH3RF1	-0.509394	0.62	0.656	3.16649e-26	4	169094259	169270956	176698	-
ACBD5	0.452689	0.257	0.149	3.23878e-26	10	27168135	27243046	74912	-
ZFYVE28	0.607053	0.312	0.172	3.46643e-26	4	2269582	2418651	149070	-
XRCC5	0.357653	0.656	0.48	3.70783e-26	2	216107464	216206303	98840	+
BACH2	0.215351	0.724	0.581	3.94034e-26	6	89926528	90296843	370316	-
SCN1A	0.505537	0.486	0.393	4.38357e-26	2	165984641	166149214	164574	-
CLYBL	0.30332	0.275	0.17	4.49067e-26	13	99606669	99909459	302791	+
IPO11	0.116877	0.502	0.37	4.54086e-26	5	62403972	62628582	224611	+
CEP128	-0.169321	0.332	0.251	4.58059e-26	14	80476983	80959517	482535	-
RAD21	0.576301	0.414	0.249	4.73138e-26	8	116845934	116874776	28843	-
GCLC	0.255741	0.53	0.375	4.75122e-26	6	53497341	53616970	119630	-
TTN	0.960687	0.261	0.128	5.01599e-26	2	178525989	178830802	304814	-
EIF4E3	0.369763	0.259	0.158	5.02006e-26	3	71675414	71754773	79360	-
RNF150	0.301884	0.653	0.505	5.33315e-26	4	140859807	141212877	353071	-
TBC1D14	0.491909	0.344	0.212	5.36398e-26	4	6909242	7033118	123877	+
CAST	-0.177985	0.537	0.474	5.50849e-26	5	96525267	96779595	254329	+
RNF115	-0.282826	0.575	0.537	5.8073e-26	1	145738868	145824095	85228	-
LARP4B	0.30027	0.586	0.421	5.89912e-26	10	806933	931821	124889	-
MROH7	-0.866644	0.368	0.466	6.04597e-26	1	54641754	54710266	68513	+
AEBP2	-0.244655	0.58	0.535	6.20649e-26	12	19404045	19720801	316757	+
G3BP1	-0.256891	0.438	0.401	6.88451e-26	5	151771045	151812911	41867	+
LRCH2	-0.276657	0.432	0.393	6.92765e-26	X	115110616	115234096	123481	-
CACNA2D1	0.247321	0.876	0.753	7.00627e-26	7	81946444	82443956	497513	-
NAALAD2	0.724764	0.293	0.163	7.11116e-26	11	90131515	90192894	61380	+
NDUFV3	0.808286	0.264	0.134	7.27915e-26	21	42879644	42913304	33661	+
MARCKS	0.614651	0.572	0.488	7.93239e-26	6	113857345	113863475	6131	+
TMX3	0.296521	0.314	0.205	8.42705e-26	18	68673688	68715108	41421	-
PHC3	-0.235909	0.683	0.65	9.0332e-26	3	170086732	170181749	95018	-
RAB3GAP1	-0.144107	0.677	0.596	9.50542e-26	2	135052289	135176667	124379	+
BPNT2	0.941857	0.325	0.174	9.57958e-26	8	56957931	56993867	35937	-
RAB28	-0.260512	0.567	0.511	9.58584e-26	4	13361354	13484365	123012	-
NOTCH2	-0.321696	0.541	0.519	9.70794e-26	1	119911553	120100779	189227	-
ZNF439	0.459797	0.284	0.17	1.06448e-25	19	11848726	11883750	35025	+
ZRANB3	0.124357	0.419	0.304	1.10644e-25	2	135136916	135531218	394303	-
RSU1	0.215518	0.3	0.193	1.13971e-25	10	16590611	16817463	226853	-
MEIKIN	-1.08454	0.187	0.258	1.16338e-25	5	131806990	131945698	138709	-
COL4A2	-1.31698	0.213	0.329	1.19982e-25	13	110305812	110513209	207398	+
SF3B1	0.546917	0.489	0.304	1.27373e-25	2	197388515	197435079	46565	-
ATF7IP2	0.317073	0.282	0.183	1.36485e-25	16	10326434	10483638	157205	+
NR1D2	-0.542592	0.369	0.407	1.39223e-25	3	23945286	23980617	35332	+
PIAS2	-0.405069	0.572	0.57	1.40569e-25	18	46803218	46920160	116943	-
CLDN12	-0.676397	0.216	0.255	1.41504e-25	7	90383721	90513402	129682	+
CNOT6L	-0.223844	0.468	0.415	1.44501e-25	4	77713387	77819615	106229	-
RNF24	-0.604905	0.432	0.45	1.50355e-25	20	3927309	4015558	88250	-
LDLRAD4	0.411192	0.923	0.896	1.52624e-25	18	13217498	13652755	435258	+
SEPTIN11	-0.456755	0.538	0.572	1.59624e-25	4	76949751	77040384	90634	+
SERPINB6	0.540898	0.326	0.19	1.73352e-25	6	2948159	2972165	24007	-
NR6A1	-0.352042	0.399	0.354	1.79038e-25	9	124517275	124771311	254037	-
TRIM13	0.603137	0.305	0.175	1.81681e-25	13	49995888	50020481	24594	+
IP6K1	0.658665	0.275	0.152	1.84124e-25	3	49724294	49786542	62249	-
LARS2	-0.444284	0.363	0.356	1.94031e-25	3	45388561	45554726	166166	+
TCF4	-0.287357	0.984	0.986	2.14519e-25	18	55222185	55664787	442603	-
SEZ6L	-1.09357	0.282	0.408	2.16901e-25	22	26169462	26383597	214136	+
CEP44	0.716351	0.281	0.151	2.19517e-25	4	174283730	174333380	49651	+
TNRC6C	0.268672	0.823	0.673	2.33741e-25	17	77958703	78108822	150120	+
ZZEF1	0.40231	0.443	0.292	2.38967e-25	17	4004445	4143030	138586	-
HNRNPD	0.574019	0.54	0.356	2.52395e-25	4	82352498	82374503	22006	-
CLOCK	-0.391445	0.472	0.463	2.56079e-25	4	55427903	55546909	119007	-
DERA	-0.215049	0.296	0.241	2.56961e-25	12	15911302	16037381	126080	+
TRAPPC9	0.209268	0.706	0.571	2.60826e-25	8	139727725	140458579	730855	-
INPP5A	-0.466895	0.293	0.311	2.75614e-25	10	132537787	132783480	245694	+
CILK1	0.879337	0.349	0.195	2.88639e-25	6	53001279	53061824	60546	-
APPBP2	0.397545	0.624	0.444	3.06525e-25	17	60443158	60526242	83085	-
RC3H2	0.507075	0.363	0.221	3.10908e-25	9	122844556	122905359	60804	-
HCFC2	0.834673	0.271	0.141	3.42816e-25	12	104064531	104106524	41994	+
PJA2	0.25423	0.585	0.43	3.51948e-25	5	109334713	109409974	75262	-
DOK5	-0.70694	0.335	0.369	3.92585e-25	20	54475593	54651169	175577	+
WASF2	0.249489	0.557	0.411	4.39052e-25	1	27404230	27490167	85938	-
GOLM2	-0.281369	0.644	0.611	4.63941e-25	15	44288719	44415758	127040	+
LRMDA	0.567312	0.573	0.415	4.65566e-25	10	75431624	76560168	1128545	+
PAMR1	0.362964	0.328	0.206	4.70463e-25	11	35431823	35530300	98478	-
ENTREP1	-0.593392	0.734	0.803	4.77123e-25	9	69324567	69392558	67992	+
ARL17A	-0.798285	0.227	0.265	4.87688e-25	17	46499780	46579695	79916	-
SRGAP2C	0.600935	0.308	0.177	4.90373e-25	1	121184811	121392874	208064	+
RUSC2	0.434878	0.278	0.161	5.21951e-25	9	35490111	35561898	71788	+
KANTR	-0.410919	0.615	0.604	5.35578e-25	X	53094142	53170914	76773	+
DCAF16	0.554602	0.254	0.146	5.54213e-25	4	17800655	17810758	10104	-
C11orf54	0.666107	0.3	0.171	5.64687e-25	11	93741591	93764749	23159	+
WASHC5	0.832452	0.329	0.177	5.64871e-25	8	125024260	125091819	67560	-
AASS	0.391175	0.759	0.598	5.70882e-25	7	122064583	122144308	79726	-
GALNT1	0.220379	0.621	0.469	5.8247e-25	18	35581117	35711834	130718	+
GRIK4	-0.130488	0.626	0.528	5.92855e-25	11	120511746	120988906	477161	+
DZIP3	0.195717	0.535	0.397	6.06867e-25	3	108589705	108694840	105136	+
CLDN10	-1.00369	0.223	0.308	6.36661e-25	13	95433604	95579759	146156	+
NMD3	-0.299445	0.463	0.394	6.46036e-25	3	161104696	161253532	148837	+
STRADA	0.523526	0.346	0.209	6.48663e-25	17	63682336	63741986	59651	-
DIAPH2	0.105042	0.447	0.335	6.5212e-25	X	96684712	97604997	920286	+
NOS1AP	-0.595717	0.311	0.328	6.77783e-25	1	162069691	162370475	300785	+
NBN	0.445685	0.296	0.182	6.88097e-25	8	89924515	90003228	78714	-
SPCS3	0.735864	0.347	0.195	7.02242e-25	4	176319966	176332245	12280	+
RNF149	0.573512	0.405	0.248	7.55021e-25	2	101271219	101308701	37483	-
KIF2A	0.282077	0.655	0.486	7.75885e-25	5	62306162	62391025	84864	+
SUPT3H	-0.260994	0.752	0.676	7.77964e-25	6	44809317	45377953	568637	-
NRSN1	-0.959365	0.39	0.496	8.18379e-25	6	24126186	24154900	28715	+
SEC62	0.678914	0.494	0.318	8.66733e-25	3	169966635	169998373	31739	+
PDE4B	0.288393	0.993	0.993	8.86908e-25	1	65792514	66374579	582066	+
ZNF24	-0.38188	0.302	0.288	8.98253e-25	18	35332227	35345482	13256	-
SAMD4B	0.693998	0.458	0.282	9.06123e-25	19	39342421	39385710	43290	+
PURG	-0.547533	0.532	0.571	9.35438e-25	8	30995802	31033715	37914	-
TRIT1	0.639768	0.278	0.155	1.03514e-24	1	39838110	39883511	45402	-
ABCG1	0.892836	0.265	0.125	1.04354e-24	21	42199689	42297244	97556	+
ZNF148	-0.214479	0.769	0.712	1.12607e-24	3	125225669	125375325	149657	-
HP1BP3	0.143438	0.664	0.516	1.15442e-24	1	20740266	20787323	47058	-
CHCHD3	-0.345735	0.772	0.743	1.19418e-24	7	132784870	133082090	297221	-
REEP5	0.888989	0.257	0.128	1.27824e-24	5	112876385	112922289	45905	-
GCC2	0.257718	0.423	0.293	1.31765e-24	2	108449107	108509415	60309	+
RPS24	0.610772	0.488	0.296	1.32246e-24	10	78033760	78056813	23054	+
SKIC3	0.124837	0.622	0.483	1.53842e-24	5	95461755	95555050	93296	-
CWC27	-0.274141	0.585	0.523	1.5676e-24	5	64766368	65102412	336045	+
UBE3A	0.126458	0.728	0.584	1.57058e-24	15	25333728	25439051	105324	-
EFCAB2	-0.399364	0.511	0.472	1.62501e-24	1	244969682	245127164	157483	+
INTS9	0.435631	0.308	0.186	1.65777e-24	8	28767661	28890242	122582	-
THRA	0.7532	0.272	0.143	1.66156e-24	17	40058290	40093867	35578	+
STK3	-0.276271	0.748	0.702	1.70587e-24	8	98371228	98942827	571600	-
ARHGAP35	0.647075	0.658	0.493	1.75379e-24	19	46860997	47005077	144081	+
STUM	-1.18508	0.263	0.353	1.86603e-24	1	226548764	226609230	60467	+
FBXW11	0.266566	0.58	0.425	1.91223e-24	5	171861549	172006873	145325	-
CAND1	0.436227	0.396	0.255	1.95353e-24	12	67269358	67319953	50596	+
NUP133	0.604737	0.314	0.184	1.98178e-24	1	229440259	229508341	68083	-
PIKFYVE	-0.137576	0.573	0.502	2.15684e-24	2	208266255	208358746	92492	+
CGNL1	-0.624897	0.406	0.467	2.26506e-24	15	57375967	57550717	174751	+
UBE2Q2	0.346026	0.301	0.19	2.49111e-24	15	75843307	75901078	57772	+
CEP170	0.305281	0.815	0.652	2.62533e-24	1	243124428	243255348	130921	-
SPRY3	-0.628716	0.317	0.324	2.80476e-24	X	155612572	155782459	169888	+
SCAF11	-0.223023	0.626	0.575	2.81733e-24	12	45919131	45992120	72990	-
WNK1	0.566546	0.786	0.616	2.9038e-24	12	752579	911452	158874	+
PSME4	0.394216	0.8	0.614	3.04151e-24	2	53864069	53970993	106925	-
ACYP2	0.135345	0.878	0.751	3.12312e-24	2	53970838	54305300	334463	+
VPS8	-0.122111	0.644	0.557	3.28476e-24	3	184812143	185052614	240472	+
ZFAND4	0.574259	0.298	0.173	3.61276e-24	10	45615500	45672780	57281	-
UPP2	-0.563058	0.382	0.357	3.63961e-24	2	157876702	158136154	259453	+
ITGB8	-0.199664	0.831	0.78	3.91769e-24	7	20330702	20415754	85053	+
MTF2	0.402201	0.41	0.272	3.96207e-24	1	93079235	93139079	59845	+
ZNF532	-0.1849	0.76	0.682	4.01766e-24	18	58862600	58986480	123881	+
ANKRD36B	0.263544	0.367	0.255	4.06524e-24	2	97492663	97589877	97215	-
ZCWPW2	-0.402265	0.349	0.32	4.07585e-24	3	28348721	28538122	189402	+
POC1B	-0.250329	0.471	0.424	4.44432e-24	12	89419718	89526047	106330	-
NF1	-0.180229	0.944	0.885	4.77497e-24	17	31094927	31382116	287190	+
PDZD2	-0.783069	0.633	0.724	4.88683e-24	5	31639131	32110932	471802	+
DNAAF9	0.247157	0.83	0.703	5.02071e-24	20	3249306	3407669	158364	-
ERI3	-0.177259	0.532	0.475	5.54321e-24	1	44221070	44355260	134191	-
ATP9B	0.109756	0.829	0.692	6.46429e-24	18	79069285	79378287	309003	+
LUZP1	-0.655354	0.354	0.388	6.56123e-24	1	23084030	23177808	93779	-
MED27	0.120184	0.585	0.449	6.74032e-24	9	131852928	132079867	226940	-
RPRD1B	0.465115	0.318	0.197	6.80621e-24	20	38033725	38127780	94056	+
LIN54	0.678805	0.269	0.151	6.8756e-24	4	82909973	83012926	102954	-
PRKCI	0.267341	0.282	0.18	7.00035e-24	3	170222424	170305977	83554	+
CCDC30	-0.40658	0.344	0.317	7.48683e-24	1	42463221	42657190	193970	+
MTMR3	-0.326005	0.619	0.582	7.51877e-24	22	29883169	30030868	147700	+
XRN1	-0.144363	0.663	0.589	7.69523e-24	3	142306607	142448062	141456	-
FAM228B	0.423078	0.446	0.297	7.77137e-24	2	24076526	24169640	93115	+
SAMD8	0.703292	0.329	0.189	7.93277e-24	10	75099586	75182123	82538	+
CBLB	-0.209495	0.682	0.604	8.21296e-24	3	105655461	105869552	214092	-
KIF26B	0.671893	0.309	0.198	8.2619e-24	1	245154985	245709432	554448	+
DOCK3	0.387205	0.912	0.809	8.6677e-24	3	50674927	51384198	709272	+
ZBED5	0.736421	0.409	0.248	9.04799e-24	11	10812074	10858796	46723	-
LRP6	0.403555	0.638	0.464	9.11253e-24	12	12116025	12267044	151020	-
APCDD1	0.716823	0.476	0.378	9.38435e-24	18	10454635	10489949	35315	+
GLMN	0.289196	0.317	0.212	9.71089e-24	1	92246402	92298987	52586	-
SMIM8	-0.33883	0.337	0.299	1.00317e-23	6	87322583	87399749	77167	+
SCAF4	0.353064	0.469	0.318	1.04674e-23	21	31671000	31732118	61119	-
BCAS3	0.11633	0.939	0.846	1.0776e-23	17	60677453	61392838	715386	+
ZNF280D	0.187136	0.79	0.64	1.13258e-23	15	56630176	56734086	103911	-
MAP3K2	-0.167334	0.64	0.574	1.14343e-23	2	127298668	127388465	89798	-
SS18	0.212528	0.572	0.421	1.15918e-23	18	26016253	26091217	74965	-
HIP1R	0.541946	0.44	0.297	1.23948e-23	12	122834453	122862961	28509	+
GTF2A1	0.341295	0.295	0.193	1.24487e-23	14	81175452	81221377	45926	-
RHBDD1	-0.138374	0.517	0.439	1.24845e-23	2	226835581	226999215	163635	+
EXOC6B	0.340836	0.946	0.846	1.25497e-23	2	72175984	72826041	650058	-
SPG7	0.714207	0.303	0.169	1.31243e-23	16	89490719	89557766	67048	+
ITM2C	0.623961	0.434	0.304	1.31563e-23	2	230864639	230879248	14610	+
PLGRKT	0.210219	0.256	0.169	1.38337e-23	9	5357971	5437925	79955	-
STXBP5	-0.241317	0.875	0.871	1.40212e-23	6	147204180	147391010	186831	+
PPP2R5A	-0.210331	0.65	0.6	1.4664e-23	1	212285410	212361853	76444	+
CHD1	-0.290548	0.45	0.42	1.4966e-23	5	98853985	98929007	75023	-
KRCC1	0.521529	0.389	0.242	1.56448e-23	2	88027205	88064252	37048	-
TBC1D22A	0.188731	0.645	0.495	1.60796e-23	22	46762617	47175699	413083	+
SLITRK5	-0.65217	0.288	0.324	1.6812e-23	13	87671371	87696272	24902	+
NEK7	0.292579	0.781	0.627	1.68959e-23	1	198156994	198322420	165427	+
CSTF3	-0.150811	0.514	0.445	1.7093e-23	11	33077188	33162371	85184	-
FBN1	0.230851	0.732	0.581	1.73186e-23	15	48408313	48645721	237409	-
UHRF2	0.543492	0.38	0.231	1.7346e-23	9	6413151	6507054	93904	+
MACROD2	0.261487	0.789	0.637	1.79221e-23	20	13995369	16053197	2057829	+
ARHGAP42	-0.380922	0.665	0.713	1.90889e-23	11	100687288	100993941	306654	+
BAALC	-0.387311	0.619	0.563	1.91643e-23	8	103140713	103230305	89593	+
TMBIM4	0.45152	0.475	0.325	2.00838e-23	12	66135846	66170027	34182	-
CABIN1	0.355048	0.44	0.31	2.12228e-23	22	24011192	24178628	167437	+
ZBTB7C	-0.99209	0.268	0.362	2.23775e-23	18	48026672	48410752	384081	-
TOX	-0.212989	0.663	0.577	2.33017e-23	8	58805412	59119147	313736	-
RPL22	1.17214	0.301	0.146	2.37017e-23	1	6185020	6209389	24370	-
CLASP1	-0.141067	0.937	0.914	2.46441e-23	2	121337776	121649476	311701	-
DCC	-1.12249	0.56	0.694	2.51815e-23	18	52340197	53535903	1195707	+
ANO5	-0.619878	0.477	0.512	2.62756e-23	11	21782659	22283567	500909	+
UACA	-0.650874	0.385	0.427	2.70666e-23	15	70654554	70763558	109005	-
ITGA6	-0.622736	0.449	0.466	2.70876e-23	2	172427354	172506459	79106	+
SLC35B3	0.871228	0.281	0.146	2.78277e-23	6	8411435	8435561	24127	-
METTL8	-0.607329	0.268	0.292	2.89817e-23	2	171315746	171434802	119057	-
IVNS1ABP	-0.616252	0.27	0.328	2.96691e-23	1	185296388	185317273	20886	-
TLE1	0.467537	0.419	0.268	3.09742e-23	9	81583683	81689547	105865	-
TMEM131	-0.172839	0.754	0.681	3.14258e-23	2	97756333	97995948	239616	-
FOCAD	-0.33961	0.613	0.587	3.21213e-23	9	20658309	20995955	337647	+
EGLN1	0.131659	0.385	0.277	3.3488e-23	1	231363751	231422287	58537	-
NTN1	0.364575	0.335	0.238	3.38133e-23	17	9021510	9244000	222491	+
NRF1	-0.264567	0.655	0.618	3.70781e-23	7	129611720	129757082	145363	+
UBAP2	0.263882	0.471	0.333	3.74065e-23	9	33921693	34049388	127696	-
ITGB3BP	-0.437735	0.296	0.288	3.79421e-23	1	63440770	63593721	152952	-
SUFU	0.124789	0.346	0.242	4.12076e-23	10	102503972	102633535	129564	+
PALS1	0.413274	0.499	0.339	4.41959e-23	14	67240713	67336061	95349	+
MTHFD1L	0.230498	0.444	0.314	4.46225e-23	6	150865679	151101887	236209	+
ZNF608	0.253644	0.834	0.69	4.61478e-23	5	124636913	124748807	111895	-
TTC13	0.372889	0.397	0.265	4.69982e-23	1	230906243	230978875	72633	-
NUP58	0.415312	0.493	0.335	4.76254e-23	13	25301524	25365390	63867	+
PELI2	-0.500736	0.671	0.681	4.87763e-23	14	56117814	56301524	183711	+
LRFN5	-0.732823	0.547	0.594	5.04042e-23	14	41606876	41904549	297674	+
EAF2	-0.530482	0.443	0.478	5.09086e-23	3	121835183	121886526	51344	+
CLHC1	0.37923	0.275	0.171	5.09504e-23	2	55172547	55232563	60017	-
SLCO1C1	-0.678504	0.372	0.415	5.20343e-23	12	20695332	20753386	58055	+
GOLM1	0.611172	0.342	0.206	5.54259e-23	9	86026146	86100173	74028	-
PRKAA1	0.588828	0.292	0.169	5.91218e-23	5	40759389	40798374	38986	-
AVL9	-0.234952	0.596	0.553	5.92982e-23	7	32495426	32588726	93301	+
MORF4L1	0.565864	0.463	0.3	6.18227e-23	15	78810487	78898139	87653	+
SMARCAD1	0.113813	0.565	0.435	6.2191e-23	4	94207611	94291292	83682	+
CRTC3	0.187319	0.536	0.402	6.23142e-23	15	90529923	90645345	115423	+
RPS6KA3	-0.652933	0.39	0.422	6.44208e-23	X	20149911	20267519	117609	-
AP1S2	0.960139	0.253	0.123	6.50249e-23	X	15825806	15854931	29126	-
ATG7	-0.134857	0.663	0.573	6.57075e-23	3	11272309	11557665	285357	+
VAPB	0.491941	0.284	0.169	6.67341e-23	20	58389229	58451101	61873	+
TRPC4AP	0.330278	0.562	0.414	6.93115e-23	20	35002404	35092807	90404	-
CCDC191	0.199865	0.259	0.175	7.26988e-23	3	113964137	114056594	92458	-
LBR	0.586305	0.322	0.187	7.45383e-23	1	225401502	225428925	27424	-
EHBP1	-0.417938	0.725	0.716	7.9464e-23	2	62673851	63046487	372637	+
FAM13B	0.603041	0.593	0.407	8.58983e-23	5	137937960	138051961	114002	-
XPNPEP1	0.512756	0.295	0.177	8.92726e-23	10	109864766	109923553	58788	-
PAK2	0.360038	0.518	0.356	9.91695e-23	3	196739857	196832647	92791	+
SENP6	0.137742	0.857	0.721	1.00497e-22	6	75601509	75718281	116773	+
CAPZA1	0.362423	0.459	0.312	1.06432e-22	1	112619805	112671616	51812	+
ARSB	-0.212336	0.392	0.322	1.10117e-22	5	78777209	78986087	208879	-
POLK	0.141892	0.672	0.528	1.11802e-22	5	75511845	75609991	98147	+
CDK6	0.138263	0.26	0.16	1.14487e-22	7	92604921	92836573	231653	-
[truncated: 1,561 more rows]

## Sheet: BFCN DEGs
Gene	avg_log2FC	pct.1	pct.2	p_val_adj	Chromosome	start	end	width	strand
RPS4X	1.97476	0.638	0.333	1.20207e-06	X	72255679	72277248	21570	-
BEX1	1.87172	0.725	0.444	1.88743e-06	X	103062651	103064171	1521	-
ATP6V0B	2.37405	0.717	0.417	2.59159e-06	1	43974487	43978295	3809	+
GNG3	2.13572	0.659	0.37	3.75455e-06	11	62707676	62709201	1526	+
GABARAP	1.76716	0.703	0.481	7.59722e-06	17	7240008	7242449	2442	-
PCP4	2.86448	0.899	0.62	1.03964e-05	21	39867438	39929397	61960	+
SOD1	1.90141	0.768	0.509	1.16264e-05	21	31659666	31668931	9266	+
S100A10	2.65446	0.652	0.315	1.41588e-05	1	151982915	151993859	10945	-
ATP6V0C	1.95796	0.746	0.5	4.15898e-05	16	2513952	2520218	6267	+
RNASEK	1.976	0.717	0.454	5.03542e-05	17	7012417	7014532	2116	+
PDXK	1.75913	0.775	0.435	6.7507e-05	21	43719094	43762307	43214	+
GABARAPL2	2.02809	0.725	0.398	8.23799e-05	16	75566375	75577881	11507	+
BEX3	1.70987	0.768	0.537	9.62575e-05	X	103376395	103378164	1770	+
HINT1	1.77468	0.725	0.444	0.000106988	5	131155383	131224468	69086	-
SLC10A4	1.94996	0.783	0.435	0.000265716	4	48483343	48489526	6184	+
PSMB5	2.1452	0.645	0.361	0.00028818	14	23016543	23035230	18688	-
CD59	2.05482	0.696	0.306	0.000336649	11	33703010	33736479	33470	-
CD81	1.72439	0.645	0.38	0.000464502	11	2376177	2397802	21626	+
RPS14	1.78794	0.71	0.37	0.000485631	5	150442635	150449739	7105	-
RPS27A	1.67146	0.63	0.426	0.00059574	2	55231903	55235853	3951	+
VDAC3	1.97163	0.754	0.426	0.000647958	8	42391624	42405937	14314	+
OAZ1	1.68133	0.732	0.5	0.000679147	19	2269509	2273490	3982	+
EIF3K	2.0865	0.609	0.269	0.000701958	19	38619082	38636955	17874	+
CCT8	1.73779	0.746	0.435	0.0010726	21	29055805	29073797	17993	-
LDHB	1.99588	0.783	0.574	0.00126134	12	21635342	21757857	122516	-
SELENOW	1.62562	0.754	0.583	0.00136803	19	47778677	47784686	6010	+
RPL7A	1.49294	0.696	0.472	0.00159091	9	133348218	133351426	3209	+
MYL6	1.58865	0.681	0.426	0.00169561	12	56158346	56163496	5151	+
RPL5	1.64192	0.696	0.463	0.00181127	1	92832013	92841924	9912	+
RPL41	1.66213	0.659	0.352	0.00181504	12	56116590	56117967	1378	+
RTN1	1.58244	0.986	0.861	0.00198487	14	59595976	59870776	274801	-
VDAC2	1.67394	0.71	0.491	0.0020175	10	75210154	75231448	21295	+
PRDX2	1.94599	0.703	0.38	0.00206741	19	12796820	12801800	4981	-
ATP6V0D1	2.05861	0.703	0.352	0.00227231	16	67438014	67481181	43168	-
PSMA2	1.93414	0.565	0.194	0.00240649	7	42916828	42932185	15358	-
SLC25A4	1.72365	0.703	0.444	0.0027746	4	185143266	185150382	7117	+
NDUFS2	2.2022	0.601	0.269	0.00277752	1	161197104	161214723	17620	+
ACTR10	1.70759	0.775	0.509	0.00296656	14	58200080	58235636	35557	+
PSMD8	1.95805	0.652	0.343	0.00308747	19	38374563	38383850	9288	+
EEF1G	1.81644	0.623	0.37	0.00378537	11	62559596	62574086	14491	-
ATP5PO	1.71565	0.688	0.38	0.00400602	21	33903453	33915814	12362	-
PSMB4	1.77784	0.63	0.306	0.004271	1	151399560	151401937	2378	+
CD63	1.61792	0.667	0.398	0.00480314	12	55725323	55729707	4385	-
PRDX1	1.72197	0.688	0.426	0.0049456	1	45510914	45542732	31819	-
ATP5PF	1.75084	0.725	0.38	0.00513201	21	25716503	25735673	19171	-
APP	0.554284	1	0.935	0.00551149	21	25880535	26171128	290594	-
SCG5	1.44014	0.833	0.519	0.00591581	15	32641676	32697098	55423	+
COX5A	1.87508	0.667	0.315	0.00628848	15	74919791	74938083	18293	-
CCDC85B	1.93597	0.623	0.269	0.00631079	11	65890673	65891635	963	+
RAN	1.75809	0.659	0.352	0.00656745	12	130872037	130877678	5642	+
RPS3A	1.91587	0.594	0.306	0.00674584	4	151099624	151104642	5019	+
PARK7	1.63093	0.652	0.361	0.006877	1	7954291	7985505	31215	+
HSP90AB1	1.28123	0.804	0.787	0.0074756	6	44246166	44253888	7723	+
TRAPPC1	1.71065	0.638	0.259	0.00789397	17	7930345	7932123	1779	-
CYCS	1.55435	0.645	0.417	0.010008	7	25118656	25125260	6605	-
MGST3	1.12943	0.913	0.685	0.0101858	1	165631213	165661796	30584	+
TPI1	1.76019	0.674	0.407	0.0109686	12	6867119	6870948	3830	+
GET1	1.49145	0.804	0.5	0.011174	21	39377698	39428528	50831	+
TUBA4A	1.87757	0.652	0.352	0.0114065	2	219249710	219277902	28193	-
FTH1	1.5202	0.79	0.556	0.0124678	11	61959718	61967634	7917	-
RPS2	1.48755	0.754	0.537	0.0132806	16	1962058	1964841	2784	-
EIF1	1.80205	0.732	0.481	0.0136109	17	41688885	41692668	3784	+
CALY	1.55636	0.826	0.565	0.0136883	10	133324072	133336935	12864	-
PSMB6	2.04073	0.5	0.213	0.0154115	17	4796144	4798502	2359	+
PDHA1	1.74823	0.551	0.296	0.015842	X	19343893	19361718	17826	+
FLOT1	1.43534	0.681	0.426	0.0163938	6	30727709	30742732	15024	-
SSR4	1.93078	0.442	0.231	0.018552	X	153793516	153798499	4984	+
PGK1	1.75147	0.746	0.435	0.0213412	X	77910739	78129295	218557	+
RCN2	1.68355	0.797	0.639	0.0254645	15	76931738	76954393	22656	+
NDN	1.6167	0.674	0.306	0.0257919	15	23685400	23687305	1906	-
SLC27A4	1.51003	0.565	0.333	0.0259081	9	128340527	128361470	20944	+
SNU13	1.56499	0.696	0.389	0.0292058	22	41673933	41690504	16572	-
TUBB2A	1.55441	0.746	0.481	0.0298498	6	3153497	3157544	4048	-
LDHA	1.88478	0.659	0.352	0.032605	11	18394560	18408425	13866	+
RTL8C	1.52183	0.645	0.454	0.0335359	X	135032355	135033546	1192	+
DCTN6	1.99926	0.529	0.176	0.0352167	8	30156319	30183639	27321	+
XRCC6	1.20217	0.739	0.37	0.0354285	22	41621163	41664048	42886	+
MAP1LC3A	1.3369	0.732	0.509	0.0369022	20	34546854	34560345	13492	+
PGAM1	1.74059	0.674	0.417	0.0370694	10	97426191	97433444	7254	+
CST3	1.88547	0.536	0.167	0.0388959	20	23626706	23638473	11768	-
RPS11	1.64351	0.587	0.361	0.0395794	19	49496365	49499708	3344	+
CSTB	1.68216	0.667	0.324	0.0410392	21	43772511	43776330	3820	-
SRP14	1.47106	0.746	0.509	0.0451737	15	40035690	40039181	3492	-
GGH	1.73369	0.71	0.38	0.046595	8	63014881	63039407	24527	-
UQCRH	1.39857	0.703	0.435	0.046598	1	46303698	46316776	13079	+

## Sheet: BFCN 1 DEGs
Gene	avg_log2FC	pct.1	pct.2	p_val_adj	Chromosome	start	end	width	strand
ATP6V0B	1.86216	0.989	0.812	3.29882e-10	1	43974487	43978295	3809	+
ATP6V0C	1.43042	1	0.896	8.27012e-09	16	2513952	2520218	6267	+
BEX1	1.32871	1	0.792	1.19488e-08	X	103062651	103064171	1521	-
PCP4	2.54548	1	0.729	1.21581e-08	21	39867438	39929397	61960	+
RTN1	1.34696	1	0.896	3.69077e-08	14	59595976	59870776	274801	-
SOD1	1.35706	1	0.854	6.01325e-08	21	31659666	31668931	9266	+
GABARAPL2	1.54191	0.978	0.729	1.12034e-07	16	75566375	75577881	11507	+
LDHB	1.65706	0.989	0.812	1.25632e-07	12	21635342	21757857	122516	-
BEX3	1.18927	1	0.833	2.09586e-07	X	103376395	103378164	1770	+
CCT8	1.28441	0.978	0.729	3.56327e-07	21	29055805	29073797	17993	-
UCHL1	1.31201	1	0.938	7.1408e-07	4	41256413	41268455	12043	+
CALM2	0.895952	1	0.958	7.79169e-07	2	47160084	47176921	16838	-
RNASEK	1.49283	0.967	0.771	1.89179e-06	17	7012417	7014532	2116	+
SLC10A4	1.53957	0.967	0.646	4.79601e-06	4	48483343	48489526	6184	+
S100A10	2.1921	0.9	0.562	7.07093e-06	1	151982915	151993859	10945	-
RPS4X	1.68362	0.844	0.521	8.71647e-06	X	72255679	72277248	21570	-
GNG3	1.59938	0.922	0.729	1.56646e-05	11	62707676	62709201	1526	+
OAZ1	1.21661	0.967	0.812	1.79061e-05	19	2269509	2273490	3982	+
HINT1	1.25647	0.956	0.792	1.93825e-05	5	131155383	131224468	69086	-
TUBA1A	0.872839	1	0.979	2.31376e-05	12	49184686	49189080	4395	-
TUBB2A	1.02235	0.989	0.875	2.64551e-05	6	3153497	3157544	4048	-
GABARAP	1.31529	0.944	0.771	2.92806e-05	17	7240008	7242449	2442	-
MDH1	1.19121	1	0.875	3.55133e-05	2	63588609	63607197	18589	+
PRDX2	1.39551	0.967	0.771	3.71756e-05	19	12796820	12801800	4981	-
CD81	1.23527	0.922	0.729	5.6296e-05	11	2376177	2397802	21626	+
RCN2	1.24809	0.978	0.917	6.40056e-05	15	76931738	76954393	22656	+
SELENOW	1.17288	0.978	0.917	9.39563e-05	19	47778677	47784686	6010	+
VDAC3	1.4853	0.944	0.729	9.82953e-05	8	42391624	42405937	14314	+
PSMB5	1.75792	0.878	0.604	0.000106894	14	23016543	23035230	18688	-
CALY	1.07756	0.978	0.792	0.00013178	10	133324072	133336935	12864	-
PRDX1	1.18189	0.944	0.833	0.000284506	1	45510914	45542732	31819	-
PDXK	1.61181	0.844	0.521	0.000296651	21	43719094	43762307	43214	+
PARK7	1.14418	0.867	0.646	0.000336779	1	7954291	7985505	31215	+
SLC25A4	1.19349	0.944	0.854	0.000347315	4	185143266	185150382	7117	+
ACTR10	1.29546	0.922	0.771	0.000377776	14	58200080	58235636	35557	+
ATP5PO	1.36192	0.844	0.625	0.000511235	21	33903453	33915814	12362	-
SRP14	0.984688	1	0.875	0.000603824	15	40035690	40039181	3492	-
RPLP1	0.998722	1	0.812	0.000612456	15	69452814	69456205	3392	+
TPI1	1.23101	0.933	0.812	0.000688266	12	6867119	6870948	3830	+
ATP5PF	1.23528	0.956	0.708	0.000745088	21	25716503	25735673	19171	-
PGAM1	1.27115	0.922	0.792	0.000987801	10	97426191	97433444	7254	+
CD59	1.6689	0.856	0.5	0.00114914	11	33703010	33736479	33470	-
VDAC2	1.20246	0.944	0.833	0.0012821	10	75210154	75231448	21295	+
HSPH1	-1.01088	0.933	0.979	0.00161661	13	31134973	31162388	27416	-
RAN	1.31713	0.922	0.625	0.00211678	12	130872037	130877678	5642	+
RPS2	1.13769	0.978	0.854	0.00277797	16	1962058	1964841	2784	-
CDC42	0.936769	0.978	0.875	0.00280675	1	22052627	22101360	48734	+
PSMD8	1.50204	0.889	0.625	0.00308836	19	38374563	38383850	9288	+
FTH1	1.09789	0.989	0.812	0.00311537	11	61959718	61967634	7917	-
SARAF	0.98282	1	0.896	0.00311672	8	30063003	30083208	20206	-
TUBA4A	1.33155	0.933	0.729	0.00323238	2	219249710	219277902	28193	-
COX5A	1.42376	0.889	0.583	0.00331103	15	74919791	74938083	18293	-
GET1	1.21834	0.9	0.729	0.00344906	21	39377698	39428528	50831	+
TUBA1B	0.689179	0.989	0.938	0.00386677	12	49127782	49131397	3616	-
ATP6V0D1	1.56967	0.889	0.604	0.0040181	16	67438014	67481181	43168	-
GAPDH	0.971034	1	1	0.00432323	12	6534512	6538374	3863	+
STMN1	0.663575	1	0.875	0.0049105	1	25884181	25906991	22811	-
RPS14	1.2786	0.933	0.625	0.0056569	5	150442635	150449739	7105	-
ATP6AP2	1.06469	0.944	0.771	0.00614539	X	40579372	40606848	27477	+
PDHA1	1.43481	0.778	0.5	0.00674456	X	19343893	19361718	17826	+
LDHA	1.36356	0.922	0.688	0.00820359	11	18394560	18408425	13866	+
CRABP2	0.693674	0.933	0.604	0.0083846	1	156699606	156705816	6211	-
SH3BGRL3	0.889766	0.978	0.771	0.0084696	1	26280086	26281522	1437	+
EIF1	1.34882	0.956	0.812	0.00850418	17	41688885	41692668	3784	+
SLC5A7	-0.220156	0.956	0.729	0.00907614	2	107986523	108013994	27472	+
MARCHF6	-0.801435	0.889	1	0.0091165	5	10353695	10440388	86694	+
RPL5	1.3793	0.878	0.604	0.0109366	1	92832013	92841924	9912	+
FLOT1	1.16529	0.878	0.583	0.0110253	6	30727709	30742732	15024	-
DHFR	-1.0907	0.7	0.854	0.0126129	5	80626226	80654983	28758	-
NDUFS2	1.71087	0.822	0.5	0.0128451	1	161197104	161214723	17620	+
CCDC85B	1.44817	0.878	0.521	0.0129416	11	65890673	65891635	963	+
RPL7A	1.01336	0.911	0.792	0.0129899	9	133348218	133351426	3209	+
MYL6	1.0507	0.922	0.75	0.0132338	12	56158346	56163496	5151	+
EEF1G	1.47519	0.844	0.562	0.0143013	11	62559596	62574086	14491	-
CFL1	0.979317	0.989	0.833	0.0147479	11	65823022	65862026	39005	-
RPL15	0.819276	0.967	0.812	0.016524	3	23916591	23924374	7784	+
SCG5	1.02898	0.956	0.688	0.0169419	15	32641676	32697098	55423	+
UQCRC2	1.2774	0.889	0.646	0.0170468	16	21953288	21983660	30373	+
HSP90AB1	0.77158	1	0.979	0.0192083	6	44246166	44253888	7723	+
PSMB4	1.36997	0.822	0.521	0.0240679	1	151399560	151401937	2378	+
NUFIP2	-1.01673	0.567	0.896	0.0241031	17	29255839	29294148	38310	-
RPL41	1.2207	0.878	0.521	0.0254055	12	56116590	56117967	1378	+
USP32	-1.29477	0.522	0.854	0.0255006	17	60177327	60422470	245144	-
CD63	1.11178	0.922	0.729	0.0317859	12	55725323	55729707	4385	-
SCG2	0.233365	1	0.771	0.0333841	2	223596940	223602361	5422	-
DCTN3	1.43844	0.767	0.521	0.0341349	9	34613545	34620523	6979	-
EIF3K	1.56487	0.722	0.458	0.0349405	19	38619082	38636955	17874	+
PSMA1	1.20277	0.767	0.688	0.0353742	11	14504874	14643635	138762	-
BSCL2	0.975378	0.944	0.833	0.0360828	11	62689289	62709845	20557	-
MAP1LC3A	0.893063	0.978	0.812	0.0371623	20	34546854	34560345	13492	+
NDN	1.06285	0.933	0.625	0.0383188	15	23685400	23687305	1906	-
PGK1	1.26741	0.922	0.729	0.0390802	X	77910739	78129295	218557	+
SNU13	1.08109	0.9	0.708	0.0406023	22	41673933	41690504	16572	-
REEP5	0.914633	0.989	0.938	0.0419752	5	112876385	112922289	45905	-
MGST3	0.725592	0.978	0.812	0.0439511	1	165631213	165661796	30584	+

## Sheet: BFCN 2 DEGs
Gene	avg_log2FC	pct.1	pct.2	p_val_adj	Chromosome	start	end	width	strand
ARL17B	2.25533	0.792	0.25	0.0013772	17	46274784	46361766	86983	-
ANKRD30BL	1.43313	0.979	0.717	0.0170436	2	132147591	132257969	110379	-
DAPL1	1.93677	0.75	0.25	0.023433	2	158795317	158862781	67465	+
CD36	-1.55793	0.792	0.933	0.024225	7	80369575	80679277	309703	+

## Sheet: Endothelial DEGs
Gene	avg_log2FC	pct.1	pct.2	p_val_adj	Chromosome	start	end	width	strand
PLEKHG1	-1.67489	0.873	0.967	9.8378e-99	6	150599883	150843665	243783	+
CHORDC1	-1.63135	0.56	0.686	1.8962e-92	11	90200429	90223077	22649	-
IGFBP3	2.75571	0.707	0.347	3.02233e-87	7	45912245	45921874	9630	-
TCF4	-1.16073	0.987	0.994	3.85587e-76	18	55222185	55664787	442603	-
HIBCH	-1.3347	0.658	0.714	7.27947e-75	2	190189735	190344193	154459	-
COBLL1	-1.10415	0.962	0.982	9.10455e-75	2	164653624	164843679	190056	-
PICALM	-1.32608	0.975	0.982	2.53189e-74	11	85957175	86069882	112708	-
PLP1	2.10623	0.558	0.086	1.45948e-66	X	103773718	103792619	18902	+
SPARCL1	1.14842	0.973	0.841	8.45406e-64	4	87473335	87531061	57727	-
TAGLN	2.67927	0.623	0.185	1.04344e-62	11	117199370	117207464	8095	+
CPM	2.80875	0.618	0.175	2.62906e-58	12	68842197	68971570	129374	-
PTPRG	-0.808557	0.976	0.987	2.66922e-58	3	61561569	62297609	736041	+
FTH1	1.67453	0.928	0.566	4.9734e-58	11	61959718	61967634	7917	-
PTTG1IP	1.30844	0.88	0.684	1.45224e-56	21	44849585	44873903	24319	-
ABCB1	-1.23358	0.875	0.924	4.72923e-56	7	87503017	87713323	210307	-
ST8SIA6	-1.24098	0.725	0.834	4.78801e-56	10	17315421	17454595	139175	-
HNRNPU	-0.963459	0.848	0.918	5.89242e-56	1	244840638	244864560	23923	-
ELOVL5	-1.19724	0.734	0.882	1.94009e-55	6	53267398	53349179	81782	-
EMP2	1.70447	0.743	0.437	1.36902e-53	16	10528422	10580632	52211	-
SSH1	-1.6805	0.511	0.739	5.91763e-53	12	108778191	108857590	79400	-
GLS	-1.39978	0.79	0.819	1.12996e-52	2	190880821	190965552	84732	+
MFHAS1	-1.64631	0.516	0.736	3.29587e-52	8	8783354	8893630	110277	-
GAPDH	1.66657	0.822	0.505	2.24711e-51	12	6534512	6538374	3863	+
RPS4X	1.60967	0.786	0.5	2.48488e-50	X	72255679	72277248	21570	-
TSHZ1	-1.42405	0.466	0.588	3.60501e-49	18	75210755	75289950	79196	+
IGFBP2	2.78206	0.429	0.116	5.71785e-49	2	216632828	216664436	31609	+
ATP5PF	2.39978	0.571	0.2	8.57129e-49	21	25716503	25735673	19171	-
DNAJA1	-0.913307	0.685	0.662	1.48877e-48	9	33025273	33039907	14635	+
GGT5	1.73623	0.611	0.261	2.73915e-48	22	24219654	24245108	25455	-
PPP1R14A	2.16833	0.551	0.196	3.52731e-48	19	38251237	38256532	5296	-
ARHGEF12	-0.829655	0.92	0.965	5.57838e-48	11	120336413	120489937	153525	+
CIRBP	1.85072	0.582	0.236	5.88406e-48	19	1259384	1274880	15497	+
TSPAN5	-1.57417	0.857	0.925	6.58506e-48	4	98470367	98658611	188245	-
SORBS1	-1.22393	0.866	0.967	7.20376e-48	10	95311771	95561414	249644	-
MYL6	1.43812	0.846	0.651	2.86565e-47	12	56158346	56163496	5151	+
SVIL	-1.29463	0.71	0.833	2.31306e-45	10	29457338	29736959	279622	-
TNFRSF10D	-1.29901	0.438	0.65	2.78896e-45	8	23135588	23164027	28440	-
BSG	1.01228	0.803	0.728	3.20369e-45	19	571277	583494	12218	+
MYO1E	-1.73953	0.757	0.853	7.22746e-45	15	59132434	59372871	240438	-
CLIC2	-1.97104	0.232	0.482	8.95984e-45	X	155276211	155334657	58447	-
FAM107A	1.71711	0.612	0.292	9.01755e-45	3	58564117	58627610	63494	-
UBE2D3	-0.73225	0.866	0.914	1.5302e-44	4	102794383	102868896	74514	-
YES1	-1.1447	0.721	0.849	2.56213e-44	18	721588	812546	90959	-
SLC39A8	-1.27179	0.596	0.73	4.70458e-44	4	102251080	102431258	180179	-
CFAP161	-2.23892	0.145	0.304	9.40657e-44	15	81007033	81149179	142147	+
TPM2	2.30768	0.563	0.208	1.11681e-43	9	35681992	35690056	8065	-
RPL10	1.45431	0.839	0.641	1.42224e-43	X	154389955	154409168	19214	+
ZSWIM6	-1.02015	0.917	0.965	2.04548e-43	5	61332258	61546172	213915	+
EID1	1.79498	0.661	0.288	5.93213e-43	15	48878134	48880173	2040	+
PDXK	1.02321	0.815	0.684	6.06537e-43	21	43719094	43762307	43214	+
RPS2	1.40272	0.835	0.635	6.77218e-43	16	1962058	1964841	2784	-
PEBP1	1.7897	0.714	0.33	1.31692e-42	12	118136124	118145584	9461	+
ABHD3	-1.52265	0.312	0.479	1.33133e-42	18	21650901	21704780	53880	-
VIM	1.51492	0.832	0.578	2.04392e-42	10	17228241	17237593	9353	+
RPS6	1.32708	0.859	0.65	2.50478e-42	9	19375715	19380236	4522	-
FLI1	-1.32166	0.736	0.889	5.11049e-42	11	128686535	128813267	126733	+
PRSS23	1.96139	0.542	0.226	7.94947e-42	11	86791059	86952910	161852	+
SULT1B1	1.89621	0.458	0.165	2.57786e-41	4	69721167	69787961	66795	-
SLC16A1	1.31035	0.812	0.733	3.8382e-41	1	112911847	112957593	45747	-
H3-3B	1.19575	0.902	0.748	4.50385e-41	17	75776434	75785893	9460	-
RPS6KA3	-1.07444	0.732	0.832	7.72361e-41	X	20149911	20267519	117609	-
HBEGF	-2.69226	0.12	0.398	7.97554e-41	5	140332843	140346603	13761	-
TEAD1	-1.13703	0.864	0.956	1.04015e-40	11	12674421	12944737	270317	+
SLC7A11	-1.36977	0.656	0.84	1.28654e-40	4	138164097	138242349	78253	-
RPS23	1.33668	0.875	0.73	1.84867e-40	5	82273320	82278396	5077	-
HSPH1	-0.572364	0.764	0.786	2.67832e-40	13	31134973	31162388	27416	-
NDUFA4L2	1.78588	0.645	0.312	2.99189e-40	12	57234903	57240715	5813	-
RPS18	1.26899	0.841	0.62	4.71228e-40	6	33272075	33276511	4437	+
BEX3	2.19805	0.522	0.199	1.0975e-39	X	103376395	103378164	1770	+
NUFIP2	-0.804234	0.688	0.763	1.09774e-39	17	29255839	29294148	38310	-
RCAN2	1.89445	0.583	0.219	6.20774e-39	6	46220736	46491972	271237	-
CSTB	1.85607	0.607	0.311	2.06553e-38	21	43772511	43776330	3820	-
SMARCA2	-1.08976	0.844	0.93	4.08927e-38	9	1980290	2193624	213335	+
LIMCH1	-0.929079	0.824	0.867	5.91674e-38	4	41359607	41700044	340438	+
DOCK4	-0.963179	0.929	0.906	8.16131e-38	7	111726110	112206407	480298	-
HNRNPA2B1	-0.543022	0.897	0.91	1.27907e-37	7	26171151	26201529	30379	-
ETS1	-1.39586	0.714	0.845	2.20718e-37	11	128458761	128587558	128798	-
RPL3	1.05623	0.846	0.71	2.36892e-37	22	39312882	39320389	7508	-
PLXNA2	-1.30859	0.717	0.871	2.53815e-37	1	208022242	208244384	222143	-
RAPGEF4	-1.22302	0.754	0.917	2.95682e-37	2	172735274	173052893	317620	+
RERGL	2.50375	0.469	0.138	3.10333e-37	12	18080869	18320107	239239	-
HSPA4L	-2.07105	0.196	0.299	4.00284e-37	4	127781821	127840733	58913	+
S100A10	2.02146	0.534	0.292	4.49906e-37	1	151982915	151993859	10945	-
SMAD1	-1.32778	0.475	0.663	8.41438e-37	4	145481194	145559176	77983	+
FXR1	-0.738445	0.737	0.755	9.49448e-37	3	180868141	180982753	114613	+
RPL10A	1.62313	0.649	0.372	2.85099e-36	6	35468401	35470785	2385	+
MACF1	-0.603947	0.986	0.988	2.85987e-36	1	39081316	39487177	405862	+
STIP1	-1.15841	0.359	0.45	3.05169e-36	11	64185272	64204543	19272	+
ITM2B	1.08958	0.924	0.752	3.52113e-36	13	48232612	48270357	37746	+
CDH11	-1.05281	0.754	0.883	6.39321e-36	16	64943753	65126112	182360	-
SEPTIN7	0.960343	0.964	0.817	2.04272e-35	7	35800932	35907110	106179	+
GPBP1	-0.761715	0.774	0.806	4.08662e-35	5	57173948	57264679	90732	+
ZC3HAV1	-1.09956	0.571	0.709	4.50177e-35	7	139043515	139132122	88608	-
SQSTM1	-0.905513	0.524	0.596	8.0933e-35	5	179806398	179838078	31681	+
CALM2	1.28796	0.871	0.582	8.89507e-35	2	47160084	47176921	16838	-
PTGES3	-0.595155	0.792	0.757	9.07719e-35	12	56663341	56688408	25068	-
ADGRL2	-1.50652	0.826	0.901	1.36108e-34	1	81306147	81993932	687786	+
RALGAPA1	-0.771566	0.884	0.931	1.80421e-34	14	35538352	35809304	270953	-
NR4A1	-1.31394	0.457	0.762	2.04902e-34	12	52022832	52059507	36676	+
TMSB4X	1.15689	0.922	0.839	2.28508e-34	X	12975110	12977227	2118	+
TUSC3	-2.09366	0.638	0.796	3.74545e-34	8	15417215	15766649	349435	+
HMGN1	1.24091	0.667	0.376	4.2388e-34	21	39342315	39349647	7333	-
TXNIP	1.31994	0.745	0.427	4.44766e-34	1	145992435	145996579	4145	-
PPARG	2.33948	0.297	0.066	5.5014e-34	3	12287368	12434356	146989	+
LRRC8C	-1.38151	0.659	0.832	6.73876e-34	1	89633072	89769903	136832	+
MBNL1	-0.89591	0.908	0.933	7.51422e-34	3	152243828	152465780	221953	+
RPL19	1.34783	0.772	0.548	7.56282e-34	17	39200283	39204840	4558	+
EMCN	-1.25982	0.67	0.842	9.57045e-34	4	100395341	100880126	484786	-
HES4	1.38788	0.6	0.38	1.16924e-33	1	998962	1000172	1211	-
RPL7A	1.20968	0.817	0.599	2.58117e-33	9	133348218	133351426	3209	+
DYNLL1	1.60891	0.736	0.38	4.92251e-33	12	120469850	120498493	28644	+
CAMK2N1	1.88394	0.569	0.215	5.50497e-33	1	20482391	20486210	3820	-
SOS1	-0.717532	0.884	0.925	9.47545e-33	2	38962206	39124345	162140	-
NEBL	-0.990783	0.879	0.952	1.51635e-32	10	20779973	21293011	513039	-
RPS3A	1.42091	0.786	0.482	1.69207e-32	4	151099624	151104642	5019	+
RAPGEF2	-0.668155	0.955	0.954	1.70493e-32	4	159103013	159360174	257162	+
NRP1	-1.37572	0.679	0.811	1.89431e-32	10	33177492	33336262	158771	-
RASGRP3	-1.8402	0.393	0.639	2.19476e-32	2	33436324	33564750	128427	+
GPM6B	1.68557	0.641	0.261	3.24256e-32	X	13770939	13938638	167700	-
CD81	1.2473	0.739	0.515	3.52459e-32	11	2376177	2397802	21626	+
SELENOW	1.28391	0.783	0.55	3.56269e-32	19	47778677	47784686	6010	+
MSN	-0.895371	0.755	0.826	5.00046e-32	X	65588377	65741931	153555	+
XAF1	-1.36855	0.728	0.894	5.4528e-32	17	6755447	6775647	20201	+
RPL7	1.50246	0.719	0.413	6.15401e-32	8	73290242	73295789	5548	-
ACTA2	2.04399	0.393	0.125	6.61504e-32	10	88935074	88991339	56266	-
DNAJC6	2.22895	0.433	0.103	7.54198e-32	1	65248219	65415871	167653	+
ATP5F1D	1.65894	0.527	0.236	7.65471e-32	19	1241746	1244825	3080	+
C4orf3	1.39121	0.592	0.334	1.03796e-31	4	119296419	119304445	8027	-
LEF1	-1.53473	0.81	0.939	1.05177e-31	4	108047545	108168956	121412	-
RPL30	1.40458	0.759	0.451	1.11466e-31	8	98024851	98046469	21619	-
RGS5	1.21825	0.87	0.57	1.74504e-31	1	163111121	163321791	210671	-
CYSLTR2	1.68034	0.435	0.137	1.90691e-31	13	48653711	48711226	57516	+
HIVEP2	-1.37852	0.743	0.868	2.49575e-31	6	142751469	142956698	205230	-
CPNE8	-0.777129	0.717	0.808	4.03688e-31	12	38646822	38907430	260609	-
ZNF521	-1.51016	0.5	0.714	8.03675e-31	18	25061924	25352190	290267	-
DNAJB6	-0.568029	0.813	0.789	9.9132e-31	7	157335381	157417439	82059	+
TSC22D2	-1.29656	0.759	0.903	1.62318e-30	3	150408298	150466422	58125	+
EFR3B	-1.38522	0.458	0.703	1.74607e-30	2	25042076	25159135	117060	+
NAA16	-0.979586	0.5	0.595	1.84701e-30	13	41311267	41377030	65764	+
PAM	-0.908315	0.822	0.931	1.90553e-30	5	102753981	103029730	275750	+
OMD	2.72615	0.263	0.045	3.74328e-30	9	92412380	92424471	12092	-
MIF	1.67093	0.612	0.304	4.49515e-30	22	23894383	23895227	845	+
LDLRAD3	-0.847519	0.804	0.894	5.0452e-30	11	35943981	36232136	288156	+
SMOC2	1.5414	0.543	0.23	5.05454e-30	6	168441151	168673445	232295	+
SGCZ	2.55078	0.389	0.12	6.53397e-30	8	14084845	15238431	1153587	-
ADGRL4	-1.14074	0.784	0.88	7.62821e-30	1	78889764	79282124	392361	-
SMURF2	-1.08565	0.687	0.798	1.19334e-29	17	64542282	64662307	120026	-
FOXP1	-0.73714	0.964	0.976	1.20594e-29	3	70954693	71583978	629286	-
IFNGR1	0.814546	0.832	0.662	1.24466e-29	6	137197483	137219449	21967	-
STAT3	-0.747666	0.755	0.849	1.43509e-29	17	42313324	42388540	75217	-
RPL26	1.38904	0.746	0.459	1.73545e-29	17	8377516	8383213	5698	-
ABCD3	1.32111	0.752	0.579	1.82035e-29	1	94418389	94518666	100278	+
CRY1	-1.44102	0.442	0.611	1.83262e-29	12	106991364	107093549	102186	-
GRIK2	2.3135	0.406	0.126	2.17925e-29	6	100962701	102081622	1118922	+
IFI44L	-1.73778	0.638	0.872	2.21213e-29	1	78619902	78646145	26244	+
CALCRL	-1.69904	0.562	0.701	2.86869e-29	2	187341964	187448460	106497	-
PDK4	2.3384	0.514	0.202	2.98834e-29	7	95583499	95596516	13018	-
RABAC1	1.69781	0.524	0.225	3.20836e-29	19	41956681	41959321	2641	-
HSPD1	-0.541864	0.654	0.625	3.29372e-29	2	197486584	197516737	30154	-
CRIM1	-0.990758	0.873	0.907	3.904e-29	2	36355778	36551135	195358	+
RPS27A	1.17182	0.842	0.629	4.16919e-29	2	55231903	55235853	3951	+
RPS14	1.10148	0.795	0.65	4.44364e-29	5	150442635	150449739	7105	-
NCAM2	2.44044	0.487	0.178	4.96248e-29	21	20998409	21543329	544921	+
TANC1	-0.632241	0.855	0.853	5.3962e-29	2	158968640	159232659	264020	+
ATP11A	-0.661696	0.745	0.823	8.85158e-29	13	112690038	112887168	197131	+
ITGAV	-1.08921	0.795	0.795	1.37432e-28	2	186590010	186680901	90892	+
SLC8A1	0.721563	0.62	0.304	1.45994e-28	2	40097270	40611053	513784	-
RPLP0	1.25643	0.661	0.45	1.50662e-28	12	120196699	120201235	4537	-
SUGT1	-0.723946	0.65	0.64	1.56807e-28	13	52652709	52700909	48201	+
SPARC	0.912191	0.909	0.84	2.03099e-28	5	151661096	151686975	25880	-
HERC4	-0.701992	0.813	0.871	2.76159e-28	10	67921899	68075301	153403	-
RPL11	1.18912	0.781	0.557	3.14418e-28	1	23691742	23696835	5094	+
RPL23	1.1878	0.824	0.551	3.19888e-28	17	38847860	38853764	5905	-
TSHZ2	-1.95788	0.466	0.659	3.22341e-28	20	52972358	53495330	522973	+
SKIL	-1.16062	0.601	0.742	4.50596e-28	3	170357342	170396835	39494	+
CASP10	-1.44328	0.422	0.606	6.62122e-28	2	201182872	201229428	46557	+
ST3GAL6	-1.30619	0.437	0.596	7.52284e-28	3	98732236	98821201	88966	+
RPL15	1.27588	0.792	0.514	8.13358e-28	3	23916591	23924374	7784	+
HEG1	-1.00739	0.745	0.85	1.21463e-27	3	124965710	125055997	90288	-
NME2	1.71595	0.556	0.278	1.2241e-27	17	51165435	51171744	6310	+
RPL13A	0.983502	0.913	0.797	1.3947e-27	19	49487510	49493057	5548	+
MYL9	1.73257	0.533	0.213	1.53356e-27	20	36541497	36551447	9951	+
RPGR	1.78283	0.531	0.22	2.04049e-27	X	38269163	38327544	58382	-
DACH1	-1.37415	0.839	0.895	2.45295e-27	13	71437966	71867204	429239	-
CD9	1.3062	0.643	0.374	2.81989e-27	12	6199715	6238271	38557	+
NACA	1.3283	0.728	0.421	2.93982e-27	12	56712305	56731628	19324	-
RPS11	1.19409	0.824	0.624	3.16982e-27	19	49496365	49499708	3344	+
PPFIA2	1.95115	0.417	0.155	4.29648e-27	12	81257975	81759553	501579	-
MARCHF3	-1.24492	0.6	0.743	5.72832e-27	5	126867714	127030558	162845	-
SYT1	1.84282	0.351	0.096	5.95341e-27	12	78863993	79452008	588016	+
SPAG9	-1.16077	0.866	0.926	1.15967e-26	17	50962174	51120868	158695	-
NET1	0.841765	0.688	0.548	1.22627e-26	10	5412557	5459056	46500	+
NALF1	0.937318	0.641	0.301	1.35938e-26	13	107163510	107867496	703987	-
RPS9	1.03422	0.783	0.651	1.4655e-26	19	54200809	54249003	48195	+
SRGAP2	-0.904754	0.822	0.909	1.70633e-26	1	206203346	206464436	261091	+
CD63	1.37983	0.746	0.461	1.79788e-26	12	55725323	55729707	4385	-
ITSN2	-0.871913	0.746	0.827	2.31978e-26	2	24202864	24360536	157673	-
RPS12	1.12814	0.728	0.546	2.8202e-26	6	132814569	132817564	2996	+
GALNT13	2.49506	0.326	0.075	2.9452e-26	2	153871922	154453979	582058	+
TMTC1	1.89615	0.542	0.204	3.50436e-26	12	29500840	29784759	283920	-
SP100	-0.788878	0.737	0.812	3.53429e-26	2	230415942	230545606	129665	+
RPS7	1.17491	0.775	0.581	3.82057e-26	2	3575260	3580920	5661	+
KLF6	-1.15389	0.788	0.903	4.61597e-26	10	3775996	3785281	9286	-
RPL9	1.11612	0.797	0.592	5.52473e-26	4	39452587	39458931	6345	-
SPCS1	1.94639	0.399	0.146	5.56028e-26	3	52704955	52711148	6194	+
NDUFC2	1.91588	0.48	0.183	7.30606e-26	11	78068297	78079862	11566	-
RYBP	-0.72588	0.801	0.815	8.22784e-26	3	72371825	72446621	74797	-
NDUFA4	1.92423	0.476	0.193	9.05209e-26	7	10931943	10940153	8211	-
DMD	0.881338	0.81	0.476	1.3525e-25	X	31097677	33339609	2241933	-
PLS3	-1.25598	0.603	0.69	1.36154e-25	X	115561174	115650861	89688	+
FOSL2	-1.10321	0.567	0.732	1.85074e-25	2	28392448	28417317	24870	+
NRXN3	2.14971	0.418	0.159	1.97989e-25	14	78170373	79868291	1697919	+
PDLIM2	1.71097	0.435	0.181	2.31624e-25	8	22578279	22598025	19747	+
ADAMTS6	1.35254	0.513	0.299	2.58467e-25	5	65148738	65481920	333183	-
TPST2	-0.895013	0.446	0.474	3.00552e-25	22	26521996	26596717	74722	-
PCNX2	1.93392	0.293	0.091	3.33663e-25	1	232983435	233295725	312291	-
DCN	1.64138	0.665	0.349	3.37002e-25	12	91140484	91183217	42734	-
ATP5PO	2.00866	0.422	0.143	3.48086e-25	21	33903453	33915814	12362	-
ST13	-0.598839	0.594	0.546	3.87237e-25	22	40824535	40856639	32105	-
KANSL1L	-0.638502	0.748	0.76	4.78318e-25	2	210021421	210171409	149989	-
DST	0.891183	0.824	0.486	4.91884e-25	6	56457987	56954830	496844	-
MYO10	-1.42515	0.707	0.873	5.24957e-25	5	16661907	16936288	274382	-
KCNQ3	2.1046	0.313	0.095	5.89956e-25	8	132120859	132481095	360237	-
MCU	-0.826436	0.607	0.68	6.01972e-25	10	72692143	72887694	195552	+
LPL	1.51307	0.462	0.167	7.75163e-25	8	19901717	19967259	65543	+
EML4	-1.32042	0.688	0.833	1.09425e-24	2	42169353	42332548	163196	+
MXRA7	1.34591	0.572	0.319	1.24181e-24	17	76672551	76711004	38454	-
TNS3	1.29566	0.618	0.307	1.37684e-24	7	47275154	47582558	307405	-
NTM	1.23015	0.667	0.359	1.58975e-24	11	131370478	132336822	966345	+
TOMM20	1.32054	0.62	0.338	3.17422e-24	1	235109341	235128837	19497	-
NUCKS1	0.672299	0.835	0.697	3.65748e-24	1	205712822	205750182	37361	-
CTNNA3	2.07036	0.518	0.225	4.08725e-24	10	65912457	67763637	1851181	-
AFF1	-0.710118	0.806	0.872	5.39206e-24	4	86935002	87141039	206038	+
STARD13	-0.826646	0.841	0.89	7.57831e-24	13	33103137	33350630	247494	-
PMAIP1	-1.99413	0.179	0.38	9.79722e-24	18	59899996	59904305	4310	+
ZMYND8	0.99076	0.696	0.474	1.01408e-23	20	47209214	47356889	147676	-
CDH2	-1.21809	0.73	0.804	1.0384e-23	18	27932879	28177946	245068	-
ZNF800	-0.784535	0.634	0.731	1.52745e-23	7	127346790	127431924	85135	-
MYL12A	1.20788	0.725	0.484	1.6094e-23	18	3247481	3256236	8756	+
FBXO11	-0.657512	0.766	0.822	1.67056e-23	2	47789316	47906498	117183	-
CLEC1A	-1.59024	0.424	0.64	1.74373e-23	12	10069554	10111627	42074	-
DSCAM	2.48541	0.31	0.097	1.80522e-23	21	40010999	40847158	836160	-
DNAJC1	-0.924006	0.819	0.86	1.88008e-23	10	21756548	22003769	247222	-
ZFAND3	-0.600544	0.935	0.972	2.00346e-23	6	37819727	38154624	334898	+
PKP4	-0.843035	0.891	0.94	2.18119e-23	2	158456952	158682879	225928	+
ATP6V1G1	1.5109	0.565	0.305	2.26941e-23	9	114587706	114598915	11210	+
PON2	0.65282	0.846	0.783	2.46967e-23	7	95404862	95435329	30468	-
LEPROT	1.10765	0.6	0.372	2.98871e-23	1	65420587	65436007	15421	+
SLC19A1	1.50411	0.652	0.34	3.0827e-23	21	45493572	45573365	79794	-
NDUFA7	2.44576	0.254	0.062	4.64235e-23	19	8308768	8321375	12608	-
MBP	2.32593	0.429	0.128	4.69056e-23	18	76978827	77133683	154857	-
FOS	-1.35169	0.449	0.665	6.50794e-23	14	75278826	75282230	3405	+
FAU	1.18385	0.777	0.542	7.43583e-23	11	65120630	65122177	1548	-
IL1RAPL1	2.0901	0.534	0.29	8.24674e-23	X	28587446	29956718	1369273	+
PLSCR1	-1.0788	0.656	0.822	8.8358e-23	3	146515180	146544856	29677	-
COX5B	1.65423	0.551	0.244	1.33201e-22	2	97646062	97648383	2322	+
NEGR1	2.12094	0.368	0.114	1.45133e-22	1	71395943	72282539	886597	-
CYTH1	-0.95199	0.734	0.79	1.60365e-22	17	78674048	78782297	108250	-
RPL14	1.21622	0.734	0.477	1.60373e-22	3	40457292	40468587	11296	+
NDUFB10	1.77234	0.444	0.181	1.61248e-22	16	1959538	1961975	2438	+
GALNT15	2.12654	0.415	0.141	1.646e-22	3	16174680	16231992	57313	+
FNDC3B	-1.03383	0.879	0.936	1.7104e-22	3	172039578	172401669	362092	+
ACVR1	-0.856965	0.687	0.799	1.7931e-22	2	157736251	157876330	140080	-
SLC6A1	0.721162	0.77	0.446	2.17611e-22	3	10992186	11039247	47062	+
MARCHF1	1.98017	0.451	0.164	2.54044e-22	4	163524298	164384050	859753	-
RAMP2	1.09281	0.5	0.382	2.92966e-22	17	42758447	42763041	4595	+
RPL13	0.80643	0.924	0.853	2.98163e-22	16	89560677	89564542	3866	+
CCNH	-1.4502	0.83	0.921	3.60956e-22	5	87318416	87412930	94515	-
ERG	-0.802775	0.777	0.87	3.68891e-22	21	38380027	38661780	281754	-
UNC5C	2.10783	0.509	0.228	3.9127e-22	4	95162504	95549206	386703	-
PPP2R2B	2.14185	0.458	0.18	4.25437e-22	5	146580742	147084784	504043	-
HSP90AA1	-0.73426	0.931	0.867	4.2829e-22	14	102080742	102139699	58958	-
TM4SF18	-1.02943	0.449	0.536	4.54539e-22	3	149318498	149334414	15917	-
AMD1	1.38543	0.572	0.324	5.20133e-22	6	110874770	110898879	24110	+
MOBP	2.66097	0.328	0.088	6.48758e-22	3	39467198	39529479	62282	+
SETD5	-0.657599	0.85	0.922	6.50512e-22	3	9397615	9479240	81626	+
KCNIP4	2.0849	0.292	0.089	7.0853e-22	4	20728606	21948772	1220167	-
HNRNPA1	0.984433	0.685	0.464	7.52893e-22	12	54280193	54287088	6896	+
SHTN1	2.16524	0.393	0.112	7.70562e-22	10	116881477	117126586	245110	-
MPDZ	-0.655477	0.81	0.832	1.03732e-21	9	13105706	13279692	173987	-
ZEB1	-0.774234	0.953	0.987	1.07078e-21	10	31318495	31529814	211320	+
PDZRN3	-1.33827	0.554	0.639	1.2292e-21	3	73382431	73624941	242511	-
CSNK1A1	-0.708445	0.915	0.949	1.36959e-21	5	149492982	149551471	58490	-
MBNL2	-0.567991	0.857	0.848	1.4316e-21	13	97221434	97394120	172687	+
HIGD1B	1.61766	0.582	0.257	1.44232e-21	17	44846353	44850476	4124	+
HIF3A	1.34578	0.484	0.236	1.48616e-21	19	46297042	46343433	46392	+
NTRK3	1.3201	0.504	0.212	1.54367e-21	15	87859751	88256791	397041	-
SMAD3	-1.4502	0.449	0.645	1.64976e-21	15	67063763	67195173	131411	+
APOD	3.77725	0.31	0.069	1.6687e-21	3	195568705	195584033	15329	-
STK38L	-1.17303	0.496	0.595	1.81162e-21	12	27243968	27325959	81992	+
RPL12	1.3596	0.596	0.356	1.92355e-21	9	127447674	127451406	3733	-
CHURC1	1.25326	0.551	0.292	2.36706e-21	14	64914361	64944591	30231	+
SRGAP2C	-0.981515	0.734	0.858	2.51209e-21	1	121184811	121392874	208064	+
EDIL3	1.41423	0.736	0.395	3.36252e-21	5	83940554	84384880	444327	-
WAC	-0.599367	0.884	0.919	3.39747e-21	10	28532493	28623112	90620	+
CAVIN3	1.99593	0.27	0.086	3.77978e-21	11	6318946	6320532	1587	-
NKAIN2	2.08524	0.379	0.118	4.01157e-21	6	123803865	124825640	1021776	+
SERPINH1	-0.620631	0.611	0.677	4.09285e-21	11	75562056	75572783	10728	+
RPS8	0.911222	0.792	0.661	4.26659e-21	1	44775251	44778779	3529	+
GATAD2A	-0.903104	0.505	0.629	4.68198e-21	19	19385826	19508932	123107	+
SLC38A11	1.09468	0.636	0.352	5.29887e-21	2	164894354	164955525	61172	-
PITPNB	-0.776699	0.712	0.776	5.38043e-21	22	27851669	27920134	68466	-
ATP5MC3	1.85357	0.457	0.185	5.48825e-21	2	175176258	175181710	5453	-
BAZ2B	-0.611015	0.94	0.957	6.05464e-21	2	159318979	159616569	297591	-
EGR1	-2.29646	0.322	0.54	6.19553e-21	5	138465479	138469303	3825	+
ANKH	-0.904934	0.688	0.764	6.25772e-21	5	14704800	14871778	166979	-
RPL27A	0.949075	0.764	0.62	6.30292e-21	11	8682788	8714759	31972	+
PLCL1	0.834904	0.804	0.458	7.39925e-21	2	197804593	198572581	767989	+
LGALS1	1.50296	0.63	0.355	7.72334e-21	22	37675636	37679802	4167	+
LATS2	-1.08242	0.525	0.69	7.83206e-21	13	20973036	21061586	88551	-
PAPOLA	-0.56475	0.779	0.813	7.85654e-21	14	96501433	96567116	65684	+
HSPA8	-0.560001	0.663	0.578	8.03012e-21	11	123057489	123063230	5742	-
MCL1	-0.588725	0.81	0.907	8.1471e-21	1	150560895	150579738	18844	-
GARRE1	-1.02661	0.694	0.808	8.1554e-21	19	34254552	34355566	101015	+
RAPGEF1	-0.699819	0.779	0.832	8.46281e-21	9	131576770	131740076	163307	-
ATP6AP2	1.49721	0.476	0.226	9.02062e-21	X	40579372	40606848	27477	+
BAG3	-0.682891	0.391	0.44	9.40912e-21	10	119651380	119677819	26440	+
CHCHD10	2.00757	0.359	0.116	9.55506e-21	22	23765834	23767972	2139	-
RPS24	0.930707	0.772	0.591	9.99639e-21	10	78033760	78056813	23054	+
CUX1	-0.795142	0.812	0.908	1.04164e-20	7	101815904	102283958	468055	+
LAMA4	-1.02085	0.665	0.813	1.40222e-20	6	112107931	112254939	147009	-
AKAP6	2.07632	0.404	0.14	1.42456e-20	14	32329298	32837684	508387	+
TTLL7	2.24869	0.4	0.142	1.4313e-20	1	83865024	83999150	134127	-
GIPC2	-1.2925	0.163	0.258	1.45791e-20	1	77979542	78138444	158903	+
SEPTIN4	1.96674	0.422	0.135	1.64435e-20	17	58520250	58544368	24119	-
SRP14	1.25425	0.728	0.44	1.73033e-20	15	40035690	40039181	3492	-
MAP2	0.789788	0.725	0.379	1.92926e-20	2	209424047	209734147	310101	+
LAMC1	-0.940057	0.754	0.813	2.06316e-20	1	183023420	183145592	122173	+
TUBA1B	1.10273	0.716	0.498	2.40202e-20	12	49127782	49131397	3616	-
TIMP3	0.672761	0.864	0.697	2.59828e-20	22	32801705	32863041	61337	+
RPS13	1.33402	0.672	0.393	2.73778e-20	11	17074388	17077715	3328	-
RPL23A	1.23295	0.743	0.486	2.78767e-20	17	28719985	28724359	4375	+
MYO5A	1.9188	0.453	0.167	2.90444e-20	15	52307281	52529132	221852	-
FRMD5	1.89729	0.395	0.119	3.01214e-20	15	43870761	44195271	324511	-
PERP	1.80586	0.295	0.094	3.08363e-20	6	138088505	138107419	18915	-
SRARP	1.35519	0.592	0.336	3.12694e-20	1	16004236	16008807	4572	+
ERBB4	1.35475	0.495	0.196	3.21e-20	2	211375717	212538841	1163125	-
NPIPB4	-1.39288	0.614	0.817	3.36748e-20	16	21834569	21880827	46259	-
TSPAN7	1.39457	0.507	0.208	3.56806e-20	X	38561542	38688920	127379	+
LRCH1	-1.03162	0.817	0.918	3.63478e-20	13	46553168	46753040	199873	+
TTC3	0.716947	0.891	0.703	3.6825e-20	21	37073226	37203112	129887	+
PLPPR1	2.14426	0.315	0.07	3.7105e-20	9	101028727	101325135	296409	+
PGRMC1	1.68916	0.449	0.19	3.75884e-20	X	119236245	119244466	8222	+
ANK3	1.97552	0.406	0.134	3.81943e-20	10	60026298	60733490	707193	-
PLCE1	1.17541	0.603	0.324	3.87301e-20	10	93993931	94332823	338893	+
TMEM144	2.63392	0.328	0.079	3.88853e-20	4	158201604	158255416	53813	+
DCC	1.7893	0.275	0.082	3.98895e-20	18	52340197	53535903	1195707	+
DYNC1I1	0.990461	0.444	0.183	4.61135e-20	7	95772506	96110322	337817	+
GLIS3	-0.932891	0.556	0.61	4.74667e-20	9	3824127	4348392	524266	-
TMBIM4	0.889997	0.725	0.486	4.94669e-20	12	66135846	66170027	34182	-
SESTD1	-0.836615	0.864	0.915	5.81774e-20	2	179101678	179264832	163155	-
PLEKHH1	2.11742	0.359	0.162	6.78294e-20	14	67533290	67589612	56323	+
ZKSCAN1	0.65846	0.687	0.496	8.51138e-20	7	100015572	100041689	26118	+
RIN2	-0.9137	0.754	0.856	8.56474e-20	20	19757606	20002457	244852	+
BTF3	1.42215	0.612	0.331	8.64506e-20	5	73498408	73505667	7260	+
JUN	-0.706769	0.697	0.871	8.79946e-20	1	58776845	58784048	7204	-
RPL5	0.977915	0.795	0.6	9.95481e-20	1	92832013	92841924	9912	+
TEK	-1.05729	0.58	0.716	1.02363e-19	9	27109141	27230174	121034	+
EEF1A1	0.895553	0.967	0.882	1.06636e-19	6	73489308	73525587	36280	-
FKBP4	-1.20566	0.199	0.296	1.0815e-19	12	2794970	2805423	10454	+
ANK2	1.64236	0.482	0.196	1.1417e-19	4	112818032	113384221	566190	+
CACYBP	-0.811709	0.359	0.373	1.14393e-19	1	174999163	175012027	12865	+
ASAH1	1.18749	0.531	0.288	1.23372e-19	8	18055992	18084998	29007	-
UBR1	-0.883563	0.721	0.854	1.32604e-19	15	42942897	43106113	163217	-
NFAT5	-0.604092	0.871	0.917	1.38682e-19	16	69565094	69704666	139573	+
SLC24A2	2.17497	0.357	0.097	1.45043e-19	9	19507452	19789037	281586	-
NCAM1	1.75564	0.437	0.151	1.5096e-19	11	112961247	113278436	317190	+
NCL	1.03989	0.65	0.474	1.66907e-19	2	231453531	231483641	30111	-
DTNA	0.996909	0.475	0.187	1.81935e-19	18	34493291	34891844	398554	+
ZEB2	0.780238	0.813	0.509	2.06135e-19	2	144364364	144521057	156694	-
CADM2	1.31715	0.476	0.181	2.08235e-19	3	84958989	86074429	1115441	+
SGIP1	0.793048	0.777	0.428	2.25919e-19	1	66533267	66751139	217873	+
NLGN1	1.78632	0.435	0.179	2.39145e-19	3	173396284	174294372	898089	+
TLN1	1.02994	0.688	0.493	2.59084e-19	9	35696948	35732195	35248	-
TRIO	-0.560598	0.949	0.971	2.65951e-19	5	14143342	14532128	388787	+
ADARB2	2.12125	0.442	0.198	2.74661e-19	10	1177313	1737525	560213	-
CLDN5	0.691657	0.821	0.878	2.99627e-19	22	19523024	19527545	4522	-
DPYSL2	0.943908	0.797	0.495	3.19964e-19	8	26514031	26658178	144148	+
RCN2	1.22212	0.509	0.257	3.81871e-19	15	76931738	76954393	22656	+
TBC1D12	1.00042	0.797	0.551	3.89838e-19	10	94402541	94536332	133792	+
GRID1	1.69235	0.491	0.211	4.68557e-19	10	85599552	86366795	767244	-
RPL8	1.01497	0.781	0.575	4.73911e-19	8	144789765	144792587	2823	-
VWF	0.777214	0.784	0.673	4.75559e-19	12	5948877	6124770	175894	-
TRIM16	-1.19578	0.232	0.373	4.95402e-19	17	15627960	15684311	56352	-
TPM1	0.669449	0.842	0.69	5.44832e-19	15	63042632	63071915	29284	+
STARD4	-1.23915	0.558	0.705	5.48313e-19	5	111496033	111512590	16558	-
SNAP23	-1.05771	0.502	0.597	6.43108e-19	15	42491233	42545356	54124	+
SEC61B	1.69949	0.466	0.2	7.07238e-19	9	99222064	99230615	8552	+
PTH1R	1.55654	0.491	0.21	7.62975e-19	3	46877721	46903799	26079	+
PCDH9	1.59226	0.513	0.225	7.90337e-19	13	66302834	67230445	927612	-
PLLP	1.39933	0.449	0.21	8.16169e-19	16	57248547	57284672	36126	-
PDE10A	-0.822266	0.842	0.929	8.37216e-19	6	165327287	165988117	660831	-
FLNA	1.0622	0.601	0.392	1.132e-18	X	154348524	154374634	26111	-
CTNNA2	1.16795	0.397	0.155	1.20561e-18	2	79185231	80648861	1463631	+
MYL12B	1.01941	0.734	0.546	1.32641e-18	18	3261479	3278461	16983	+
ANKRD33B	-1.8521	0.196	0.349	1.36461e-18	5	10564070	10657816	93747	+
ATP1B1	2.48368	0.346	0.101	1.45112e-18	1	169105697	169310992	205296	+
DOCK6	-1.0185	0.478	0.629	1.53081e-18	19	11199295	11262524	63230	-
CYBA	1.53477	0.437	0.208	1.65596e-18	16	88643275	88651083	7809	-
TMEM156	-2.88624	0.181	0.436	1.71042e-18	4	38966744	39032922	66179	-
NPIPB5	-1.39544	0.67	0.839	1.73105e-18	16	22479121	22536535	57415	+
RPS16	0.979022	0.793	0.629	1.88275e-18	19	39433137	39435949	2813	-
RPL32	1.147	0.734	0.478	1.92838e-18	3	12834485	12841582	7098	-
LRRTM4	1.89064	0.283	0.089	2.10435e-18	2	76747685	77593319	845635	-
AFAP1L1	-1.14761	0.379	0.557	2.11924e-18	5	149271859	149343637	71779	+
RAC1	0.83685	0.861	0.738	2.12828e-18	7	6374527	6403967	29441	+
CFH	1.33246	0.583	0.292	2.17912e-18	1	196651754	196752476	100723	+
CCNL1	-0.751524	0.688	0.786	2.27632e-18	3	157146508	157160760	14253	-
H3-3A	1.03758	0.819	0.539	2.30079e-18	1	226061851	226072019	10169	+
KCTD12	1.07695	0.73	0.477	2.54611e-18	13	76880175	76886405	6231	-
KLF4	-1.49753	0.377	0.577	2.62339e-18	9	107484852	107490482	5631	-
HLCS	0.60107	0.721	0.489	2.63333e-18	21	36748626	36990236	241611	-
LRRC7	2.3375	0.293	0.076	2.86672e-18	1	69567922	70151945	584024	+
NEDD8	1.44863	0.476	0.224	3.31376e-18	14	24216857	24232367	15511	-
NCALD	-0.934446	0.659	0.744	3.71119e-18	8	101686542	102124907	438366	-
NR3C1	-0.662171	0.902	0.942	3.81374e-18	5	143277931	143435512	157582	-
ANKRD17	-0.463419	0.906	0.929	4.37267e-18	4	73073376	73258798	185423	-
SYT11	1.23892	0.527	0.251	5.1892e-18	1	155859567	155885199	25633	+
SGPP2	-1.20665	0.547	0.647	5.57187e-18	2	222424543	222562621	138079	+
ENOX1	1.27068	0.527	0.229	5.90201e-18	13	43213130	43786972	573843	-
SON	0.6693	0.918	0.781	5.91781e-18	21	33543038	33577481	34444	+
SUMF1	0.466651	0.681	0.446	5.94399e-18	3	3700814	4467273	766460	-
ADGRB3	1.20279	0.591	0.289	6.93204e-18	6	68635282	69390571	755290	+
SRGAP2B	-0.845246	0.775	0.848	7.95532e-18	1	144887265	145095528	208264	-
DNAJB1	-0.734324	0.524	0.487	8.08212e-18	19	14514769	14560391	45623	-
ENPEP	0.450718	0.389	0.166	8.18905e-18	4	110365733	110565285	199553	+
KCNMA1	1.8413	0.275	0.088	8.96665e-18	10	76869601	77638369	768769	-
SCN3A	2.09221	0.259	0.078	9.15344e-18	2	165087526	165204050	116525	-
FRAS1	-1.32156	0.632	0.758	9.73601e-18	4	78057323	78544269	486947	+
GABARAP	1.30228	0.585	0.337	1.00402e-17	17	7240008	7242449	2442	-
MYLK	1.23336	0.571	0.282	1.04469e-17	3	123610049	123884332	274284	-
TES	-1.30737	0.344	0.513	1.09118e-17	7	116210506	116258783	48278	+
VPS28	1.52204	0.308	0.128	1.1404e-17	8	144423601	144428563	4963	-
PFDN5	1.24019	0.587	0.354	1.32572e-17	12	53295291	53299452	4162	+
RPS3	0.908761	0.77	0.597	1.53565e-17	11	75399515	75422280	22766	+
PHACTR3	2.44402	0.33	0.102	1.55581e-17	20	59577509	59847711	270203	+
UTRN	-0.56405	0.976	0.98	1.76536e-17	6	144285335	144853034	567700	+
NFE2L2	-0.663945	0.674	0.752	1.92972e-17	2	177218667	177392756	174090	-
ARHGAP31	-0.916703	0.725	0.837	1.93924e-17	3	119294383	119420714	126332	+
VMP1	-0.948186	0.726	0.787	2.07025e-17	17	59707192	59842255	135064	+
GRM3	0.111509	0.703	0.418	2.35744e-17	7	86643909	86864879	220971	+
ST18	1.89562	0.324	0.082	2.67009e-17	8	52110838	52460959	350122	-
RBFOX1	1.72674	0.29	0.101	2.68523e-17	16	5239802	7713340	2473539	+
LANCL1	1.59023	0.482	0.228	2.76904e-17	2	210427131	210477652	50522	-
DGKB	0.911046	0.663	0.353	3.13488e-17	7	14145049	14974777	829729	-
ZNF83	-0.921218	0.449	0.583	3.13896e-17	19	52594060	52690559	96500	-
HSPB1	-0.863298	0.672	0.503	3.43389e-17	7	76302673	76304295	1623	+
PARK7	1.58249	0.478	0.227	3.46387e-17	1	7954291	7985505	31215	+
PTPRD	0.876903	0.726	0.451	4.02063e-17	9	8314246	10613002	2298757	-
COX4I1	1.12683	0.618	0.415	4.39496e-17	16	85798633	85807068	8436	+
DPP10	1.26624	0.279	0.095	4.40486e-17	2	114442299	115845780	1403482	+
CTNND2	1.11593	0.467	0.187	4.48088e-17	5	10971836	11904446	932611	-
ANO3	0.33065	0.455	0.232	4.71359e-17	11	26188842	26663289	474448	+
RPL24	1.01184	0.754	0.557	4.7793e-17	3	101681091	101686733	5643	-
ST3GAL1	-0.792515	0.567	0.672	5.02853e-17	8	133454848	133571940	117093	-
PDLIM5	-0.850733	0.754	0.837	5.86978e-17	4	94451857	94668227	216371	+
RPS20	0.920846	0.803	0.621	6.37751e-17	8	56067254	56074510	7257	-
GRID2	1.64159	0.402	0.16	6.67828e-17	4	92303966	93810157	1506192	+
GABARAPL2	1.25816	0.589	0.329	7.16429e-17	16	75566375	75577881	11507	+
EEF1B2	1.39762	0.484	0.231	7.50019e-17	2	206159585	206162928	3344	+
SELENOM	1.75527	0.359	0.121	7.59753e-17	22	31104772	31120069	15298	-
RPS10	0.983305	0.757	0.565	7.76344e-17	6	34417454	34426069	8616	-
ATP5F1A	1.42623	0.453	0.231	8.08026e-17	18	46080248	46104334	24087	-
MAGI3	-0.651064	0.725	0.765	8.45653e-17	1	113390515	113685923	295409	+
SOX6	1.60084	0.337	0.134	1.00348e-16	11	15966449	16739591	773143	-
SH3GL3	2.01414	0.306	0.078	1.01277e-16	15	83447228	83618743	171516	+
DAAM2	1.14653	0.728	0.403	1.01394e-16	6	39792298	39904877	112580	+
UBE2H	-0.7622	0.774	0.868	1.14725e-16	7	129830732	129952960	122229	-
TIAM1	1.62517	0.415	0.204	1.15814e-16	21	31118416	31559977	441562	-
STAG1	-0.521112	0.851	0.887	1.21917e-16	3	136336236	136752403	416168	-
TMEFF2	1.94799	0.346	0.11	1.26476e-16	2	191949043	192194933	245891	-
TJP2	-1.03473	0.582	0.667	1.28581e-16	9	69121264	69274615	153352	+
P2RY14	1.5251	0.525	0.249	1.33622e-16	3	151212117	151278542	66426	-
GRIA3	1.60999	0.283	0.084	1.3416e-16	X	123184153	123490915	306763	+
CNTN1	1.46985	0.415	0.153	1.46624e-16	12	40692439	41072415	379977	+
PTGDS	1.40987	0.726	0.405	1.60237e-16	9	136975092	136981742	6651	+
PPIA	1.19547	0.678	0.413	1.77787e-16	7	44796680	44824564	27885	+
CLEC14A	1.11587	0.502	0.304	1.84386e-16	14	38254000	38256093	2094	-
SPINDOC	-1.34225	0.152	0.258	1.88178e-16	11	63813456	63827716	14261	+
SUMO3	1.65052	0.342	0.149	1.90848e-16	21	44805617	44818779	13163	-
ID2	1.91755	0.351	0.139	1.9942e-16	2	8678845	8684461	5617	+
ELF2	-0.620817	0.792	0.833	2.06469e-16	4	139028112	139177218	149107	-
INTS6	-0.934922	0.717	0.816	2.228e-16	13	51354077	51454264	100188	-
SKP1	1.17328	0.668	0.399	2.47514e-16	5	134148935	134176964	28030	-
MICOS10	1.38489	0.475	0.222	2.4798e-16	1	19484403	19629821	145419	+
IVNS1ABP	-1.24566	0.505	0.628	2.602e-16	1	185296388	185317273	20886	-
ZNRF1	-1.00565	0.475	0.62	3.01941e-16	16	74999024	75110994	111971	+
EXT1	-1.36809	0.699	0.778	3.09552e-16	8	117794490	118111826	317337	-
NFASC	1.27041	0.62	0.309	3.55501e-16	1	204828651	205022822	194172	+
ZBTB46	-0.792693	0.509	0.629	3.58777e-16	20	63743668	63832038	88371	-
SAP18	1.60887	0.449	0.2	3.95115e-16	13	21140119	21149097	8979	+
ARHGAP10	1.17043	0.67	0.407	3.98724e-16	4	147732063	148072776	340714	+
PPP2CB	-0.548046	0.656	0.709	4.21402e-16	8	30774457	30814314	39858	-
ATP8A1	1.15252	0.629	0.352	4.2262e-16	4	42408373	42657121	248749	-
CPE	0.840753	0.797	0.499	5.05595e-16	4	165361194	165498547	137354	+
PHYHIPL	1.59357	0.368	0.12	5.24065e-16	10	59176643	59247774	71132	+
TMEM50A	1.16772	0.562	0.352	5.90705e-16	1	25338317	25362361	24045	+
CSMD1	1.34667	0.359	0.178	6.59904e-16	8	2935353	4994972	2059620	-
BANP	-0.857896	0.391	0.49	6.64126e-16	16	87949244	88077318	128075	+
KMT2E	-0.524595	0.92	0.938	7.21982e-16	7	104940943	105115019	174077	+
TMEM50B	0.688372	0.817	0.673	8.98935e-16	21	33432485	33479974	47490	-
MOB4	-0.62987	0.496	0.468	9.26606e-16	2	197515571	197553699	38129	+
IGFBP5	1.55355	0.377	0.17	9.41721e-16	2	216672105	216695549	23445	-
FLT1	-1.00285	0.917	0.935	9.45365e-16	13	28300346	28495145	194800	-
DOCK10	1.16226	0.531	0.259	1.01615e-15	2	224765090	225042468	277379	-
CNST	-0.976159	0.522	0.64	1.07263e-15	1	246566444	246668595	102152	+
GRIA2	1.77153	0.361	0.12	1.07512e-15	4	157204182	157387146	182965	+
RPL18A	1.08725	0.687	0.467	1.14416e-15	19	17859910	17864153	4244	+
TAFA2	1.61827	0.303	0.115	1.20856e-15	12	61708273	62279150	570878	-
KCNH8	2.03492	0.313	0.086	1.24575e-15	3	19148510	19535642	387133	+
MCF2L	-0.621321	0.688	0.795	1.35701e-15	13	112894378	113099742	205365	+
LRRC4C	1.51312	0.361	0.146	1.45863e-15	11	40114203	41459773	1345571	-
ADH5	1.57273	0.344	0.137	1.65686e-15	4	99070978	99088801	17824	-
P4HA2	-0.954421	0.234	0.324	1.73093e-15	5	132190147	132295315	105169	-
BCAS1	2.0714	0.342	0.111	1.90562e-15	20	53936777	54070594	133818	-
CKB	2.57442	0.275	0.069	2.02283e-15	14	103519667	103522833	3167	-
H2AJ	1.60218	0.337	0.151	2.11235e-15	12	14774405	14778002	3598	+
QKI	-0.310593	0.991	0.99	2.51695e-15	6	163414000	163578592	164593	+
SLC25A3	1.23885	0.54	0.308	2.74781e-15	12	98593591	98606379	12789	+
MGP	1.45889	0.31	0.098	2.7568e-15	12	14880864	14885857	4994	-
S100B	2.34466	0.31	0.086	2.82288e-15	21	46598604	46605208	6605	-
RPS15A	0.992049	0.739	0.516	3.38117e-15	16	18781295	18790383	9089	-
TBC1D4	-0.760008	0.855	0.883	3.65035e-15	13	75283503	75482169	198667	-
LHFPL3	1.8678	0.283	0.119	4.14313e-15	7	104328603	104908561	579959	+
CLMN	1.26031	0.638	0.318	4.21012e-15	14	95181940	95319908	137969	-
ATP5F1C	1.37125	0.478	0.25	4.33463e-15	10	7788147	7807815	19669	+
SPCS2	1.19655	0.562	0.318	4.48878e-15	11	74949261	74979033	29773	+
ALCAM	1.3115	0.455	0.191	4.93079e-15	3	105366909	105576900	209992	+
SPTAN1	-0.601277	0.717	0.739	5.75819e-15	9	128552558	128633662	81105	+
NDUFAB1	1.90575	0.342	0.119	6.25036e-15	16	23581014	23596316	15303	-
FGF12	1.62395	0.399	0.22	6.25119e-15	3	192139390	192767764	628375	-
NDUFA11	1.48441	0.402	0.185	6.51249e-15	19	5891276	5904006	12731	-
TRAPPC10	0.984069	0.692	0.431	6.7491e-15	21	44012309	44106552	94244	+
PCYOX1	1.49627	0.404	0.162	7.0446e-15	2	70257386	70281185	23800	+
PTN	0.711123	0.848	0.582	7.2687e-15	7	137227341	137343774	116434	-
LDHB	1.64013	0.471	0.208	7.59207e-15	12	21635342	21757857	122516	-
PRKCE	-0.694501	0.801	0.865	8.40319e-15	2	45651345	46187990	536646	+
ACVRL1	1.01917	0.373	0.203	8.43563e-15	12	51906908	51923361	16454	+
PARD3B	0.12352	0.799	0.578	8.46174e-15	2	204545475	205620162	1074688	+
PTPN14	-0.654684	0.763	0.875	8.95477e-15	1	214348700	214552449	203750	-
PRXL2A	0.90473	0.652	0.501	9.13244e-15	10	80407829	80437115	29287	+
GCH1	-1.61721	0.141	0.295	9.41827e-15	14	54842008	54902826	60819	-
DOCK3	1.8831	0.382	0.152	9.56851e-15	3	50674927	51384198	709272	+
CLEC2B	-0.758298	0.353	0.482	9.6623e-15	12	9852369	9869386	17018	-
RPS25	0.970398	0.739	0.522	9.90712e-15	11	119015712	119018691	2980	-
LUZP1	-0.725694	0.618	0.716	1.0595e-14	1	23084030	23177808	93779	-
DEGS2	1.24766	0.27	0.111	1.14089e-14	14	100143957	100159645	15689	-
GBE1	-1.03512	0.716	0.728	1.14251e-14	3	81489703	81761645	271943	-
TMEM14C	1.55886	0.326	0.125	1.20562e-14	6	10722915	10731129	8215	+
CALM3	1.42612	0.449	0.211	1.24603e-14	19	46601074	46610782	9709	+
ATP5IF1	1.70511	0.33	0.133	1.28561e-14	1	28236109	28246906	10798	+
EIF1AX	0.75969	0.701	0.513	1.36348e-14	X	20124525	20141838	17314	-
NAV3	0.834413	0.491	0.257	1.3732e-14	12	77324641	78213010	888370	+
PEX5L	1.17054	0.308	0.085	1.4475e-14	3	179794958	180037053	242096	-
HSP90AB1	-0.437721	0.873	0.782	1.46457e-14	6	44246166	44253888	7723	+
CDK17	-0.612549	0.848	0.894	1.46777e-14	12	96278261	96400480	122220	-
SMDT1	1.72906	0.292	0.096	1.47269e-14	22	42079691	42084284	4594	+
SIPA1L2	-0.680808	0.803	0.865	1.56646e-14	1	232397965	232630571	232607	-
COX7A2	1.53259	0.482	0.236	1.58664e-14	6	75237675	75250323	12649	-
SUMO2	1.15822	0.592	0.369	1.59989e-14	17	75165586	75182959	17374	-
DENND4A	-0.689216	0.748	0.812	1.61231e-14	15	65658046	65792293	134248	-
KLHL32	2.17883	0.315	0.097	1.82497e-14	6	96924620	97140754	216135	+
FMNL2	-1.02582	0.83	0.799	1.8607e-14	2	152335174	152649826	314653	+
NPAS3	1.15652	0.495	0.234	1.90032e-14	14	32934396	33820863	886468	+
LDHA	1.49304	0.447	0.209	1.9045e-14	11	18394560	18408425	13866	+
TMEM232	1.33251	0.355	0.157	2.16339e-14	5	110289233	110738956	449724	-
LSAMP	0.984779	0.721	0.451	2.29275e-14	3	115802363	117139389	1337027	-
GSTP1	1.32053	0.536	0.308	2.37115e-14	11	67583742	67586656	2915	+
DYNLT1	1.51575	0.37	0.163	2.41012e-14	6	158636474	158644743	8270	-
TBL1XR1	-0.621992	0.875	0.896	2.59244e-14	3	177019340	177228000	208661	-
CDC42EP5	1.59631	0.299	0.117	2.64288e-14	19	54465026	54473296	8271	-
GPC5	-0.231979	0.676	0.442	2.6623e-14	13	91398621	92873682	1475062	+
MDH2	1.82472	0.252	0.071	2.72012e-14	7	76048051	76067508	19458	+
RRAS	1.45917	0.409	0.209	2.724e-14	19	49635292	49640143	4852	-
NALCN	2.20876	0.299	0.101	2.77497e-14	13	101053776	101416508	362733	-
ENPP2	1.52854	0.4	0.176	2.8918e-14	8	119557086	119673453	116368	-
SPOCK1	2.15788	0.304	0.088	2.95544e-14	5	136975298	137598379	623082	-
SRI	1.67494	0.382	0.152	3.15059e-14	7	88205115	88226993	21879	-
ESD	1.56162	0.397	0.182	3.23743e-14	13	46771256	46797420	26165	-
CEP112	-0.842269	0.817	0.888	3.36717e-14	17	65635537	66192133	556597	-
ATP5MC1	1.98	0.293	0.104	3.80751e-14	17	48892765	48895871	3107	+
GTDC1	0.620768	0.786	0.569	4.16492e-14	2	143938068	144332568	394501	-
TNIK	1.60893	0.475	0.213	4.21374e-14	3	171058414	171460408	401995	-
CFL1	0.975004	0.728	0.533	4.45739e-14	11	65823022	65862026	39005	-
DLGAP1	0.290573	0.491	0.319	4.49973e-14	18	3496032	4455307	959276	-
CHCHD2	1.33802	0.536	0.306	4.91848e-14	7	56101573	56106476	4904	-
RPL29	1.02477	0.65	0.447	5.45581e-14	3	51993522	51995895	2374	-
SPINT2	1.80264	0.293	0.097	5.86022e-14	19	38244035	38292615	48581	+
PSMA7	1.14918	0.627	0.367	5.89557e-14	20	62136733	62143440	6708	-
NTRK2	0.974131	0.444	0.21	6.01158e-14	9	84668375	85095751	427377	+
A2M	-0.580207	0.824	0.903	6.07206e-14	12	9067664	9116229	48566	-
COX8A	1.4086	0.451	0.214	6.22738e-14	11	63974620	63976543	1924	+
ITGA5	-1.61673	0.237	0.391	6.66246e-14	12	54395261	54419266	24006	-
UBE2E2	0.417786	0.828	0.533	6.84938e-14	3	23203020	23591794	388775	+
SLC44A1	1.09672	0.755	0.535	7.33794e-14	9	105244622	105439171	194550	+
GPR158	1.95498	0.268	0.092	7.95614e-14	10	25174802	25602229	427428	+
ZFPM2	-0.719697	0.766	0.841	7.99911e-14	8	104590733	105804539	1213807	+
CSRNP3	1.09408	0.382	0.169	8.22541e-14	2	165469647	165689407	219761	+
ZNF536	2.1608	0.301	0.09	8.42227e-14	19	30224891	30713586	488696	+
RPL17	0.836594	0.797	0.658	9.52456e-14	18	49488453	49492508	4056	-
PRKCB	-0.854712	0.567	0.642	9.6666e-14	16	23835983	24220611	384629	+
RBMS3	-0.681345	0.98	0.972	1.14184e-13	3	28574791	30010391	1435601	+
PEG3	2.17585	0.266	0.087	1.16651e-13	19	56810077	56840728	30652	-
KPNA4	-0.747541	0.656	0.726	1.26437e-13	3	160495007	160565571	70565	-
RNF145	-1.01234	0.678	0.783	1.3763e-13	5	159157409	159210053	52645	-
TXN	1.40073	0.451	0.24	1.40602e-13	9	110243810	110256507	12698	-
MCPH1	-0.81408	0.54	0.656	1.41215e-13	8	6406592	6648508	241917	+
STX12	-0.841898	0.736	0.823	1.47108e-13	1	27773219	27824443	51225	+
DSCAML1	1.80359	0.384	0.181	1.52568e-13	11	117427772	117817525	389754	-
IRAG1	1.05974	0.342	0.143	1.62152e-13	11	10573091	10693988	120898	-
CYP1B1	0.514686	0.371	0.193	1.7259e-13	2	38066973	38109902	42930	-
PDGFRB	0.935125	0.658	0.405	1.89e-13	5	150113839	150155872	42034	-
CSMD3	1.80721	0.304	0.109	1.94468e-13	8	112222928	113436939	1214012	-
DBNDD2	1.65301	0.433	0.17	1.95084e-13	20	45406057	45410610	4554	+
FUT8	0.7986	0.826	0.649	1.95277e-13	14	65410592	65744121	333530	+
DDT	1.92119	0.268	0.092	1.97293e-13	22	23970542	23980525	9984	-
SYTL2	0.98942	0.482	0.237	2.04131e-13	11	85694224	85811159	116936	-
HMCN1	-1.34358	0.498	0.662	2.07245e-13	1	185734391	186190949	456559	+
TANK	-0.817197	0.687	0.74	2.11846e-13	2	161136908	161236230	99323	+
FZD4	-1.03602	0.478	0.596	2.1652e-13	11	86945679	86955395	9717	-
IFRD1	-0.823225	0.524	0.62	2.18234e-13	7	112422887	112481017	58131	+
NPM1	1.06271	0.571	0.351	2.33051e-13	5	171387116	171411810	24695	+
PPP6R3	-0.413046	0.888	0.921	2.48316e-13	11	68460731	68615334	154604	+
HSPA1A	-0.674687	0.719	0.69	2.70531e-13	6	31815543	31817946	2404	+
RBL2	0.967818	0.565	0.322	2.9954e-13	16	53433977	53491648	57672	+
CTTNBP2NL	-0.842966	0.623	0.757	3.28536e-13	1	112396214	112463456	67243	+
SOD1	1.1193	0.63	0.307	3.30261e-13	21	31659666	31668931	9266	+
BBS9	-0.567615	0.957	0.959	3.32918e-13	7	33109557	33877180	767624	+
PRKCH	-0.758641	0.826	0.885	3.59188e-13	14	61187559	61550976	363418	+
ETFB	1.5859	0.306	0.12	3.68286e-13	19	51345169	51366388	21220	-
SERINC1	0.834459	0.73	0.518	4.14286e-13	6	122443351	122471807	28457	-
EIF2AK2	-0.778927	0.67	0.763	4.21317e-13	2	37099210	37157522	58313	-
DLGAP4	-0.887532	0.507	0.64	4.49027e-13	20	36306336	36528637	222302	+
TRIM2	1.51787	0.444	0.19	4.68901e-13	4	153152163	153339319	187157	+
SBDS	1.17056	0.542	0.325	4.82903e-13	7	66987680	66995693	8014	-
PRKD2	-1.09721	0.237	0.388	4.9436e-13	19	46674275	46717127	42853	-
KALRN	0.827908	0.732	0.478	5.05765e-13	3	124033369	124726325	692957	+
PTPN12	-0.661195	0.835	0.907	5.1973e-13	7	77537295	77640069	102775	+
ANO4	1.87525	0.295	0.097	5.89832e-13	12	100717526	101128641	411116	+
OPA3	-0.857251	0.208	0.311	6.46145e-13	19	45527767	45602212	74446	-
ZC2HC1A	1.26036	0.293	0.116	6.67336e-13	8	78666050	78719765	53716	+
AHSA1	-0.796954	0.295	0.33	6.92711e-13	14	77457870	77469472	11603	+
SERF2	0.835697	0.803	0.653	7.66214e-13	15	43777087	43804427	27341	+
MZT2B	1.10797	0.462	0.259	7.86955e-13	2	130181737	130190729	8993	+
SSR3	1.27965	0.473	0.252	8.72253e-13	3	156539553	156555149	15597	-
ZBTB16	0.706316	0.87	0.67	8.82402e-13	11	114059041	114256765	197725	+
C10orf90	2.33741	0.275	0.086	9.01003e-13	10	126424997	126798708	373712	-
IFITM2	1.30397	0.585	0.359	9.28843e-13	11	303655	309397	5743	+
DEPTOR	1.14986	0.384	0.17	1.00639e-12	8	119873717	120050918	177202	+
NAALADL2	0.42129	0.467	0.26	1.08922e-12	3	174438573	175810548	1371976	+
RPSA	0.868342	0.67	0.502	1.13128e-12	3	39406716	39426255	19540	+
MPG	1.64563	0.277	0.103	1.18289e-12	16	77007	85851	8845	+
CHMP2A	1.40404	0.344	0.153	1.21007e-12	19	58551452	58555105	3654	-
DNAJB4	-0.653926	0.37	0.412	1.29108e-12	1	77979175	78017964	38790	+
ARHGAP24	1.18237	0.373	0.171	1.39041e-12	4	85475150	86002668	527519	+
SEMA5A	-0.109586	0.759	0.514	1.4724e-12	5	9035033	9546075	511043	-
NOL7	1.47148	0.437	0.201	1.55643e-12	6	13615335	13632739	17405	+
KRTCAP2	1.34123	0.375	0.175	1.57726e-12	1	155169408	155173475	4068	-
EXOC6	-0.595849	0.766	0.801	1.63335e-12	10	92826831	93059493	232663	+
ANKS1B	1.17798	0.446	0.224	1.82678e-12	12	98726457	99984936	1258480	-
S100A11	1.43342	0.438	0.226	1.87056e-12	1	152032506	152047907	15402	-
MECOM	-0.66863	0.853	0.906	1.88735e-12	3	169083499	169663775	580277	-
KTN1	-0.345722	0.92	0.924	2.3731e-12	14	55559072	55701526	142455	+
PFN1	1.08197	0.656	0.431	2.38265e-12	17	4945652	4949061	3410	-
ANXA7	1.07684	0.438	0.232	2.44022e-12	10	73375101	73414076	38976	-
TLR4	-0.772021	0.37	0.432	2.46479e-12	9	117704175	117724735	20561	+
DPP6	1.28886	0.312	0.123	2.47582e-12	7	153748133	154894285	1146153	+
DNAJA4	-0.819365	0.274	0.341	2.51508e-12	15	78264086	78282196	18111	+
NRXN1	1.13507	0.355	0.149	2.61196e-12	2	49918503	51225575	1307073	-
C2CD5	0.507375	0.62	0.426	2.65929e-12	12	22448583	22544546	95964	-
EVA1C	0.85044	0.743	0.524	2.72312e-12	21	32412006	32515397	103392	+
MEF2A	-0.840508	0.929	0.939	2.7583e-12	15	99565417	99716488	151072	+
PHLDB2	-0.676234	0.647	0.675	2.7899e-12	3	111732497	111976517	244021	+
LRP1B	1.22879	0.408	0.175	2.90725e-12	2	140231423	142131016	1899594	-
TTN	-1.5963	0.547	0.649	3.06682e-12	2	178525989	178830802	304814	-
RAI2	-1.20252	0.219	0.319	3.15478e-12	X	17800049	17861337	61289	-
TUBA1A	1.11289	0.636	0.38	3.19107e-12	12	49184686	49189080	4395	-
NFIA	-0.5892	0.96	0.951	3.32039e-12	1	60865259	61462788	597530	+
ID1	0.57348	0.659	0.716	3.38831e-12	20	31605283	31606515	1233	+
RACK1	0.958472	0.687	0.488	3.52849e-12	5	181236897	181248096	11200	-
EIF1	0.913631	0.824	0.61	3.88663e-12	17	41688885	41692668	3784	+
GSK3B	-0.572762	0.828	0.882	4.25335e-12	3	119821321	120094994	273674	-
WDFY4	1.34972	0.264	0.109	4.52692e-12	10	48684873	48982956	298084	+
GIMAP7	1.18717	0.473	0.31	4.85872e-12	7	150514872	150521073	6202	+
PSMA6	0.76381	0.614	0.413	5.50022e-12	14	35278633	35317493	38861	+
RPL28	0.607591	0.828	0.739	5.78257e-12	19	55385932	55403250	17319	+
ATP5PD	1.59372	0.333	0.148	6.17329e-12	17	75038863	75046985	8123	-
LARGE1	-0.549233	0.754	0.817	6.3402e-12	22	33162226	33922841	760616	-
SCD	1.9348	0.27	0.082	7.25222e-12	10	100347233	100364826	17594	+
LRRTM3	1.45092	0.306	0.105	7.33374e-12	10	66926036	67101551	175516	+
SGMS1	-0.548881	0.893	0.927	7.48357e-12	10	50305586	50625163	319578	-
PSMB1	0.974358	0.574	0.36	8.10601e-12	6	170535120	170553307	18188	-
ATP6AP1	1.45272	0.301	0.134	8.28747e-12	X	154428633	154436516	7884	+
PRKD1	-0.724285	0.699	0.739	8.35937e-12	14	29576479	30191898	615420	-
HGSNAT	0.297931	0.487	0.33	8.45862e-12	8	43140464	43202855	62392	+
PARD3	-0.387437	0.94	0.932	9.42708e-12	10	34109560	34815325	705766	-
ADAM22	1.74034	0.281	0.1	9.48901e-12	7	87934143	88202889	268747	+
DGKH	-0.774734	0.772	0.868	1.0247e-11	13	42040036	42256578	216543	+
FMNL3	-0.842951	0.638	0.733	1.05437e-11	12	49636499	49708165	71667	-
GPR89B	-0.922101	0.272	0.328	1.06816e-11	1	147928393	147993592	65200	+
DOCK9	-0.514816	0.96	0.938	1.07283e-11	13	98793429	99086625	293197	-
RAB31	1.14671	0.458	0.231	1.09656e-11	18	9708275	9862551	154277	+
RPL18	0.785606	0.792	0.67	1.17082e-11	19	48615328	48619184	3857	-
EPHA3	-1.55475	0.531	0.669	1.2156e-11	3	89107621	89482134	374514	+
INPP4B	0.632619	0.708	0.439	1.27543e-11	4	142023160	142847432	824273	-
LPGAT1	1.06654	0.665	0.443	1.28131e-11	1	211743457	211830763	87307	-
OTUD7A	1.8884	0.42	0.209	1.34742e-11	15	31475398	31870789	395392	-
CEBPD	1.13017	0.703	0.428	1.61271e-11	8	47736913	47738164	1252	-
SGCB	1.35269	0.413	0.198	1.66952e-11	4	52020706	52038299	17594	-
HINT1	1.25683	0.578	0.319	1.70916e-11	5	131155383	131224468	69086	-
RALY	-0.592516	0.563	0.666	1.71326e-11	20	33993646	34108308	114663	+
NPIPB13	-1.01986	0.746	0.87	1.71523e-11	16	30222897	30255268	32372	-
COL18A1	0.608897	0.708	0.555	1.71725e-11	21	45405165	45513720	108556	+
AK5	1.43271	0.344	0.128	1.76819e-11	1	77282019	77559966	277948	+
VAMP2	1.03592	0.505	0.321	1.79951e-11	17	8159149	8163546	4398	-
MRPL41	1.73732	0.274	0.097	1.80191e-11	9	137551879	137552555	677	+
MKNK2	-0.735103	0.319	0.397	1.8492e-11	19	2037465	2051244	13780	-
SLFN12L	-1.12059	0.248	0.427	2.12061e-11	17	35464249	35537678	73430	-
ZCRB1	1.7378	0.279	0.106	2.14457e-11	12	42312086	42326257	14172	-
COL1A2	0.199661	0.572	0.336	2.15238e-11	7	94394895	94431227	36333	+
ANKRD12	-0.453748	0.889	0.914	2.35933e-11	18	9136228	9285985	149758	+
PLPP3	1.00608	0.346	0.151	2.39998e-11	1	56494761	56645301	150541	-
LDLRAD4	0.545288	0.775	0.612	2.42781e-11	18	13217498	13652755	435258	+
NDUFB7	1.2758	0.408	0.21	2.43608e-11	19	14566078	14572066	5989	-
NEDD9	-0.831725	0.777	0.88	2.46866e-11	6	11183298	11382348	199051	-
SPAG16	1.05122	0.389	0.197	2.65985e-11	2	213284389	214410501	1126113	+
COMT	1.34051	0.424	0.221	2.74117e-11	22	19941371	19969975	28605	+
CGAS	-1.14186	0.163	0.262	2.85181e-11	6	73413515	73452297	38783	-
HSPA13	1.55058	0.339	0.149	2.92628e-11	21	14371115	14383484	12370	-
PSMD8	1.44328	0.319	0.139	2.9395e-11	19	38374563	38383850	9288	+
COL4A2	-0.849884	0.873	0.917	3.04465e-11	13	110305812	110513209	207398	+
KDM6B	-1.63179	0.21	0.369	3.05937e-11	17	7834217	7854796	20580	+
IFITM3	0.944349	0.806	0.67	3.11961e-11	11	319676	329475	9800	-
SLC25A24	1.00272	0.462	0.275	3.12172e-11	1	108134043	108200849	66807	-
CCND1	0.792506	0.591	0.454	3.17405e-11	11	69641156	69654474	13319	+
LAPTM4A	0.763673	0.699	0.552	3.21309e-11	2	20032650	20051628	18979	-
ABHD17A	0.849041	0.533	0.381	3.21799e-11	19	1876810	1885496	8687	-
HCFC1R1	1.62551	0.303	0.11	3.32448e-11	16	3022625	3024286	1662	-
SAV1	-0.779144	0.411	0.48	3.46343e-11	14	50632058	50668306	36249	-
ARHGAP42	0.16662	0.692	0.462	3.5436e-11	11	100687288	100993941	306654	+
NDUFB8	1.21379	0.457	0.262	3.66149e-11	10	100523740	100530000	6261	-
NLGN4X	1.45881	0.283	0.11	3.69965e-11	X	5840637	6228867	388231	-
SKI	-0.529611	0.632	0.686	3.82446e-11	1	2227388	2310213	82826	+
TMEM108	0.694706	0.284	0.127	3.86137e-11	3	133038391	133397775	359385	+
IGF2BP2	-1.26798	0.516	0.66	3.96861e-11	3	185643130	185825042	181913	-
COBL	2.05427	0.29	0.097	4.62924e-11	7	51016212	51316818	300607	-
MEF2C	-0.737952	0.884	0.902	4.76554e-11	5	88717117	88904257	187141	-
LMBR1	-0.649237	0.871	0.921	4.77307e-11	7	156668946	156893216	224271	-
MLKL	-1.046	0.299	0.429	4.78488e-11	16	74671855	74700960	29106	-
ARF5	1.22456	0.328	0.15	4.86224e-11	7	127588386	127591700	3315	+
SRP9	1.03083	0.551	0.34	5.20707e-11	1	225777813	225790468	12656	+
DIAPH2	0.495	0.67	0.446	5.34917e-11	X	96684712	97604997	920286	+
MED12L	1.50539	0.321	0.121	5.39682e-11	3	151085286	151437072	351787	+
ADAM10	-0.495808	0.875	0.878	5.47525e-11	15	58588809	58749791	160983	-
HSPA4	-0.5458	0.527	0.546	5.61444e-11	5	133052013	133106449	54437	+
ARPC3	1.05084	0.542	0.345	5.67077e-11	12	110434823	110450422	15600	-
GEN1	-1.16177	0.179	0.266	5.71742e-11	2	17753858	17788946	35089	+
METRN	1.38889	0.303	0.135	5.88059e-11	16	715118	719655	4538	+
RPL6	0.881792	0.736	0.517	6.17161e-11	12	112405189	112418838	13650	-
INSR	-0.898705	0.732	0.795	6.17693e-11	19	7112255	7294414	182160	-
KIF5C	1.50557	0.379	0.153	6.61757e-11	2	148875227	149026759	151533	+
SRGN	0.483002	0.855	0.755	6.73103e-11	10	69088103	69104805	16703	+
EPHA4	-0.604018	0.63	0.693	6.77148e-11	2	221418027	221574202	156176	-
STK3	-0.490442	0.837	0.887	6.77823e-11	8	98371228	98942827	571600	-
TRAPPC5	1.50657	0.341	0.144	6.87256e-11	19	7680833	7687703	6871	+
SMAP2	1.35623	0.415	0.222	7.09315e-11	1	40344850	40423326	78477	+
ATP2C1	-0.507123	0.757	0.767	7.25905e-11	3	130850595	131016712	166118	+
ARPC1B	1.00579	0.562	0.37	8.05517e-11	7	99374249	99394816	20568	+
HEY2	0.783481	0.446	0.239	8.26076e-11	6	125747664	125761269	13606	+
NREP	-1.28042	0.502	0.664	8.46876e-11	5	111662621	111997464	334844	-
FAM13C	0.782749	0.592	0.365	8.7339e-11	10	59246130	59363181	117052	-
MYOF	0.452523	0.527	0.308	8.77242e-11	10	93306429	93482334	175906	-
BRAF	-0.657891	0.819	0.877	9.4183e-11	7	140719327	140924929	205603	-
LDLR	-0.999696	0.473	0.581	9.71231e-11	19	11089462	11133820	44359	+
C17orf49	1.43665	0.264	0.104	1.00859e-10	17	7014495	7017525	3031	+
NCKAP5	1.02164	0.464	0.237	1.04488e-10	2	132671788	133568463	896676	-
TMEM88	1.1764	0.279	0.132	1.09836e-10	17	7855066	7856099	1034	+
HPF1	1.56006	0.259	0.097	1.125e-10	4	169729470	169757944	28475	-
USP25	0.420069	0.822	0.661	1.13309e-10	21	15729982	15880064	150083	+
PDE8B	0.467573	0.71	0.443	1.17065e-10	5	77210449	77428256	217808	+
ARIH1	-0.542372	0.795	0.862	1.18871e-10	15	72474330	72602987	128658	+
CHD2	-0.593239	0.821	0.859	1.20395e-10	15	92886203	93027996	141794	+
P4HA1	-0.454723	0.714	0.675	1.23048e-10	10	73007217	73096974	89758	-
DBI	1.71441	0.353	0.144	1.32358e-10	2	119366924	119372550	5627	+
DECR1	0.499936	0.466	0.281	1.33818e-10	8	90001405	90053633	52229	+
RERG	1.29473	0.284	0.111	1.34088e-10	12	15107783	15348675	240893	-
REEP5	1.04692	0.534	0.296	1.34613e-10	5	112876385	112922289	45905	-
TAMALIN	-0.849137	0.487	0.636	1.35049e-10	12	52006946	52015889	8944	+
CLASP2	0.580985	0.889	0.738	1.35647e-10	3	33496245	33718356	222112	-
SHB	-0.855666	0.411	0.506	1.38298e-10	9	37915898	38069227	153330	-
ATXN7L3B	1.24079	0.426	0.236	1.41568e-10	12	74537835	74545430	7596	+
ADAMTS9	0.62147	0.833	0.772	1.43985e-10	3	64515654	64688000	172347	-
DYRK1A	0.42309	0.949	0.861	1.60021e-10	21	37365573	37526358	160786	+
CORO1C	-0.827922	0.592	0.653	1.64525e-10	12	108645109	108731526	86418	-
PSMA2	1.5647	0.362	0.166	1.68766e-10	7	42916828	42932185	15358	-
PTPN13	0.669251	0.464	0.228	1.70005e-10	4	86594315	86815171	220857	+
PPP1R13B	-0.759712	0.551	0.653	1.71418e-10	14	103733195	103847575	114381	-
PLAC9	1.24516	0.29	0.13	1.75202e-10	10	80131682	80145359	13678	+
HMGB2	1.59643	0.286	0.122	1.76067e-10	4	173331376	173334432	3057	-
KAZN	1.22324	0.562	0.358	1.77989e-10	1	13892792	15118043	1225252	+
PFKL	0.696393	0.449	0.275	1.83097e-10	21	44300051	44327376	27326	+
SASH1	-0.423119	0.908	0.924	1.87318e-10	6	148272304	148552044	279741	+
PPDPF	1.11941	0.438	0.263	1.87986e-10	20	63520765	63522206	1442	+
CMIP	-0.836983	0.516	0.582	1.93634e-10	16	81444808	81711762	266955	+
CNTN4	0.717936	0.505	0.265	2.03838e-10	3	2098813	3057959	959147	+
INPP5A	-0.506158	0.54	0.577	2.05991e-10	10	132537787	132783480	245694	+
CCDC50	-0.5733	0.839	0.89	2.08515e-10	3	191329085	191398659	69575	+
CHPT1	1.1366	0.386	0.162	2.0978e-10	12	101696947	101744140	47194	+
PPFIBP1	-0.550495	0.917	0.946	2.10964e-10	12	27523431	27695564	172134	+
TINAGL1	1.25197	0.393	0.197	2.11437e-10	1	31576485	31587686	11202	+
RTL8C	1.60225	0.304	0.119	2.12673e-10	X	135032355	135033546	1192	+
KLF7	-0.755693	0.755	0.81	2.27192e-10	2	207074137	207173856	99720	-
CDH20	1.41436	0.382	0.155	2.30584e-10	18	61333430	61555779	222350	+
COX6C	1.06589	0.52	0.327	2.36826e-10	8	99873200	99893707	20508	-
AHNAK	0.550263	0.752	0.664	2.49721e-10	11	62433542	62556235	122694	-
TMEM179B	1.58923	0.261	0.097	2.62861e-10	11	62787402	62790400	2999	+
NDUFV3	1.42526	0.344	0.153	2.66707e-10	21	42879644	42913304	33661	+
HHIP	1.88432	0.263	0.076	2.68632e-10	4	144646156	144745271	99116	+
ABCC9	0.97854	0.571	0.334	2.78452e-10	12	21797389	21942543	145155	-
MRTFA	-0.561778	0.73	0.764	2.79075e-10	22	40410281	40636719	226439	-
SLAIN1	1.7032	0.375	0.159	2.81302e-10	13	77697687	77764242	66556	+
PPP1R10	-0.711382	0.52	0.642	3.04778e-10	6	30600413	30618612	18200	-
DEPP1	1.39396	0.406	0.213	3.04867e-10	10	44970981	44978809	7829	-
NDUFA5	1.31736	0.395	0.178	3.06657e-10	7	123536997	123557904	20908	-
TRIM26	-0.850201	0.246	0.345	3.11967e-10	6	30184455	30213427	28973	-
EDF1	1.12864	0.451	0.267	3.18452e-10	9	136862119	136866308	4190	-
IL3RA	-0.848093	0.176	0.279	3.2146e-10	X	1336616	1382689	46074	+
DNER	1.64606	0.292	0.1	3.35876e-10	2	229357629	229714555	356927	-
SDCBP	-0.411929	0.774	0.79	3.42589e-10	8	58552924	58582859	29936	+
CYCS	1.59015	0.375	0.179	3.50267e-10	7	25118656	25125260	6605	-
VAMP5	1.07582	0.502	0.321	3.52446e-10	2	85584431	85593406	8976	+
TOMM7	1.23841	0.476	0.234	3.54672e-10	7	22812628	22822849	10222	-
RPL22	0.891014	0.649	0.436	3.79142e-10	1	6185020	6209389	24370	-
CST3	0.907458	0.672	0.397	4.16452e-10	20	23626706	23638473	11768	-
SPRED2	-0.697348	0.632	0.737	4.27709e-10	2	65310851	65432637	121787	-
KCND2	1.0358	0.254	0.104	4.50136e-10	7	120273175	120750337	477163	+
MGST3	0.941693	0.627	0.395	4.63256e-10	1	165631213	165661796	30584	+
MAP7	1.58231	0.368	0.145	4.69984e-10	6	136342281	136550819	208539	-
HDAC9	1.19899	0.361	0.178	4.84562e-10	7	18086949	19002416	915468	+
AFDN	-0.705463	0.886	0.916	4.86367e-10	6	167826893	167972023	145131	+
FUT9	1.51561	0.322	0.12	5.65376e-10	6	96015974	96215612	199639	+
APBA1	0.997951	0.495	0.259	5.86139e-10	9	69427532	69672371	244840	-
ELK3	-0.890756	0.395	0.534	6.08695e-10	12	96194375	96269824	75450	+
HSPA9	-0.544397	0.451	0.491	6.17126e-10	5	138553756	138575675	21920	-
LRRK2	1.64056	0.277	0.104	6.29995e-10	12	40196744	40369285	172542	+
ZC3H6	0.49634	0.446	0.274	6.37453e-10	2	112275597	112340063	64467	+
ATP6V1F	1.637	0.277	0.108	6.88143e-10	7	128862856	128865847	2992	+
TASOR2	-0.56178	0.576	0.645	7.02979e-10	10	5684731	5763779	79049	+
RTN1	-0.550129	0.743	0.734	7.14481e-10	14	59595976	59870776	274801	-
NAE1	1.11432	0.335	0.161	7.24968e-10	16	66802875	66873256	70382	-
GNG7	1.47883	0.341	0.147	7.45871e-10	19	2511219	2702694	191476	-
MT1X	1.13773	0.391	0.219	7.64654e-10	16	56682470	56684196	1727	+
POLR2F	1.43771	0.442	0.205	7.89547e-10	22	37952607	38041915	89309	+
ASTN2	1.15633	0.395	0.187	8.12314e-10	9	116423112	117415070	991959	-
FKBP5	0.510076	0.707	0.488	8.71873e-10	6	35573585	35728583	154999	-
PRELID2	0.763023	0.453	0.253	8.95931e-10	5	145471799	145835369	363571	-
PDE7B	-0.523557	0.726	0.619	9.03103e-10	6	135851701	136195574	343874	+
CFLAR	-0.636375	0.793	0.862	9.1021e-10	2	201116154	201176687	60534	+
SLC12A2	0.532474	0.866	0.741	9.48538e-10	5	128083766	128189677	105912	+
SMAD6	0.654288	0.654	0.555	9.51663e-10	15	66702236	66782849	80614	+
UBLCP1	1.0337	0.284	0.129	9.58423e-10	5	159263290	159286036	22747	+
USP12	-0.649377	0.754	0.837	1.03217e-09	13	27066156	27171811	105656	-
PALM2AKAP2	-0.508923	0.877	0.886	1.06657e-09	9	109498325	110172512	674188	+
PDIA3	0.905478	0.609	0.406	1.12502e-09	15	43746394	43773279	26886	+
COL4A5	0.474808	0.458	0.241	1.12881e-09	X	108439838	108697545	257708	+
GOLPH3	-0.535533	0.665	0.742	1.13378e-09	5	32124716	32174319	49604	-
DTD1	0.719897	0.393	0.225	1.14207e-09	20	18587942	18766644	178703	+
CD44	1.12245	0.297	0.112	1.206e-09	11	35138882	35232402	93521	+
SORL1	2.08217	0.268	0.086	1.22498e-09	11	121452314	121633763	181450	+
FIS1	1.32523	0.375	0.186	1.30605e-09	7	101239458	101252316	12859	-
PAG1	0.129625	0.688	0.46	1.34609e-09	8	80967810	81112068	144259	-
MAPT	1.55309	0.324	0.109	1.35423e-09	17	45894527	46028334	133808	+
SLC39A10	-0.630461	0.826	0.894	1.35883e-09	2	195575977	195737702	161726	+
RPS27L	1.38617	0.375	0.169	1.36028e-09	15	63125872	63158021	32150	-
ARL6IP1	0.997767	0.558	0.334	1.36582e-09	16	18791669	18801572	9904	-
CFDP1	0.756539	0.697	0.501	1.38043e-09	16	75293698	75433503	139806	-
NDUFV1	1.56529	0.301	0.125	1.40327e-09	11	67605653	67612554	6902	+
WWTR1	-0.558587	0.866	0.943	1.43779e-09	3	149517235	149736714	219480	-
NFATC3	-0.441787	0.611	0.63	1.51053e-09	16	68084751	68229259	144509	+
SCOC	1.25693	0.346	0.164	1.5455e-09	4	140257286	140385728	128443	+
RPLP1	0.658819	0.861	0.768	1.60708e-09	15	69452814	69456205	3392	+
IFI16	-0.649518	0.614	0.665	1.65448e-09	1	158999968	159055155	55188	+
SLC25A6	1.0226	0.504	0.312	1.66754e-09	X	1386152	1392113	5962	-
HSPA1B	-0.609612	0.553	0.56	1.69628e-09	6	31827738	31830254	2517	+
GRIA4	1.5955	0.297	0.122	1.71941e-09	11	105609535	105982090	372556	+
RASGRF2	-0.541446	0.851	0.854	1.79112e-09	5	80960363	81230162	269800	+
COL6A1	1.01564	0.399	0.224	1.82276e-09	21	45981770	46005050	23281	+
SLC5A6	0.77308	0.399	0.276	1.82658e-09	2	27199587	27212958	13372	-
CARMIL1	0.871882	0.306	0.149	1.90096e-09	6	25279078	25620530	341453	+
EIF3K	1.13313	0.475	0.269	1.90614e-09	19	38619082	38636955	17874	+
GMDS	-0.752785	0.806	0.846	1.91255e-09	6	1623806	2245605	621800	-
TMEM38B	1.35752	0.355	0.147	1.94084e-09	9	105694541	105776629	82089	+
NHLRC3	1.08424	0.283	0.131	1.954e-09	13	39038306	39050109	11804	+
NDUFB5	1.4699	0.326	0.143	1.96169e-09	3	179604690	179627647	22958	+
CADPS2	-0.793548	0.803	0.886	1.97282e-09	7	122318411	122886759	568349	-
PRELP	1.48967	0.382	0.18	2.08512e-09	1	203475806	203491352	15547	+
SPSB1	-1.22228	0.214	0.373	2.10529e-09	1	9292894	9369532	76639	+
SCRN1	1.0679	0.402	0.198	2.15563e-09	7	29920104	29990289	70186	-
MYDGF	1.19511	0.371	0.178	2.2272e-09	19	4641374	4670362	28989	-
SLC2A3	-1.1182	0.678	0.779	2.27251e-09	12	7919230	7936187	16958	-
SLC7A1	-0.763696	0.779	0.852	2.34878e-09	13	29509414	29595688	86275	-
RNF152	0.202676	0.663	0.418	2.34979e-09	18	61808067	61894247	86181	-
AFF4	-0.641908	0.801	0.881	2.39606e-09	5	132875395	132963634	88240	-
RANBP1	1.62082	0.255	0.111	2.42583e-09	22	20115938	20127355	11418	+
FRMD4A	0.500052	0.736	0.564	2.46613e-09	10	13643706	14462142	818437	-
CCPG1	0.944695	0.533	0.32	2.54336e-09	15	55340032	55408510	68479	-
FBXW7	-0.73025	0.717	0.802	2.57564e-09	4	152320544	152536092	215549	-
PTPRN2	0.56843	0.495	0.328	2.58612e-09	7	157539056	158587823	1048768	-
VPS35	1.20787	0.408	0.21	2.63002e-09	16	46656132	46689518	33387	-
PLCB1	-0.695748	0.871	0.897	2.6489e-09	20	8077251	8968360	891110	+
KCNMB4	1.5049	0.342	0.151	2.66532e-09	12	70366290	70434292	68003	+
SGCE	1.22108	0.413	0.199	2.89523e-09	7	94524204	94656572	132369	-
TMEM59	0.943792	0.654	0.422	2.90762e-09	1	54026681	54053504	26824	-
ENO1	1.37208	0.415	0.212	3.01345e-09	1	8861000	8879190	18191	-
SELENOK	1.2321	0.399	0.195	3.01481e-09	3	53884417	53891885	7469	-
PPIB	1.32104	0.438	0.233	3.12471e-09	15	64155740	64163134	7395	-
SLC25A12	0.965354	0.397	0.215	3.14855e-09	2	171783405	171999859	216455	-
PCBP3	0.81962	0.489	0.253	3.18052e-09	21	45643694	45942454	298761	+
PDE4DIP	1.14049	0.476	0.236	3.2256e-09	1	148808140	149048286	240147	+
RNH1	1.54937	0.301	0.134	3.4547e-09	11	494512	507300	12789	-
LITAF	1.19716	0.315	0.122	3.46263e-09	16	11547722	11636381	88660	-
SCN2A	0.980836	0.304	0.14	3.50314e-09	2	165194993	165392310	197318	+
WDR26	-0.499805	0.605	0.646	3.68332e-09	1	224385146	224437033	51888	-
YWHAB	0.73437	0.781	0.592	3.89024e-09	20	44885702	44908532	22831	+
SF3B5	1.57982	0.301	0.126	3.98149e-09	6	144094884	144095573	690	-
TMEM106B	0.752759	0.514	0.329	3.99037e-09	7	12211270	12243367	32098	+
NPDC1	0.686812	0.514	0.394	4.24201e-09	9	137039463	137046179	6717	-
MOB3B	0.601291	0.687	0.484	4.43059e-09	9	27325209	27529814	204606	-
DPYD	1.46352	0.473	0.258	4.46112e-09	1	97077743	97995000	917258	-
RPL21	0.814296	0.763	0.592	4.58975e-09	13	27251362	27256691	5330	+
TCF12	-0.340297	0.98	0.977	4.6879e-09	15	56918623	57299281	380659	+
PALD1	-0.592733	0.707	0.775	4.70013e-09	10	70478767	70668754	189988	+
JUND	-0.753668	0.589	0.72	4.7458e-09	19	18279694	18281622	1929	-
RBMS2	-0.647791	0.697	0.824	4.76248e-09	12	56521820	56596193	74374	+
SH3BGRL	0.483815	0.69	0.487	4.86095e-09	X	81202102	81298547	96446	+
TM7SF3	1.07172	0.339	0.172	4.94865e-09	12	26971579	27014434	42856	-
MIA2	0.547537	0.692	0.53	5.05321e-09	14	39230231	39388513	158283	+
ITM2C	1.30882	0.438	0.216	5.31889e-09	2	230864639	230879248	14610	+
MFF	0.818704	0.527	0.298	5.39367e-09	2	227325151	227357833	32683	+
CD109	0.290373	0.48	0.347	5.40678e-09	6	73695785	73828316	132532	+
USP16	0.986576	0.476	0.283	5.46974e-09	21	29024629	29054488	29860	+
RASSF8	-0.897263	0.743	0.812	5.71098e-09	12	25958232	26079892	121661	+
ARL6IP4	1.01762	0.449	0.276	5.76603e-09	12	122980060	122982913	2854	+
ANKUB1	1.67472	0.283	0.101	5.86202e-09	3	149761100	149968385	207286	-
NME3	1.32307	0.313	0.155	5.90055e-09	16	1770320	1771561	1242	-
LPP	0.484164	0.899	0.78	5.92842e-09	3	188153284	188890671	737388	+
GRAMD2B	0.954435	0.641	0.41	6.78695e-09	5	126360132	126496494	136363	+
PPP3CA	-0.500856	0.918	0.903	6.80906e-09	4	101023409	101348278	324870	-
B2M	0.814852	0.937	0.899	6.90603e-09	15	44711358	44718851	7494	+
CCDC171	0.867596	0.377	0.202	7.00908e-09	9	15553043	16061663	508621	+
RASIP1	-0.776309	0.437	0.536	7.06267e-09	19	48720585	48740610	20026	-
RPL27	0.8318	0.654	0.483	7.20092e-09	17	42998273	43002959	4687	+
DCLK1	1.00615	0.469	0.281	7.24639e-09	13	35768652	36131382	362731	-
SLC27A4	0.891672	0.442	0.31	7.29166e-09	9	128340527	128361470	20944	+
ICA1L	1.0125	0.303	0.152	7.32018e-09	2	202773150	202871766	98617	-
CALR	1.03414	0.424	0.279	7.33056e-09	19	12938578	12944489	5912	+
ECH1	1.33528	0.303	0.132	7.38786e-09	19	38815422	38831841	16420	-
CREM	-0.632552	0.707	0.829	7.48182e-09	10	35126791	35212958	86168	+
ARL3	1.09006	0.339	0.158	7.57001e-09	10	102673731	102714397	40667	-
SELENOP	0.81641	0.623	0.425	7.83445e-09	5	42799880	42887392	87513	-
ACAT1	0.866902	0.371	0.201	7.91475e-09	11	108116695	108147603	30909	+
RHOBTB1	0.514687	0.56	0.404	7.93974e-09	10	60869438	61001440	132003	-
JMJD1C	-0.686837	0.986	0.99	8.00364e-09	10	63167221	63521850	354630	-
CDK13	-0.486909	0.772	0.832	8.38031e-09	7	39950121	40099580	149460	+
EDN1	0.828519	0.574	0.413	8.6396e-09	6	12290361	12297194	6834	+
ARHGEF7	-0.575322	0.882	0.902	8.64412e-09	13	111114559	111305737	191179	+
RPS5	0.904283	0.576	0.43	8.73301e-09	19	58386400	58394806	8407	+
RPL36AL	1.07851	0.52	0.265	8.90699e-09	14	49618530	49620626	2097	-
MIDN	-0.767332	0.533	0.628	9.72117e-09	19	1248553	1259143	10591	+
RPS17	0.810794	0.707	0.54	9.78674e-09	15	82536750	82540459	3710	-
MSI2	-0.404174	0.861	0.909	9.96322e-09	17	57255851	57684689	428839	+
EPB41L3	1.0434	0.348	0.157	1.01554e-08	18	5392381	5630700	238320	-
FBXL4	0.576424	0.491	0.316	1.01599e-08	6	98868535	98948006	79472	-
SPECC1	0.754227	0.678	0.413	1.01979e-08	17	20008865	20319026	310162	+
EEF1G	0.849673	0.679	0.505	1.02723e-08	11	62559596	62574086	14491	-
TSPAN9	-0.591496	0.643	0.736	1.03219e-08	12	3077355	3286564	209210	+
EMC2	0.842468	0.534	0.309	1.03776e-08	8	108443601	108489196	45596	+
AFF3	0.21185	0.766	0.549	1.0541e-08	2	99545419	100192428	647010	-
STMN1	1.42609	0.293	0.121	1.05559e-08	1	25884181	25906991	22811	-
RBX1	0.929112	0.554	0.358	1.05702e-08	22	40951347	40973309	21963	+
CHSY3	-1.13892	0.399	0.468	1.06689e-08	5	129904465	130186634	282170	+
RAP1B	-0.652518	0.821	0.866	1.10431e-08	12	68610855	68671901	61047	+
TOMM6	1.44158	0.313	0.133	1.12503e-08	6	41787662	41789898	2237	+
GUCY1A2	0.383288	0.712	0.459	1.13072e-08	11	106674019	107018476	344458	-
OAZ2	1.14367	0.437	0.232	1.16452e-08	15	64687573	64703281	15709	-
U2AF1	0.601734	0.719	0.577	1.20402e-08	21	43092956	43107570	14615	-
NPIPB11	-2.19035	0.1	0.276	1.2145e-08	16	29381310	29406711	25402	-
KLHL23	0.931615	0.563	0.344	1.29909e-08	2	169694488	169776989	82502	+
ARID2	-0.580011	0.808	0.84	1.30264e-08	12	45729706	45908040	178335	+
MRPS21	1.38099	0.295	0.136	1.39411e-08	1	150293861	150308979	15119	+
ROBO1	1.38823	0.399	0.227	1.40456e-08	3	78597239	79767998	1170760	-
EBF1	-0.690267	0.951	0.971	1.48905e-08	5	158695916	159099916	404001	-
YY1	-0.448006	0.623	0.653	1.50549e-08	14	100238298	100282788	44491	+
GNAO1	1.54139	0.344	0.135	1.51805e-08	16	56191390	56357444	166055	+
OGFRL1	0.893311	0.542	0.357	1.53744e-08	6	71288811	71309059	20249	+
IFI44	-1.06104	0.621	0.751	1.58581e-08	1	78649796	78664078	14283	+
EPHA2	-1.03185	0.21	0.313	1.61883e-08	1	16124337	16156069	31733	-
SELENOH	1.01305	0.42	0.251	1.63065e-08	11	57741491	57743554	2064	+
DENND1A	-0.288937	0.9	0.895	1.65119e-08	9	123379654	123930152	550499	-
C2CD2	0.860112	0.783	0.631	1.73593e-08	21	41885112	41954018	68907	-
S100A6	1.75362	0.25	0.086	1.77473e-08	1	153534599	153536244	1646	-
OAZ1	0.943017	0.678	0.465	1.81991e-08	19	2269509	2273490	3982	+
IDS	1.01965	0.54	0.322	1.90211e-08	X	149476988	149521096	44109	-
RHOJ	-0.877248	0.572	0.686	1.97202e-08	14	63204114	63293508	89395	+
PCF11	-0.62702	0.529	0.606	1.97459e-08	11	83156988	83187451	30464	+
CLTB	1.12481	0.433	0.237	1.9818e-08	5	176392501	176416539	24039	-
LRFN5	0.740744	0.27	0.132	2.09931e-08	14	41606876	41904549	297674	+
MTHFD1L	-0.972127	0.321	0.447	2.12464e-08	6	150865679	151101887	236209	+
CDK19	0.821495	0.674	0.476	2.39393e-08	6	110609978	110815958	205981	-
NECTIN2	-0.840301	0.473	0.627	2.48144e-08	19	44846175	44889223	43049	+
RASSF4	1.67462	0.275	0.101	2.51787e-08	10	44959407	44995891	36485	+
BASP1	0.88244	0.429	0.221	2.56796e-08	5	17065598	17276843	211246	+
MERTK	-0.654095	0.457	0.558	2.57103e-08	2	111898607	112029561	130955	+
ANXA5	0.675278	0.694	0.509	2.63564e-08	4	121667946	121696995	29050	-
TAGLN2	0.730301	0.649	0.535	2.71309e-08	1	159918107	159925507	7401	-
KAT6A	-0.522582	0.857	0.895	2.96963e-08	8	41929479	42051994	122516	-
MYO1D	1.08023	0.518	0.287	2.97089e-08	17	32492522	32877177	384656	-
JDP2	-0.885487	0.295	0.366	2.98807e-08	14	75427716	75474111	46396	+
RPLP2	0.645867	0.772	0.677	3.02329e-08	11	809965	812880	2916	+
ANGPT2	-1.03037	0.496	0.536	3.0486e-08	8	6499632	6563409	63778	-
STEAP1B	0.816558	0.565	0.418	3.10318e-08	7	22419444	22727613	308170	-
C11orf96	1.47712	0.402	0.214	3.11469e-08	11	43942637	43943878	1242	+
ARHGAP15	0.991083	0.254	0.119	3.26055e-08	2	143091362	143768352	676991	+
CEMIP2	-0.74395	0.759	0.821	3.39778e-08	9	71683366	71816690	133325	-
CADM1	1.41445	0.361	0.151	3.49524e-08	11	115169218	115504957	335740	-
DHFR	-0.959151	0.609	0.682	3.50287e-08	5	80626226	80654983	28758	-
AAK1	-0.42556	0.757	0.792	3.54693e-08	2	69457997	69674349	216353	-
ACSS3	0.819037	0.366	0.185	3.63975e-08	12	80936414	81261210	324797	+
BBLN	1.06705	0.255	0.117	3.712e-08	9	128160265	128163924	3660	+
ESRRG	1.28589	0.252	0.111	3.91968e-08	1	216503246	217137755	634510	-
ZHX3	0.735334	0.572	0.354	4.11121e-08	20	41178448	41317731	139284	-
CCDC66	0.886109	0.435	0.247	4.12808e-08	3	56557161	56621837	64677	+
MAGED2	1.16704	0.375	0.215	4.28788e-08	X	54807599	54816015	8417	+
KCTD8	1.01756	0.505	0.296	4.64327e-08	4	44173903	44448809	274907	-
TPD52	1.07366	0.35	0.165	4.90843e-08	8	80034745	80231232	196488	-
GPX4	1.01711	0.471	0.277	5.11393e-08	19	1103982	1106791	2810	+
BMPR2	-0.695998	0.888	0.934	5.33406e-08	2	202376327	202567751	191425	+
RPL35A	0.888692	0.649	0.446	5.62581e-08	3	197950190	197956610	6421	+
NDUFS5	1.23216	0.4	0.208	5.67204e-08	1	39026318	39034636	8319	+
CDR2	-1.04132	0.332	0.465	5.82289e-08	16	22345936	22437165	91230	-
RRAGA	1.24186	0.324	0.149	5.83898e-08	9	19049427	19051025	1599	+
NEDD4	-0.696598	0.603	0.663	5.8789e-08	15	55826922	55993660	166739	-
UST	0.582701	0.547	0.326	6.09797e-08	6	148747030	149076990	329961	+
ARF1	0.781699	0.638	0.443	6.31503e-08	1	228082708	228099212	16505	+
RTN4	-0.431162	0.929	0.866	6.33013e-08	2	54972187	55112621	140435	-
VSIR	1.04203	0.536	0.326	6.38242e-08	10	71747556	71773520	25965	-
ALKBH7	1.686	0.255	0.097	6.41744e-08	19	6372794	6375250	2457	+
TPT1	0.713722	0.891	0.784	6.55748e-08	13	45333471	45341284	7814	-
DAD1	1.3177	0.411	0.211	6.66511e-08	14	22564907	22589224	24318	-
ZIC1	-0.215025	0.558	0.402	6.78195e-08	3	147393422	147510293	116872	+
BAZ1A	-1.02634	0.415	0.54	7.03499e-08	14	34752731	34875647	122917	-
TTC19	-0.623882	0.649	0.688	7.06156e-08	17	15999784	16045015	45232	+
CHL1	1.12599	0.313	0.138	7.45102e-08	3	196763	409417	212655	+
SPATS2L	-0.656291	0.804	0.825	7.55549e-08	2	200305881	200482264	176384	+
RAI1	-0.92987	0.263	0.363	7.61161e-08	17	17681458	17811453	129996	+
CSGALNACT1	0.72522	0.699	0.588	7.68552e-08	8	19404161	19758029	353869	-
BBS2	1.03965	0.337	0.173	7.91975e-08	16	56465640	56582667	117028	-
CAT	1.30798	0.301	0.136	7.97745e-08	11	34438934	34472060	33127	+
MRPL3	1.5992	0.261	0.108	8.02443e-08	3	131462212	131502983	40772	-
VCL	-1.17862	0.777	0.842	8.3873e-08	10	73995193	74121363	126171	+
COX5A	1.48561	0.342	0.166	8.40634e-08	15	74919791	74938083	18293	-
SPATS2	-0.824243	0.471	0.587	8.6435e-08	12	49366584	49527425	160842	+
FIGN	0.818525	0.437	0.218	8.64656e-08	2	163593396	163736012	142617	-
ITPRID2	-0.479575	0.741	0.769	8.92031e-08	2	181891730	181930738	39009	+
CDC14B	0.697212	0.582	0.322	9.30993e-08	9	96490241	96619843	129603	-
PID1	0.429007	0.534	0.311	9.38427e-08	2	228850526	229271287	420762	-
MIB1	-0.328918	0.725	0.714	9.67776e-08	18	21704957	21870953	165997	+
IFIH1	-1.39235	0.371	0.523	9.68609e-08	2	162267074	162318684	51611	-
GULP1	-1.00487	0.545	0.671	9.75523e-08	2	188291669	188595931	304263	+
PSAP	0.827934	0.719	0.516	9.81553e-08	10	71816298	71851251	34954	-
HTR1F	0.282057	0.589	0.371	9.89467e-08	3	87792706	87993839	201134	+
TIMP1	1.39643	0.333	0.145	1.01463e-07	X	47582408	47586789	4382	+
EHD2	1.14418	0.359	0.176	1.06759e-07	19	47713422	47743134	29713	+
THSD4	0.235221	0.812	0.736	1.0753e-07	15	71096952	71783383	686432	+
STK39	0.299043	0.793	0.65	1.07535e-07	2	167954020	168247595	293576	-
TRPC1	0.852939	0.498	0.284	1.10072e-07	3	142724034	142807888	83855	+
NBEA	0.370198	0.562	0.344	1.1061e-07	13	34942270	35673022	730753	+
PRKD3	-0.729891	0.755	0.792	1.11694e-07	2	37250502	37324833	74332	-
C18orf32	1.25921	0.359	0.18	1.17022e-07	18	49477243	49487252	10010	-
ARHGDIB	1.20299	0.275	0.114	1.18723e-07	12	14942031	14961728	19698	-
SLC12A6	-0.848982	0.484	0.593	1.23208e-07	15	34229784	34338060	108277	-
OPCML	1.45882	0.29	0.166	1.28446e-07	11	132414977	133532501	1117525	-
AGL	1.28816	0.261	0.112	1.45727e-07	1	99850361	99924023	73663	+
PSMB6	1.47547	0.346	0.162	1.71415e-07	17	4796144	4798502	2359	+
HMGB1	0.624833	0.897	0.749	1.72014e-07	13	30456704	30617597	160894	-
PACS1	-0.557047	0.607	0.652	1.76352e-07	11	66070272	66244744	174473	+
LIMA1	0.745152	0.466	0.285	1.79767e-07	12	50175788	50283520	107733	-
ARL6IP5	1.21758	0.487	0.238	1.80702e-07	3	69084937	69106092	21156	+
GNG11	0.817373	0.668	0.536	1.8276e-07	7	93921735	93928610	6876	+
GBP3	-1.31456	0.156	0.257	1.89753e-07	1	89006679	89022894	16216	-
KCNB1	1.60354	0.255	0.102	1.91374e-07	20	49293394	49484297	190904	-
GPM6A	0.799678	0.361	0.187	1.95452e-07	4	175632934	176002664	369731	-
NUCB2	0.894728	0.424	0.244	1.97036e-07	11	17208153	17349980	141828	+
LPAR1	1.34483	0.317	0.128	1.97764e-07	9	110873263	111038470	165208	-
RBMS1	-0.449017	0.848	0.843	2.11129e-07	2	160272151	160493807	221657	-
ATOX1	1.03557	0.408	0.225	2.11394e-07	5	151742316	151772532	30217	-
DIP2A	0.589741	0.774	0.601	2.11603e-07	21	46458891	46570015	111125	+
GABPA	0.694053	0.576	0.372	2.13147e-07	21	25734570	25772460	37891	+
ABCA5	0.868043	0.509	0.31	2.16349e-07	17	69244311	69327244	82934	-
ZBTB38	-0.69196	0.804	0.879	2.186e-07	3	141324213	141449792	125580	+
HEY1	1.11902	0.346	0.19	2.20853e-07	8	79762371	79767857	5487	-
SIK1	0.265342	0.636	0.641	2.22229e-07	21	43414483	43427131	12649	-
MICU3	0.553475	0.667	0.449	2.24832e-07	8	17027238	17122642	95405	+
ATP5MG	1.0568	0.507	0.301	2.25107e-07	11	118401346	118433278	31933	+
NRIP1	-0.423199	0.833	0.811	2.5171e-07	21	14961235	15065936	104702	-
TTLL5	-0.727655	0.6	0.633	2.5494e-07	14	75633625	75955079	321455	+
WDFY2	0.651912	0.621	0.403	2.63476e-07	13	51584455	51767709	183255	+
TXNDC15	1.29908	0.277	0.133	2.64485e-07	5	134874371	134901635	27265	+
MXI1	0.717188	0.721	0.504	2.69118e-07	10	110207605	110287365	79761	+
PLAAT3	0.921287	0.598	0.394	2.76499e-07	11	63573195	63616883	43689	-
RPL4	0.808318	0.574	0.409	2.8196e-07	15	66498015	66524532	26518	-
LNPK	0.840727	0.413	0.237	2.84365e-07	2	175923882	176002839	78958	-
ARPC1A	1.02108	0.56	0.354	2.88807e-07	7	99325898	99366262	40365	+
ATP1A2	0.777585	0.739	0.506	2.97159e-07	1	160115759	160143591	27833	+
PVR	-1.0894	0.21	0.302	3.08852e-07	19	44643798	44666162	22365	+
LGALS3	1.40124	0.326	0.15	3.11625e-07	14	55124110	55145423	21314	+
TMX4	1.20965	0.303	0.151	3.28815e-07	20	7977346	8019805	42460	-
SEMA4D	1.69607	0.274	0.102	3.3867e-07	9	89360787	89498130	137344	-
RAD21	0.724237	0.661	0.457	3.3881e-07	8	116845934	116874776	28843	-
THSD7A	-0.358735	0.726	0.621	3.58756e-07	7	11370365	11832198	461834	-
PAXX	1.07932	0.281	0.145	3.59547e-07	9	136992422	136993984	1563	+
EPRS1	0.933576	0.453	0.262	3.59884e-07	1	219968600	220046530	77931	-
COX7A2L	0.994238	0.426	0.233	3.76802e-07	2	42333546	42425088	91543	-
SPATA6	0.774906	0.56	0.364	3.80761e-07	1	48295373	48472208	176836	-
PRKAA2	0.760949	0.424	0.199	3.82904e-07	1	56645314	56715335	70022	+
IER2	-0.745366	0.507	0.644	3.85022e-07	19	13150411	13154911	4501	+
TARBP1	0.904521	0.317	0.178	3.87145e-07	1	234391313	234479179	87867	-
RNASE1	1.10747	0.46	0.288	3.89226e-07	14	20801228	20802855	1628	-
YAP1	-0.688098	0.659	0.779	3.93021e-07	11	102110447	102233424	122978	+
NOC3L	1.19595	0.344	0.152	3.99334e-07	10	94333226	94362959	29734	-
TMEFF1	1.76319	0.272	0.117	4.1416e-07	9	100473149	100577636	104488	+
DOCK1	-0.362097	0.918	0.944	4.35443e-07	10	126905409	127452517	547109	+
UBA52	0.90898	0.629	0.446	4.37967e-07	19	18571730	18577550	5821	+
KRT10	1.55548	0.317	0.149	4.90598e-07	17	40818117	40822614	4498	-
FAM118A	-1.3795	0.263	0.421	5.00034e-07	22	45308968	45341955	32988	+
TNS1	0.568639	0.795	0.709	5.12184e-07	2	217799588	218033982	234395	-
BCL2L1	-0.468669	0.65	0.683	5.15635e-07	20	31664452	31723989	59538	-
ANAPC11	1.29188	0.337	0.156	5.21934e-07	17	81890790	81900991	10202	+
CAV2	0.680606	0.571	0.431	5.29497e-07	7	116287380	116508541	221162	+
KIRREL3	1.88297	0.25	0.096	5.31043e-07	11	126423358	127003460	580103	-
CFAP36	1.16909	0.332	0.158	5.40172e-07	2	55519604	55545079	25476	+
TPI1	1.07473	0.486	0.31	5.4317e-07	12	6867119	6870948	3830	+
COPE	1.05368	0.342	0.169	5.52304e-07	19	18899514	18919387	19874	-
UQCRB	0.907853	0.582	0.36	5.53066e-07	8	96222947	96235546	12600	-
SHISA6	0.978679	0.277	0.125	5.64599e-07	17	11241213	11564063	322851	+
RSRP1	0.740404	0.696	0.511	5.66139e-07	1	25242249	25338213	95965	-
ATL3	0.633804	0.563	0.396	5.7422e-07	11	63624087	63671921	47835	-
FGF1	0.593341	0.429	0.219	6.1792e-07	5	142592178	142698070	105893	-
AXL	0.66385	0.391	0.203	6.21514e-07	19	41219223	41261766	42544	+
ACTN4	-0.543061	0.822	0.888	6.51261e-07	19	38647649	38731589	83941	+
JCAD	0.290999	0.803	0.774	6.5241e-07	10	30012803	30115494	102692	-
UFL1	0.821261	0.476	0.301	6.55783e-07	6	96521595	96555276	33682	+
PELI1	-0.941382	0.752	0.817	6.67789e-07	2	64092652	64144420	51769	-
SRSF11	0.564681	0.801	0.633	6.7811e-07	1	70205682	70253052	47371	+
AIG1	0.460035	0.551	0.354	6.97901e-07	6	143060496	143341058	280563	+
LUC7L2	0.518009	0.766	0.604	7.03493e-07	7	139340359	139423457	83099	+
ANXA2	0.809764	0.406	0.224	7.1108e-07	15	60347134	60402883	55750	-
LTN1	0.723913	0.629	0.431	7.11342e-07	21	28928144	28992956	64813	-
NXN	-0.500063	0.696	0.796	7.12648e-07	17	799310	979776	180467	-
CPEB4	-0.443767	0.652	0.66	7.23123e-07	5	173888349	173961980	73632	+
SPOCK3	0.225339	0.757	0.556	7.25405e-07	4	166733384	167234796	501413	-
C1orf54	-0.780102	0.409	0.534	7.94761e-07	1	150268200	150280916	12717	+
TMED9	1.22811	0.313	0.177	7.97421e-07	5	177592203	177597242	5040	+
SNRPN	1.28249	0.411	0.209	7.97837e-07	15	24823637	24978723	155087	+
SLC35B3	0.985358	0.353	0.176	8.2773e-07	6	8411435	8435561	24127	-
RAI14	-1.03227	0.478	0.594	8.35153e-07	5	34656328	34832612	176285	+
SH3D19	0.379883	0.766	0.581	8.48766e-07	4	151102751	151325605	222855	-
KIF3A	1.06346	0.377	0.204	8.54732e-07	5	132692628	132737638	45011	-
PSMA4	1.13303	0.4	0.21	8.79898e-07	15	78540405	78552417	12013	+
SLC30A10	0.59008	0.611	0.381	8.85912e-07	1	219685427	219959018	273592	-
UGT8	1.64068	0.268	0.087	8.9145e-07	4	114598770	114678225	79456	+
GSTK1	1.54714	0.259	0.108	9.27043e-07	7	143244093	143270854	26762	+
THRB	-1.02354	0.33	0.377	9.30619e-07	3	24117153	24495756	378604	-
HIVEP1	-0.926346	0.569	0.66	9.46291e-07	6	12008762	12164999	156238	+
NENF	1.31634	0.324	0.157	9.54633e-07	1	212432920	212446379	13460	+
HMGN3	0.684555	0.495	0.325	9.89299e-07	6	79201245	79234689	33445	-
SMAD7	1.01806	0.38	0.229	9.90143e-07	18	48919853	48950965	31113	-
NOSTRIN	-0.65265	0.726	0.781	1.02794e-06	2	168786539	168865514	78976	+
MED13	-0.379729	0.799	0.808	1.02914e-06	17	61942605	62065278	122674	-
PMP22	0.969762	0.583	0.349	1.05106e-06	17	15229773	15272292	42520	-
OSBPL10	-1.01375	0.317	0.435	1.05611e-06	3	31657912	32077580	419669	-
FEZ2	0.412626	0.705	0.562	1.06256e-06	2	36531805	36646087	114283	-
PIP4K2A	0.912713	0.806	0.664	1.06918e-06	10	22534854	22714578	179725	-
SLC1A2	1.51062	0.315	0.136	1.06982e-06	11	35251205	35420063	168859	-
DISC1	-0.479809	0.795	0.837	1.08705e-06	1	231626790	232041272	414483	+
GNAQ	-0.33799	0.933	0.94	1.10941e-06	9	77716097	78031811	315715	-
ADIRF	1.36136	0.373	0.177	1.13935e-06	10	86968432	86983934	15503	+
RUSC2	-0.954401	0.411	0.502	1.16813e-06	9	35490111	35561898	71788	+
RWDD1	1.03677	0.364	0.17	1.22761e-06	6	116571409	116597675	26267	+
DOK6	0.454763	0.509	0.31	1.23498e-06	18	69400888	69849087	448200	+
NFKBIZ	-0.704419	0.288	0.378	1.30454e-06	3	101827991	101861022	33032	+
ADAM17	-0.740837	0.621	0.695	1.30671e-06	2	9488486	9556732	68247	-
PPARD	-0.67238	0.668	0.795	1.35068e-06	6	35342558	35428191	85634	+
ETNK1	-0.567531	0.797	0.823	1.35587e-06	12	22625075	22690665	65591	+
BTBD8	1.08335	0.33	0.168	1.35594e-06	1	92080305	92184725	104421	+
WASHC3	0.917973	0.27	0.124	1.39552e-06	12	102012840	102062149	49310	-
RALGAPA2	-0.580481	0.699	0.683	1.52103e-06	20	20389530	20712644	323115	-
ARAP3	-1.08175	0.234	0.358	1.53492e-06	5	141653401	141682230	28830	-
ARHGEF3	-0.700543	0.514	0.586	1.57229e-06	3	56727418	57079329	351912	-
GLUL	0.768403	0.638	0.442	1.61373e-06	1	182378098	182392206	14109	-
DUSP16	-0.686981	0.643	0.725	1.62299e-06	12	12473282	12562863	89582	-
RNASEH2B	0.615653	0.332	0.181	1.63054e-06	13	50909747	51024120	114374	+
KITLG	-1.35771	0.484	0.569	1.63475e-06	12	88492793	88580851	88059	-
ENPP4	1.19096	0.303	0.142	1.63806e-06	6	46129989	46146688	16700	+
ALPL	-1.49959	0.245	0.371	1.68357e-06	1	21509397	21578410	69014	+
MATN3	0.786713	0.286	0.152	1.74622e-06	2	19992052	20012668	20617	-
PTPA	-0.875951	0.216	0.291	1.74656e-06	9	129110950	129148946	37997	+
HACD3	1.21482	0.389	0.197	1.76203e-06	15	65530418	65578349	47932	+
SMC6	0.613664	0.598	0.403	1.79002e-06	2	17663812	17800242	136431	-
SRPRA	1.44281	0.252	0.115	1.79079e-06	11	126262938	126269144	6207	-
FBN1	0.179938	0.37	0.224	1.81452e-06	15	48408313	48645721	237409	-
AZIN1	-0.638754	0.457	0.524	1.82829e-06	8	102826111	102893864	67754	-
SCP2	0.586667	0.569	0.392	1.84729e-06	1	52927276	53051698	124423	+
TSC22D1	0.336349	0.937	0.917	1.88351e-06	13	44432143	44577147	145005	-
TMSB10	0.653375	0.87	0.849	1.89906e-06	2	84905656	84906671	1016	+
NDUFA13	0.818851	0.549	0.375	1.98262e-06	19	19515736	19529054	13319	+
GTF2A1	0.892267	0.449	0.269	2.00443e-06	14	81175452	81221377	45926	-
NFKB1	-1.12551	0.591	0.641	2.02153e-06	4	102501330	102617302	115973	+
ATP6V1E1	1.26163	0.313	0.151	2.04263e-06	22	17592136	17628749	36614	-
GATD3	1.2325	0.257	0.122	2.05648e-06	21	44133610	44210114	76505	+
FAM162A	1.4745	0.263	0.111	2.06005e-06	3	122384161	122412334	28174	+
KCNT2	0.504411	0.612	0.383	2.0614e-06	1	196225779	196609225	383447	-
POMP	0.638149	0.683	0.553	2.09202e-06	13	28659065	28678959	19895	+
GALNT11	0.75365	0.487	0.317	2.09756e-06	7	152025674	152122340	96667	+
FYN	-0.274314	0.928	0.889	2.12143e-06	6	111660332	111873452	213121	-
RNF180	0.970692	0.413	0.211	2.12729e-06	5	64165843	64372869	207027	+
EEF1E1	1.50516	0.25	0.1	2.19392e-06	6	8073360	8102559	29200	-
ACTR10	0.877866	0.466	0.278	2.21427e-06	14	58200080	58235636	35557	+
KCTD3	0.823872	0.502	0.324	2.2526e-06	1	215567304	215621807	54504	+
RASAL2	-0.676863	0.951	0.939	2.2561e-06	1	178094104	178484147	390044	+
MRPS36	1.46424	0.268	0.099	2.3256e-06	5	69217760	69230158	12399	+
ATP5MC2	1.05801	0.437	0.244	2.45306e-06	12	53632726	53677408	44683	-
LMCD1	-1.33226	0.29	0.425	2.45834e-06	3	8501807	8574668	72862	+
TF	2.06509	0.254	0.083	2.47363e-06	3	133746040	133796641	50602	+
HSPE1	-0.241751	0.551	0.447	2.48594e-06	2	197500140	197503449	3310	+
ELF1	-0.740435	0.81	0.854	2.71993e-06	13	40931924	41061440	129517	-
MAP4K3	-0.459575	0.926	0.92	2.75791e-06	2	39249266	39437301	188036	-
GRB10	-0.376648	0.792	0.833	2.76568e-06	7	50590063	50793462	203400	-
PEAK1	-0.678382	0.897	0.903	2.78401e-06	15	77100656	77420144	319489	-
C1D	1.13406	0.319	0.153	2.92064e-06	2	68041130	68110948	69819	-
PLEKHG3	1.39716	0.342	0.158	2.93612e-06	14	64704102	64750249	46148	+
PCCA	-0.601172	0.924	0.944	2.95963e-06	13	100089015	100530437	441423	+
ABCA9	0.386063	0.469	0.284	3.00839e-06	17	68974488	69060949	86462	-
PDE1A	1.1995	0.335	0.163	3.02809e-06	2	182139968	182523359	383392	-
ATP5PB	1.15601	0.35	0.178	3.22813e-06	1	111448864	111462773	13910	+
PSMC1	1.16687	0.312	0.166	3.25342e-06	14	90256527	90275429	18903	+
HMGN2	0.820348	0.399	0.236	3.25431e-06	1	26472440	26476642	4203	+
EIF5	-0.346468	0.498	0.462	3.26112e-06	14	103333544	103345025	11482	+
CD99L2	0.754422	0.324	0.175	3.2613e-06	X	150766336	150898816	132481	-
AGFG1	-0.490805	0.893	0.938	3.58303e-06	2	227472152	227561217	89066	+
ACTR6	1.43282	0.268	0.12	3.60179e-06	12	100199122	100241865	42744	+
PCMTD2	0.790845	0.473	0.291	3.70262e-06	20	64255695	64304820	49126	+
SIVA1	1.17048	0.377	0.184	3.71836e-06	14	104753147	104768494	15348	+
ITIH5	0.200551	0.824	0.793	3.73939e-06	10	7559270	7666998	107729	-
ETV6	-0.671811	0.808	0.847	3.75282e-06	12	11649674	11895377	245704	+
SLC26A2	0.121209	0.411	0.278	3.79689e-06	5	149960758	149993455	32698	+
RNF13	0.759052	0.63	0.421	3.9806e-06	3	149812770	149962139	149370	+
STX3	-0.772281	0.424	0.521	4.00191e-06	11	59713456	59805882	92427	+
VPS29	1.0417	0.417	0.236	4.00434e-06	12	110491083	110502111	11029	-
NSF	0.652466	0.638	0.462	4.03878e-06	17	46590669	46757679	167011	+
ATP10D	0.804023	0.553	0.343	4.16317e-06	4	47485275	47593486	108212	+
NDUFS6	1.17076	0.42	0.222	4.24145e-06	5	1801407	1816048	14642	+
GJA4	1.60605	0.261	0.102	4.34667e-06	1	34792999	34795747	2749	+
S100A13	1.07888	0.306	0.156	4.47591e-06	1	153618787	153631360	12574	-
PRKACB	-0.466966	0.795	0.709	4.49649e-06	1	84078062	84238498	160437	+
GPER1	0.966266	0.342	0.166	4.53653e-06	7	1082208	1093815	11608	+
REXO2	1.27368	0.359	0.163	4.55278e-06	11	114439435	114450279	10845	+
BIVM	0.626738	0.399	0.242	4.69817e-06	13	102799119	102841533	42415	+
CA4	0.635473	0.4	0.319	4.72363e-06	17	60149942	60170899	20958	+
NDUFA12	0.944638	0.484	0.308	4.77081e-06	12	94895297	95003748	108452	-
CREBBP	-0.334756	0.752	0.782	4.83878e-06	16	3725054	3880713	155660	-
LZTS1	0.664833	0.391	0.22	4.96615e-06	8	20246165	20303963	57799	-
SERINC5	0.203954	0.866	0.744	5.02514e-06	5	80111651	80256048	144398	-
NUP42	1.00331	0.319	0.164	5.04103e-06	7	23181841	23201011	19171	+
UBR2	-0.393371	0.71	0.736	5.10329e-06	6	42564029	42693505	129477	+
CACNA2D3	0.356914	0.457	0.259	5.22755e-06	3	54122547	55074557	952011	+
SNRPE	1.6159	0.259	0.107	5.28924e-06	1	203861599	203871152	9554	+
JAG1	0.629648	0.694	0.573	5.31723e-06	20	10637684	10673999	36316	-
DOCK5	1.43909	0.361	0.159	5.49711e-06	8	25184689	25418082	233394	+
NOTCH1	-0.62187	0.424	0.511	5.565e-06	9	136494433	136546048	51616	-
ACADVL	1.06226	0.346	0.181	5.69896e-06	17	7217125	7225266	8142	+
GPSM2	1.30359	0.264	0.1	5.87313e-06	1	108875350	108934545	59196	+
EHD4	-1.07651	0.306	0.409	5.88861e-06	15	41895933	41972557	76625	-
KDELR1	0.951813	0.411	0.231	6.03112e-06	19	48382575	48391551	8977	-
METTL7A	1.19955	0.306	0.141	6.04027e-06	12	50923472	50932510	9039	+
TMEM258	1.39196	0.279	0.12	6.04359e-06	11	61768501	61792802	24302	-
DNM3	-0.477033	0.899	0.875	6.09533e-06	1	171817887	172418466	600580	+
PDE5A	0.325914	0.654	0.431	6.12662e-06	4	119494397	119628804	134408	-
RPS27	0.696703	0.719	0.553	6.1386e-06	1	153990762	153992155	1394	+
C19orf53	1.3231	0.312	0.149	6.2294e-06	19	13774456	13778773	4318	+
BRI3	0.94556	0.582	0.376	6.23957e-06	7	98252379	98310441	58063	+
SEPTIN10	0.420891	0.467	0.301	6.32502e-06	2	109542799	109614143	71345	-
ST8SIA4	-1.14494	0.397	0.5	6.55159e-06	5	100806933	100903282	96350	-
GNPTAB	0.705842	0.42	0.258	6.60636e-06	12	101745499	101830959	85461	-
KMT2C	-0.336834	0.911	0.932	6.7273e-06	7	152134922	152436644	301723	-
SEC61G	1.17501	0.386	0.201	6.756e-06	7	54752250	54759974	7725	-
MARCKS	0.761611	0.572	0.439	6.79495e-06	6	113857345	113863475	6131	+
FGFR1OP2	-0.36911	0.616	0.615	6.79994e-06	12	26938470	26966650	28181	+
ASXL1	-0.58027	0.665	0.717	6.8726e-06	20	32358330	32439319	80990	+
NDUFA8	1.63019	0.277	0.114	7.08743e-06	9	122144058	122159779	15722	-
CHIC2	-0.717672	0.509	0.597	7.19551e-06	4	54009789	54064605	54817	-
LAPTM4B	1.02276	0.277	0.142	7.57116e-06	8	97775057	97853013	77957	+
CWF19L2	-0.499064	0.484	0.493	7.60818e-06	11	107326360	107457825	131466	-
ZFP36L1	-0.292615	0.835	0.819	7.7855e-06	14	68787660	68796253	8594	-
OSTC	1.21952	0.328	0.159	7.84794e-06	4	108650585	108667820	17236	+
TMCC3	-1.10914	0.649	0.74	8.45009e-06	12	94567122	94650557	83436	-
ARPC5	0.782956	0.647	0.446	8.46223e-06	1	183620846	183635783	14938	-
CSRP1	0.992394	0.313	0.151	8.56769e-06	1	201483530	201509456	25927	-
DAB2	-0.883476	0.516	0.604	8.74367e-06	5	39371675	39462300	90626	-
RNASEK	0.975824	0.475	0.325	8.82258e-06	17	7012417	7014532	2116	+
ERGIC2	0.976213	0.375	0.222	9.21885e-06	12	29337352	29381189	43838	-
NRN1	1.16594	0.263	0.129	9.42378e-06	6	5997999	6007605	9607	-
CD164	0.70833	0.621	0.442	9.66224e-06	6	109366514	109382467	15954	-
HBB	0.673945	0.435	0.215	9.94168e-06	11	5225464	5229395	3932	-
ITGA7	1.45851	0.263	0.108	1.01239e-05	12	55684568	55716404	31837	-
SEMA6D	0.890491	0.476	0.297	1.01917e-05	15	47184101	47774228	590128	+
MFSD6	1.12217	0.303	0.154	1.02168e-05	2	190408355	190509205	100851	+
FILIP1L	0.571304	0.543	0.329	1.02402e-05	3	99828811	100114513	285703	-
TMEM47	1.11591	0.382	0.192	1.03642e-05	X	34627075	34657285	30211	-
CERS6	-0.134371	0.643	0.53	1.03914e-05	2	168456249	168775134	318886	+
MVB12B	0.862077	0.549	0.382	1.05339e-05	9	126326829	126507041	180213	+
PSMB8	1.17593	0.263	0.136	1.06719e-05	6	32840717	32844679	3963	-
MYEF2	0.33174	0.52	0.375	1.07599e-05	15	48134632	48178353	43722	-
HIBADH	0.290968	0.422	0.281	1.08454e-05	7	27525442	27662883	137442	-
AIF1L	0.831604	0.509	0.322	1.10119e-05	9	131096476	131123152	26677	+
FHL5	0.61561	0.489	0.257	1.20692e-05	6	96562548	96618626	56079	+
KIDINS220	0.412269	0.835	0.689	1.25398e-05	2	8721081	8837630	116550	-
PDCD5	1.25791	0.31	0.149	1.26905e-05	19	32581190	32587453	6264	+
UBXN2B	1.17246	0.288	0.133	1.27543e-05	8	58411359	58451501	40143	+
DAB1	0.738714	0.379	0.255	1.30135e-05	1	56994778	58546734	1551957	-
GPX1	0.905203	0.482	0.342	1.32455e-05	3	49357174	49358605	1432	-
KDM7A	-0.90658	0.578	0.687	1.33945e-05	7	140084746	140176983	92238	-
FBXO21	0.62377	0.549	0.375	1.34542e-05	12	117141991	117190470	48480	-
CDIN1	0.817772	0.348	0.178	1.35516e-05	15	36579626	36810248	230623	+
TENT4B	-0.532608	0.388	0.413	1.37565e-05	16	50152911	50235310	82400	+
KLF12	-0.626752	0.902	0.925	1.37962e-05	13	73686089	74134404	448316	-
NDUFS7	1.34378	0.295	0.148	1.3897e-05	19	1383527	1395589	12063	+
ERH	1.02612	0.355	0.202	1.4015e-05	14	69380128	69398299	18172	-
TSNAX	0.484111	0.493	0.341	1.43913e-05	1	231528541	231566524	37984	+
RPS15	0.646229	0.752	0.646	1.51612e-05	19	1438358	1440495	2138	+
GNAI1	0.790446	0.518	0.29	1.53762e-05	7	79768028	80226181	458154	+
CAMSAP2	-0.371539	0.752	0.781	1.56041e-05	1	200738893	200860704	121812	+
CCDC91	0.509335	0.609	0.404	1.65526e-05	12	28133249	28581511	448263	+
ZNF385D	0.916511	0.319	0.204	1.69513e-05	3	21412218	22373321	961104	-
TRPC6	0.813853	0.283	0.142	1.71121e-05	11	101451564	101872562	420999	-
CD99	0.772325	0.5	0.317	1.72814e-05	X	2691187	2741309	50123	+
GRK3	0.451077	0.478	0.335	1.7442e-05	22	25564675	25729294	164620	+
IFNGR2	0.770536	0.563	0.375	1.77337e-05	21	33403413	33479348	75936	+
PHAX	1.27008	0.315	0.144	1.78981e-05	5	126600925	126627252	26328	+
NR2C2	-0.60433	0.554	0.613	1.81326e-05	3	14947583	15053600	106018	+
PHB2	1.18315	0.257	0.125	1.82563e-05	12	6965327	6970780	5454	-
LUZP2	0.492207	0.382	0.213	1.83401e-05	11	24496970	25082638	585669	+
TMED4	1.13065	0.348	0.181	1.86326e-05	7	44577894	44582287	4394	-
KIAA1549	-0.497782	0.422	0.431	1.94472e-05	7	138831381	138981389	150009	-
PWWP3A	-0.458902	0.417	0.431	1.98344e-05	19	1354711	1378431	23721	+
SUCLG1	0.919813	0.449	0.256	1.99835e-05	2	84423528	84460045	36518	-
SPTBN1	-0.41656	0.982	0.988	2.00169e-05	2	54456317	54671446	215130	+
IQSEC1	-0.457632	0.781	0.843	2.01245e-05	3	12897043	13283281	386239	-
DGUOK	1.14255	0.315	0.164	2.02881e-05	2	73926826	73958961	32136	+
NR2F2	0.622774	0.654	0.425	2.03516e-05	15	96325938	96340263	14326	+
BACH2	0.148168	0.469	0.294	2.12135e-05	6	89926528	90296843	370316	-
RBP1	0.663664	0.281	0.184	2.39489e-05	3	139517434	139539829	22396	-
ABLIM3	-0.879686	0.616	0.721	2.3969e-05	5	149141483	149260542	119060	+
PAPSS2	0.635883	0.614	0.414	2.44612e-05	10	87659613	87747705	88093	+
EXOC5	-0.407066	0.605	0.593	2.49876e-05	14	57200507	57268905	68399	-
C11orf54	1.15151	0.263	0.127	2.51355e-05	11	93741591	93764749	23159	+
ZNF302	1.09342	0.371	0.189	2.54689e-05	19	34677639	34686397	8759	+
KIAA0232	-0.405203	0.663	0.692	2.56119e-05	4	6781375	6884170	102796	+
RNF169	-0.558176	0.504	0.534	2.57798e-05	11	74748849	74842413	93565	+
TEAD4	-0.608166	0.226	0.291	2.61218e-05	12	2959330	3040676	81347	+
PTPRK	-0.358628	0.967	0.966	2.69796e-05	6	127968785	128520616	551832	-
MRPL19	0.989679	0.413	0.236	2.76806e-05	2	75646783	75690851	44069	+
RFC1	0.681285	0.482	0.318	2.79803e-05	4	39287456	39366375	78920	-
SFPQ	-0.376305	0.793	0.828	2.87091e-05	1	35176378	35193446	17069	-
RASSF1	-1.0664	0.286	0.421	2.87601e-05	3	50329782	50340980	11199	-
SLC25A40	0.859392	0.288	0.148	2.92181e-05	7	87833568	87876360	42793	-
PDE8A	-0.215152	0.908	0.899	2.95161e-05	15	84980440	85139145	158706	+
RCBTB1	1.08071	0.346	0.18	2.96728e-05	13	49531946	49585558	53613	-
SLX4IP	0.222674	0.513	0.357	2.99265e-05	20	10435305	10636829	201525	+
EXOC2	-0.511553	0.723	0.769	2.9956e-05	6	485154	693139	207986	-
UEVLD	0.760544	0.268	0.147	3.12952e-05	11	18529609	18588747	59139	-
GPR155	0.950708	0.286	0.16	3.27555e-05	2	174431571	174487094	55524	-
ENOX2	0.656546	0.38	0.234	3.37149e-05	X	130622325	130903234	280910	-
NBN	0.802987	0.355	0.217	3.37761e-05	8	89924515	90003228	78714	-
TFDP2	0.302715	0.462	0.312	3.38802e-05	3	141944428	142149544	205117	-
S100A16	0.866012	0.322	0.211	3.39251e-05	1	153606886	153613145	6260	-
GJA1	-0.423895	0.418	0.463	3.406e-05	6	121435595	121449727	14133	+
FBXO34	-0.550914	0.554	0.606	3.48068e-05	14	55271344	55370053	98710	+
RBPMS	-0.506167	0.806	0.828	3.53709e-05	8	30384511	30572256	187746	+
ZFYVE16	0.53658	0.792	0.635	3.64284e-05	5	80408013	80483379	75367	+
RPL41	0.539943	0.806	0.745	3.85716e-05	12	56116590	56117967	1378	+
PRELID1	1.18832	0.335	0.191	3.9462e-05	5	177303799	177306949	3151	+
CFL2	1.22873	0.29	0.131	3.99861e-05	14	34709113	34714823	5711	-
RGS7BP	1.03914	0.299	0.131	4.22977e-05	5	64506015	64612319	106305	+
HNRNPDL	0.534934	0.697	0.527	4.41926e-05	4	82422565	82430462	7898	-
TMEM184B	-0.445488	0.545	0.625	4.4572e-05	22	38219291	38273010	53720	-
ARHGEF10	-0.562573	0.705	0.752	4.45784e-05	8	1823926	1958641	134716	+
RAB4A	0.890572	0.417	0.245	4.54749e-05	1	229271062	229305894	34833	+
GBP1	-1.13032	0.208	0.322	4.57804e-05	1	89051882	89065360	13479	-
MZT2A	1.15187	0.272	0.139	4.65266e-05	2	131464900	131492743	27844	-
CRISPLD2	-0.192248	0.274	0.152	4.69269e-05	16	84819985	84920768	100784	+
CTNNBIP1	0.588038	0.317	0.183	4.70868e-05	1	9848276	9910336	62061	-
PSD3	0.282284	0.803	0.655	4.71677e-05	8	18527303	19084730	557428	-
DAB2IP	-0.643314	0.621	0.718	4.73479e-05	9	121567057	121785530	218474	+
LMBRD1	0.388183	0.585	0.405	4.75226e-05	6	69672757	69867236	194480	-
DUSP1	-0.632575	0.714	0.822	4.80605e-05	5	172768096	172771195	3100	-
SLC22A15	1.57662	0.25	0.092	4.84319e-05	1	115976513	116070054	93542	+
ATP6V0C	1.02054	0.462	0.295	4.9636e-05	16	2513952	2520218	6267	+
TRAPPC9	0.192331	0.719	0.584	5.069e-05	8	139727725	140458579	730855	-
SNRPD1	1.25835	0.274	0.121	5.08757e-05	18	21612314	21633524	21211	+
ABCC4	0.575107	0.596	0.411	5.12331e-05	13	95019835	95301475	281641	-
MARCKSL1	0.964539	0.458	0.311	5.23915e-05	1	32333839	32336233	2395	-
DPH6	0.229479	0.424	0.304	5.42352e-05	15	35217345	35546193	328849	-
OSTM1	0.928116	0.399	0.23	5.43421e-05	6	108029245	108165854	136610	-
NUP98	-0.579699	0.527	0.601	5.58014e-05	11	3671083	3797792	126710	-
PRUNE2	1.1841	0.261	0.088	5.6259e-05	9	76611376	76906114	294739	-
GADD45GIP1	1.08193	0.321	0.173	5.64184e-05	19	12953119	12957223	4105	-
PKM	0.67385	0.556	0.394	5.65243e-05	15	72199029	72231819	32791	-
MUSTN1	1.35058	0.42	0.207	5.65867e-05	3	52833114	52835019	1906	-
SLC35A3	0.624179	0.486	0.304	5.77689e-05	1	99969351	100035634	66284	+
GSAP	0.558425	0.297	0.175	5.78992e-05	7	77310751	77416349	105599	-
MFSD4B	0.409813	0.525	0.36	5.95061e-05	6	111259327	111445354	186028	+
SEC22C	1.07463	0.308	0.143	5.9641e-05	3	42547969	42601080	53112	-
COL6A2	0.752005	0.417	0.267	6.09005e-05	21	46098112	46132848	34737	+
PIGK	0.590557	0.328	0.181	6.10082e-05	1	77088989	77219430	130442	-
BRK1	1.0095	0.408	0.236	6.11314e-05	3	10115675	10127190	11516	+
ATP5MF	1.28006	0.255	0.115	6.11678e-05	7	99448475	99466186	17712	-
SAR1B	0.943522	0.375	0.209	6.32304e-05	5	134601149	134649271	48123	-
ITPRIP	-0.76953	0.319	0.42	6.39331e-05	10	104309698	104338465	28768	-
BLOC1S1	1.03302	0.27	0.129	6.741e-05	12	55716038	55720087	4050	+
PAXBP1	0.782512	0.603	0.408	6.74229e-05	21	32733899	32771792	37894	-
GRM8	0.28253	0.534	0.337	6.97214e-05	7	126438598	127253093	814496	-
AKAP7	0.512952	0.355	0.216	6.9835e-05	6	131135467	131283535	148069	+
UQCR11	0.93286	0.364	0.22	7.16506e-05	19	1597169	1605473	8305	-
LARP1B	-0.688574	0.411	0.441	7.18095e-05	4	128061286	128222931	161646	+
PSIP1	0.745534	0.525	0.348	7.37463e-05	9	15464066	15510995	46930	-
SPEN	-0.349407	0.672	0.693	7.51635e-05	1	15836095	15940456	104362	+
SMARCA1	-0.621687	0.388	0.44	7.65953e-05	X	129446501	129523500	77000	-
ARHGAP18	-0.961894	0.44	0.513	7.94967e-05	6	129576132	129710177	134046	-
SNX3	-0.169406	0.649	0.564	8.0003e-05	6	108211222	108261246	50025	-
PLXDC2	0.724796	0.509	0.339	8.05783e-05	10	19816239	20289856	473618	+
PIK3R1	0.574628	0.696	0.519	8.08315e-05	5	68215740	68301821	86082	+
C5orf15	1.02934	0.328	0.182	8.31178e-05	5	133955510	133968674	13165	-
UBC	0.838735	0.841	0.697	8.45356e-05	12	124911604	124917368	5765	-
SAMD4A	-1.14681	0.612	0.597	8.67027e-05	14	54566117	54793315	227199	+
RPL31	0.753844	0.623	0.426	8.72035e-05	2	101002229	101024032	21804	+
DYNLT3	1.09992	0.4	0.209	8.82491e-05	X	37836757	37847571	10815	-
IFT88	0.321358	0.371	0.233	8.88911e-05	13	20567138	20691444	124307	+
SFXN1	1.12846	0.266	0.12	8.93588e-05	5	175477062	175529742	52681	+
DYNLRB1	0.910336	0.489	0.275	8.98656e-05	20	34516395	34540958	24564	+
LAMTOR5	1.20751	0.364	0.19	8.99512e-05	1	110401249	110407942	6694	-
MTX2	0.700415	0.525	0.347	9.0222e-05	2	176269395	176338025	68631	+
ITPKB	-0.823498	0.527	0.623	9.12345e-05	1	226631690	226739323	107634	-
HLF	0.548982	0.614	0.445	9.1652e-05	17	55264960	55325187	60228	+
FGD6	-0.894872	0.464	0.576	9.29065e-05	12	95076749	95217482	140734	-
WASF3	1.18037	0.25	0.11	9.34856e-05	13	26557683	26688948	131266	+
FCHO2	-0.574031	0.774	0.824	9.67294e-05	5	72956041	73090522	134482	+
SH3BGRL3	1.08507	0.437	0.259	9.86528e-05	1	26280086	26281522	1437	+
CTNND1	-0.61352	0.799	0.872	0.000100656	11	57753243	57819546	66304	+
PDS5B	-0.34591	0.859	0.85	0.000100988	13	32586452	32778019	191568	+
IGFBP7	0.523666	0.917	0.914	0.000103299	4	57030773	57110385	79613	-
LIPA	0.611752	0.431	0.254	0.000104652	10	89213569	89414557	200989	-
RAB13	0.876761	0.303	0.166	0.000107323	1	153981617	153986358	4742	-
PSMB3	1.20494	0.319	0.161	0.000109992	17	38752741	38764225	11485	+
DZIP3	0.764879	0.303	0.171	0.000110265	3	108589705	108694840	105136	+
SLC20A2	-0.394521	0.797	0.807	0.00011263	8	42416475	42541926	125452	-
CACNB2	0.235411	0.527	0.337	0.000113083	10	18140424	18543557	403134	+
IMMP1L	0.362979	0.431	0.285	0.000113316	11	31432401	31509645	77245	-
TMEM51	-1.04177	0.27	0.388	0.000114809	1	15152532	15220478	67947	+
LRRC8B	-0.880669	0.44	0.493	0.000116959	1	89524829	89597861	73033	+
ST3GAL5	0.787137	0.332	0.195	0.000118938	2	85837120	85905199	68080	-
SULF2	0.833957	0.335	0.207	0.000119145	20	47656197	47786616	130420	-
RBFOX2	-0.448589	0.92	0.945	0.000120172	22	35738736	36028824	290089	-
ORMDL1	1.02708	0.399	0.224	0.00012048	2	189770267	189784364	14098	-
COX6B1	1.08205	0.359	0.21	0.000120901	19	35648323	35658782	10460	+
HYAL2	1.09217	0.478	0.307	0.000121981	3	50317790	50322782	4993	-
CPNE3	0.6271	0.453	0.283	0.000123318	8	86514435	86561498	47064	+
CORO1B	1.0427	0.252	0.12	0.000123869	11	67435510	67443821	8312	-
LMBRD2	1.07662	0.33	0.181	0.000124654	5	36098407	36151887	53481	-
MPPED2	-0.522767	0.583	0.524	0.000127483	11	30384493	30586872	202380	-
NOP53	0.796191	0.458	0.312	0.000129353	19	47745546	47757058	11513	+
ARL17B	0.524077	0.364	0.248	0.000135535	17	46274784	46361766	86983	-
CIAO2B	1.34472	0.344	0.169	0.000137218	16	66932065	66934423	2359	-
PLEKHA1	-0.583731	0.687	0.714	0.000138012	10	122374696	122432354	57659	+
ZNF292	0.408535	0.79	0.6	0.000142955	6	87151803	87265943	114141	+
MEIS2	1.29921	0.25	0.092	0.000143937	15	36889204	37101299	212096	-
DGKG	0.84045	0.266	0.128	0.000145387	3	186105668	186362234	256567	-
AGO2	-0.406772	0.62	0.653	0.000146742	8	140520156	140635633	115478	-
MANBA	0.857351	0.326	0.178	0.000146787	4	102630770	102760994	130225	-
PSMB4	1.07691	0.366	0.203	0.000148734	1	151399560	151401937	2378	+
CNP	1.45535	0.299	0.139	0.000149448	17	41966763	41977740	10978	+
JKAMP	1.01218	0.257	0.121	0.000149791	14	59484443	59505410	20968	+
ZNF462	0.799013	0.388	0.226	0.000151942	9	106863166	107013634	150469	+
RAB27A	-0.955098	0.303	0.38	0.00015384	15	55202966	55319113	116148	-
RNF146	0.79904	0.393	0.228	0.000155822	6	127266726	127288567	21842	+
NDRG2	0.871164	0.466	0.267	0.000162104	14	21016763	21070872	54110	-
C17orf67	-0.775351	0.197	0.272	0.00016339	17	56791913	56838773	46861	-
APIP	0.706757	0.301	0.159	0.000164851	11	34853094	34916379	63286	-
SLC16A6	0.556275	0.299	0.181	0.000164964	17	68267026	68291267	24242	-
CPD	-0.612677	0.774	0.851	0.000168107	17	30378927	30469989	91063	+
MAPKAPK2	-0.697493	0.379	0.463	0.000169287	1	206684905	206734281	49377	+
PITPNC1	-0.232155	0.795	0.794	0.000178911	17	67377281	67697256	319976	+
RPL7L1	0.876711	0.429	0.287	0.000179851	6	42879616	42889925	10310	+
TALDO1	1.18987	0.308	0.151	0.000181319	11	747415	765012	17598	+
NOTCH3	0.400958	0.585	0.374	0.000198488	19	15159038	15200995	41958	-
MAML3	-0.942861	0.692	0.735	0.000198677	4	139716753	140154184	437432	-
SORBS2	0.241484	0.886	0.858	0.000201274	4	185585444	185956652	371209	-
FAM89A	0.972479	0.4	0.214	0.000206611	1	231018958	231040254	21297	-
H1-0	0.543452	0.252	0.154	0.000206714	22	37805229	37807432	2204	+
CLTA	0.712319	0.542	0.352	0.000210893	9	36190856	36304781	113926	+
ARL15	-0.428158	0.875	0.89	0.00021513	5	53883942	54310582	426641	-
ZMYM6	0.934213	0.266	0.135	0.000217233	1	34986165	35031945	45781	-
TRAK1	-0.401629	0.685	0.719	0.000220104	3	42013802	42225890	212089	+
ATP5MK	1.30286	0.315	0.156	0.000221027	10	103389041	103396492	7452	-
FRY	0.392532	0.862	0.766	0.000223258	13	31846713	32299125	452413	+
GDAP1	1.08741	0.339	0.175	0.000226401	8	74320613	74518007	197395	+
AKAP11	0.530988	0.596	0.406	0.000227457	13	42272152	42323261	51110	+
ZNF516	-0.667438	0.48	0.558	0.000229597	18	76357682	76495242	137561	-
SECISBP2L	0.519542	0.697	0.511	0.000232011	15	48988476	49046447	57972	-
CLN8	-0.659946	0.29	0.348	0.000233987	8	1755778	1801711	45934	+
ZC3H12B	0.53392	0.449	0.268	0.000234757	X	65034788	65507887	473100	+
COX7C	1.05057	0.447	0.256	0.000235654	5	86617928	86620962	3035	+
TMED7	0.755479	0.482	0.32	0.000237113	5	115613210	115632992	19783	-
RNF216	-0.495649	0.551	0.615	0.000237832	7	5620047	5781696	161650	-
CNKSR3	-1.08172	0.482	0.531	0.000237946	6	154387515	154510685	123171	-
STRADB	1.28611	0.263	0.123	0.000245798	2	201387858	201480846	92989	+
PIK3CA	-0.246187	0.714	0.648	0.000247201	3	179148114	179240093	91980	+
CASP3	-0.889951	0.395	0.469	0.000247489	4	184627696	184650062	22367	-
DYNC2H1	0.331605	0.471	0.34	0.000247645	11	103109410	103479863	370454	+
SLC9A9	0.491121	0.516	0.32	0.000254607	3	143265222	143848485	583264	-
ARL1	1.20846	0.281	0.13	0.000254747	12	101393116	101407772	14657	-
R3HDM2	0.374609	0.649	0.484	0.00025677	12	57253762	57431043	177282	-
MT1M	0.961633	0.261	0.125	0.00025932	16	56632659	56633981	1323	+
SCMH1	-0.330375	0.534	0.433	0.000264686	1	41027202	41242306	215105	-
CTDSPL	0.431392	0.621	0.422	0.00026853	3	37861880	37984469	122590	+
ERP29	1.17292	0.283	0.141	0.000270692	12	112013348	112023449	10102	+
ATP6V0E1	0.926094	0.505	0.304	0.000271335	5	172983771	173035445	51675	+
RNF144A	0.988489	0.442	0.258	0.000272621	2	6917412	7068286	150875	+
TCIM	0.769322	0.279	0.205	0.000281074	8	40153482	40155310	1829	+
VDAC2	0.956988	0.44	0.268	0.000282545	10	75210154	75231448	21295	+
BCAS2	1.58876	0.263	0.15	0.000283388	1	114567557	114581629	14073	-
GID8	0.97537	0.264	0.131	0.000287196	20	62938147	62948475	10329	+
UBQLN1	-0.425008	0.598	0.607	0.00028894	9	83659968	83707958	47991	-
RGS6	-0.223213	0.614	0.484	0.000289475	14	71932429	72566530	634102	+
FUBP1	-0.478169	0.607	0.673	0.000293362	1	77944055	77979110	35056	-
CLCN3	0.514153	0.63	0.466	0.000297045	4	169612633	169723673	111041	+
DDHD2	0.313897	0.377	0.26	0.000299317	8	38225218	38275558	50341	+
RFFL	1.12712	0.424	0.246	0.000301516	17	35005990	35089319	83330	-
TRIM37	0.751027	0.476	0.309	0.000306814	17	58982638	59106921	124284	-
ITM2A	0.425051	0.764	0.828	0.000307287	X	79360384	79367667	7284	-
TNFSF12	1.14488	0.268	0.139	0.000321208	17	7548508	7557890	9383	+
PKD2	0.455123	0.611	0.432	0.000324007	4	88007635	88077777	70143	+
ZNF280D	0.131658	0.757	0.601	0.00032592	15	56630176	56734086	103911	-
JAKMIP2	1.33504	0.261	0.113	0.000327151	5	147585438	147782775	197338	-
NFE2L1	0.590715	0.48	0.357	0.000335597	17	48048329	48061545	13217	+
HSP90B1	0.739259	0.658	0.465	0.000336376	12	103930107	103953931	23825	+
TESC	0.96704	0.379	0.217	0.000337259	12	117038923	117099479	60557	-
TMED10	0.531688	0.585	0.435	0.00033913	14	75131469	75176612	45144	-
BGN	0.575473	0.462	0.287	0.00034619	X	153494980	153509546	14567	+
ARMCX4	0.394642	0.395	0.25	0.000351907	X	101418287	101533459	115173	+
SH3RF3	-1.11832	0.498	0.625	0.000353608	2	109129205	109504634	375430	+
CANX	0.613184	0.681	0.531	0.000354876	5	179678628	179731641	53014	+
TMEM63A	1.18677	0.332	0.182	0.000357102	1	225845536	225882380	36845	-
DLG2	0.599441	0.822	0.689	0.000359369	11	83455012	85628335	2173324	-
AGAP3	-0.839181	0.299	0.401	0.000367863	7	151085831	151144436	58606	+
PI4KA	-0.418909	0.522	0.566	0.000376907	22	20707691	20859417	151727	-
CALM1	0.580486	0.933	0.815	0.000379466	14	90396502	90408268	11767	+
PSMC5	1.1378	0.27	0.137	0.000379733	17	63827152	63832026	4875	+
ATF4	-0.52379	0.324	0.376	0.000390753	22	39519695	39522683	2989	+
EMP1	-0.990073	0.473	0.528	0.000396361	12	13196723	13219941	23219	+
NF1	-0.330413	0.92	0.908	0.00040126	17	31094927	31382116	287190	+
NBDY	-0.581308	0.558	0.611	0.00040325	X	56729241	56819179	89939	+
USP54	-0.413589	0.739	0.793	0.000405375	10	73497538	73626117	128580	-
CNPY2	1.26342	0.257	0.132	0.000411644	12	56309842	56316119	6278	-
PPM1H	-0.728427	0.692	0.709	0.000412044	12	62643994	62935150	291157	-
NAA20	0.998243	0.306	0.156	0.000412186	20	20017310	20033655	16346	+
PIP5K1C	-0.806263	0.469	0.571	0.000421615	19	3630183	3700468	70286	-
NUMB	-0.39721	0.757	0.756	0.000425964	14	73275107	73458617	183511	-
STK38	-0.701885	0.583	0.7	0.000426858	6	36493892	36547479	53588	-
VDAC3	0.818536	0.35	0.202	0.000426971	8	42391624	42405937	14314	+
SERTAD1	-0.641482	0.255	0.32	0.000430054	19	40421589	40425992	4404	-
HECTD2	-0.544595	0.424	0.466	0.000448847	10	91409280	91514829	105550	+
KIFAP3	0.253186	0.674	0.495	0.000450928	1	169921326	170085208	163883	-
ORAI2	1.07837	0.264	0.125	0.000454897	7	102433106	102456825	23720	+
VKORC1	1.20673	0.252	0.14	0.000455839	16	31090842	31095980	5139	-
LSM2	0.981643	0.284	0.144	0.000457572	6	31797396	31806966	9571	-
POU6F2	0.737575	0.281	0.134	0.000459994	7	38977909	39493095	515187	+
PARP9	-0.77166	0.471	0.574	0.000470835	3	122527924	122564577	36654	-
FOXO1	-0.675977	0.743	0.799	0.000480624	13	40555667	40666641	110975	-
CYBRD1	1.38208	0.281	0.13	0.000481539	2	171522247	171558129	35883	+
ARID1B	-0.287349	0.971	0.964	0.000484768	6	156776020	157210779	434760	+
SERPINB6	0.374044	0.714	0.605	0.000490481	6	2948159	2972165	24007	-
DIPK2B	-0.706894	0.725	0.805	0.000505982	X	45148373	45200901	52529	-
TMEM87B	-0.622118	0.527	0.583	0.000507733	2	112055269	112119318	64050	+
BCAR3	-1.01301	0.462	0.588	0.000508043	1	93561741	93847150	285410	-
GMFB	0.9352	0.322	0.176	0.000515353	14	54474484	54489026	14543	-
MDGA2	0.657203	0.462	0.299	0.000520561	14	46839629	47675605	835977	-
PRRX1	0.321277	0.447	0.274	0.000521623	1	170662728	170739421	76694	+
ARID4B	-0.475985	0.864	0.893	0.000537957	1	235131634	235328219	196586	-
ZFP36	-0.898248	0.429	0.592	0.00054809	19	39406847	39409412	2566	+
MRTFB	-0.593351	0.844	0.888	0.000549819	16	14071319	14266773	195455	+
CDC42	0.407079	0.768	0.648	0.000561532	1	22052627	22101360	48734	+
PDAP1	1.12049	0.281	0.148	0.000563247	7	99392048	99408597	16550	-
ANKRD11	-0.377772	0.761	0.815	0.000567147	16	89267630	89490561	222932	-
CXCL12	0.261773	0.571	0.531	0.000567348	10	44370165	44386493	16329	-
GLRX5	1.21437	0.337	0.172	0.000569547	14	95533503	95544724	11222	+
NTN4	0.795972	0.362	0.206	0.000574978	12	95657807	95791189	133383	-
NIPSNAP2	0.346402	0.373	0.239	0.000575613	7	55951793	56000181	48389	+
CRTAP	0.92865	0.299	0.163	0.000583725	3	33114014	33147773	33760	+
CAMTA1	-0.439596	0.9	0.903	0.000600072	1	6785454	7769706	984253	+
ACTR3	-0.725103	0.792	0.82	0.000606698	2	113890063	113962596	72534	+
ECHDC1	0.897164	0.342	0.183	0.000610676	6	127288712	127343609	54898	-
APC	0.382362	0.69	0.489	0.000618218	5	112707498	112846239	138742	+
ZFP36L2	0.650421	0.486	0.323	0.000634923	2	43222402	43226606	4205	-
FOXN2	0.499592	0.607	0.407	0.000635153	2	48314637	48379295	64659	+
FBXO32	1.11572	0.348	0.16	0.000638914	8	123497889	123541206	43318	-
ANKRD13A	0.802266	0.344	0.195	0.000641353	12	109999186	110039763	40578	+
FRMD3	0.542365	0.786	0.616	0.000648431	9	83242990	83538546	295557	-
TCHP	1.13384	0.277	0.142	0.00065766	12	109900264	109983841	83578	+
PAQR8	0.669542	0.326	0.2	0.000659275	6	52361421	52407777	46357	+
ERBIN	-0.277559	0.904	0.885	0.000661611	5	65883128	66082546	199419	+
COPA	-0.429462	0.679	0.692	0.000666681	1	160288594	160343566	54973	-
DLD	0.720469	0.35	0.217	0.000671174	7	107891162	107931730	40569	+
TGOLN2	0.578669	0.596	0.448	0.000677697	2	85318027	85328251	10225	-
SF3B6	1.27173	0.304	0.148	0.000701019	2	24067586	24076373	8788	-
FAAP20	1.03326	0.25	0.13	0.000702015	1	2184461	2212720	28260	-
TBC1D19	0.377599	0.406	0.271	0.00070402	4	26576437	26756223	179787	+
EFHD1	1.08939	0.44	0.219	0.000715311	2	232606057	232682776	76720	+
LAMTOR4	1.03295	0.373	0.21	0.00072343	7	100148912	100155944	7033	+
NUBPL	0.502062	0.411	0.265	0.000728427	14	31489956	31861224	371269	+
SYPL1	0.577115	0.565	0.413	0.000746322	7	106090505	106112589	22085	-
XKR6	-0.126662	0.763	0.625	0.000763282	8	10896045	11201833	305789	-
PDE9A	0.456783	0.475	0.316	0.000777492	21	42653621	42775509	121889	+
PPIC	0.965891	0.25	0.129	0.000791888	5	123023250	123036725	13476	-
RRP1B	0.4676	0.478	0.319	0.000802403	21	43659560	43696079	36520	+
ADSS2	0.521683	0.48	0.309	0.000804076	1	244408494	244451909	43416	-
CGNL1	-0.463964	0.799	0.885	0.000805491	15	57375967	57550717	174751	+
TENT4A	-0.521758	0.475	0.501	0.00080889	5	6713432	6757044	43613	+
VAMP4	1.02263	0.317	0.17	0.000858813	1	171700160	171742074	41915	-
CLCC1	0.751407	0.341	0.203	0.000870769	1	108881885	108963527	81643	-
SLC35F1	0.954536	0.531	0.318	0.000889928	6	117907264	118317676	410413	+
VPS4B	0.735194	0.5	0.321	0.000891883	18	63389190	63422483	33294	-
VPS37B	-0.960689	0.418	0.537	0.000896189	12	122865330	122896127	30798	-
SPRY3	-0.653669	0.578	0.601	0.000913874	X	155612572	155782459	169888	+
RUFY2	0.424902	0.571	0.396	0.000913879	10	68341107	68407294	66188	-
CCDC85B	0.538375	0.556	0.48	0.000922381	11	65890673	65891635	963	+
IKZF2	1.16378	0.317	0.166	0.000928418	2	212999691	213152427	152737	-
PPARGC1B	0.779443	0.35	0.208	0.000936276	5	149730298	149855022	124725	+
CTNNAL1	-0.721259	0.357	0.338	0.000938181	9	108942569	109013522	70954	-
USP1	0.957572	0.255	0.129	0.00094952	1	62436297	62451804	15508	+
AFAP1L2	-0.486638	0.578	0.639	0.000955676	10	114294824	114404756	109933	-
OXR1	0.35685	0.73	0.595	0.000972359	8	106270144	106752694	482551	+
SMARCE1	0.713787	0.437	0.267	0.0009823	17	40624962	40648654	23693	-
TNFRSF10A	-0.769857	0.223	0.326	0.00099134	8	23190452	23225102	34651	-
APOE	1.06249	0.616	0.395	0.000996009	19	44905791	44909393	3603	+
MRFAP1	0.918665	0.437	0.288	0.00100088	4	6640091	6642729	2639	+
EVA1B	0.772995	0.38	0.263	0.00100327	1	36322030	36324154	2125	-
ANXA3	0.537492	0.562	0.39	0.00100515	4	78551747	78610451	58705	+
ERLEC1	0.832944	0.393	0.242	0.00102592	2	53787009	53833038	46030	+
MAP4K4	-0.120397	0.911	0.882	0.00105068	2	101696850	101894690	197841	+
ECM2	0.971836	0.326	0.177	0.00106568	9	92493554	92536655	43102	-
ADGRF5	-0.433428	0.835	0.861	0.00108573	6	46852522	46954943	102422	-
PFDN2	1.18723	0.362	0.195	0.00109118	1	161100556	161118055	17500	-
NKAIN3	0.144938	0.306	0.179	0.00109188	8	62248591	63014000	765410	+
CAPNS1	0.57229	0.393	0.263	0.00111561	19	36139953	36150353	10401	+
PLPPR4	-1.21371	0.33	0.473	0.00113542	1	99264292	99309590	45299	+
VRK2	0.629572	0.583	0.404	0.00113917	2	57907629	58159920	252292	+
SIGIRR	0.976744	0.279	0.166	0.00115855	11	405716	417455	11740	-
PLD5	-0.1573	0.335	0.215	0.00116659	1	242082986	242524697	441712	-
MRPL20	1.07401	0.299	0.164	0.00116943	1	1401909	1407293	5385	-
ITGB8	1.03784	0.27	0.114	0.00117917	7	20330702	20415754	85053	+
RFX3	-0.372453	0.822	0.829	0.00119006	9	3218297	3526004	307708	-
OAS3	-1.37312	0.232	0.346	0.00119588	12	112938051	112976460	38410	+
CNTNAP2	-0.285242	0.263	0.171	0.00121534	7	146116002	148420998	2304997	+
TRAF6	-0.57065	0.351	0.388	0.00125359	11	36483769	36510272	26504	-
MAFK	-0.918387	0.214	0.275	0.00127339	7	1530702	1543043	12342	+
ACTR2	0.314111	0.784	0.701	0.00129384	2	65227788	65271253	43466	+
ARHGAP1	0.892831	0.268	0.143	0.00130981	11	46677080	46700619	23540	-
GRK5	-0.414897	0.665	0.701	0.00131705	10	119207571	119459745	252175	+
OSBPL1A	0.630647	0.65	0.408	0.00132869	18	24162045	24397880	235836	-
C1QTNF1	1.0546	0.295	0.141	0.00133413	17	79022814	79049788	26975	+
ARCN1	0.822316	0.386	0.236	0.00135594	11	118572390	118603033	30644	+
VRK1	0.363924	0.254	0.149	0.00139268	14	96797304	96954846	157543	+
PRSS12	-1.34494	0.313	0.427	0.00140713	4	118280038	118353003	72966	-
HDAC4	-0.471813	0.553	0.595	0.00142059	2	239048168	239401654	353487	-
MORC3	0.648997	0.621	0.432	0.00144147	21	36320189	36386148	65960	+
CD47	0.698104	0.502	0.332	0.00144375	3	108043091	108091862	48772	-
ISCA1	0.980196	0.357	0.2	0.00146466	9	86264546	86283102	18557	-
PRDX3	1.18994	0.272	0.13	0.00146803	10	119167720	119178812	11093	-
ANGPT1	0.636823	0.254	0.135	0.00147443	8	107249482	107498055	248574	-
BZW1	0.668104	0.603	0.455	0.00147701	2	200810594	200827338	16745	+
HOMER1	-1.14631	0.319	0.404	0.00147901	5	79372636	79514134	141499	-
TLN2	0.383506	0.438	0.301	0.00149644	15	62390526	62844631	454106	+
CORO2B	0.972986	0.33	0.181	0.00149745	15	68578993	68727806	148814	+
HCFC2	0.793243	0.388	0.232	0.00153252	12	104064531	104106524	41994	+
ATG4C	0.778353	0.484	0.292	0.00155287	1	62784132	62865516	81385	+
LSS	0.426903	0.582	0.382	0.00160993	21	46188141	46228824	40684	-
GFAP	1.18235	0.304	0.145	0.00164402	17	44903159	44916937	13779	-
FKBP9	0.470927	0.395	0.276	0.00165072	7	32957404	33006930	49527	+
FLNB	-0.827031	0.668	0.704	0.00165771	3	58008398	58172251	163854	+
SNX6	0.517366	0.582	0.436	0.00167468	14	34561093	34630160	69068	-
EPB41L1	0.814486	0.373	0.211	0.00169745	20	36091504	36232799	141296	+
SOD2	-0.396859	0.574	0.537	0.00170959	6	159669069	159762529	93461	-
SMC3	0.739146	0.495	0.334	0.0017259	10	110567684	110606048	38365	+
CTNNB1	-0.388622	0.815	0.872	0.0017973	3	41194741	41260096	65356	+
ARL5B	-0.799293	0.413	0.5	0.00180047	10	18659431	18681639	22209	+
TSPAN4	0.877445	0.259	0.148	0.0018238	11	842812	867116	24305	+
SSBP1	0.734743	0.464	0.283	0.00183928	7	141738334	141787922	49589	+
ADAM9	0.457265	0.603	0.431	0.00187941	8	38996754	39105445	108692	+
PLK2	-0.92566	0.308	0.416	0.00188512	5	58453982	58460139	6158	-
ANKRD28	0.353477	0.652	0.523	0.00188764	3	15667236	15859771	192536	-
STUB1	1.04936	0.292	0.154	0.0019027	16	680224	682870	2647	+
WDR27	0.599196	0.429	0.265	0.00193148	6	169457212	169702067	244856	-
TIMP2	0.697069	0.582	0.411	0.00194504	17	78852977	78925387	72411	-
NDUFB9	1.2513	0.342	0.181	0.00197213	8	124539101	124580648	41548	+
PLCB4	-0.452703	0.868	0.876	0.00198406	20	9067825	9504593	436769	+
PARG	0.523393	0.426	0.275	0.00204098	10	49818279	49970203	151925	-
PNISR	-0.3491	0.761	0.78	0.00207964	6	99397629	99425331	27703	-
MTCH1	-0.454441	0.38	0.428	0.00210685	6	36965807	36986298	20492	-
ZNF407	-0.394847	0.779	0.773	0.00214972	18	74597870	75065671	467802	+
PPP1R15B	-0.527218	0.324	0.384	0.00217635	1	204396492	204411887	15396	-
SYF2	1.12634	0.292	0.152	0.00219089	1	25222276	25232502	10227	-
SERBP1	0.610232	0.685	0.567	0.0021965	1	67407810	67430415	22606	-
MDH1	1.43876	0.283	0.152	0.00221969	2	63588609	63607197	18589	+
KANK1	0.853601	0.464	0.283	0.0022409	9	470291	746105	275815	+
PPP1CB	0.3464	0.746	0.625	0.00225625	2	28751640	28802940	51301	+
FEZ1	1.26013	0.306	0.152	0.00229307	11	125442881	125592568	149688	-
GINM1	0.634554	0.395	0.253	0.00235298	6	149566294	149591748	25455	+
ISCU	1.213	0.297	0.153	0.00241357	12	108562582	108569368	6787	+
SIK2	-0.546656	0.726	0.77	0.00243094	11	111602449	111730855	128407	+
DISP1	0.281686	0.638	0.47	0.00247296	1	222815022	223005995	190974	+
STOX2	-0.764185	0.534	0.573	0.00249102	4	183797692	184023526	225835	+
IFI27	0.69217	0.774	0.757	0.00249282	14	94104836	94116695	11860	+
CCT4	-0.292323	0.467	0.469	0.00250632	2	61868085	61888671	20587	-
NR4A2	-1.30579	0.172	0.274	0.00253001	2	156324437	156342348	17912	-
NMD3	0.536697	0.469	0.336	0.00253021	3	161104696	161253532	148837	+
RANBP17	-0.32109	0.636	0.563	0.00254173	5	170861870	171300015	438146	+
ZDHHC2	1.04943	0.339	0.176	0.00258783	8	17156482	17224799	68318	+
PSMA3	0.823062	0.415	0.258	0.00263981	14	58244843	58272012	27170	+
SKIC3	0.410809	0.679	0.512	0.00271255	5	95461755	95555050	93296	-
CTNNA1	-0.458559	0.864	0.887	0.00273441	5	138610967	138935034	324068	+
UGGT2	0.198081	0.687	0.541	0.00278488	13	95801580	96053482	251903	-
COL5A3	0.823056	0.389	0.214	0.00282754	19	9959561	10010504	50944	-
LYN	-0.857397	0.453	0.52	0.00286356	8	55879835	56014169	134335	+
PREPL	0.900893	0.471	0.296	0.00291149	2	44316281	44361862	45582	-
TBX18	-0.165867	0.478	0.339	0.00297935	6	84687351	84764598	77248	-
UQCRH	0.958531	0.404	0.245	0.00299213	1	46303698	46316776	13079	+
HDAC7	-0.802989	0.308	0.382	0.00301109	12	47782722	47833132	50411	-
LAMTOR1	0.880136	0.37	0.215	0.00304972	11	72085895	72103297	17403	-
FKTN	0.666565	0.274	0.171	0.00307684	9	105558122	105653820	95699	+
SPECC1L	-0.310477	0.719	0.708	0.00309623	22	24270817	24417739	146923	+
PSMB5	1.11783	0.333	0.194	0.00312599	14	23016543	23035230	18688	-
ARMC1	0.964892	0.272	0.153	0.00314362	8	65602458	65634217	31760	-
CUTA	1.30589	0.255	0.125	0.00317815	6	33416442	33418317	1876	-
LMAN2	0.76615	0.364	0.224	0.00318697	5	177315805	177351840	36036	-
MITF	0.898208	0.393	0.207	0.00320188	3	69739456	69968336	228881	+
EHMT1	-0.284249	0.714	0.712	0.00322274	9	137618992	137870016	251025	+
BCL2L13	0.487275	0.402	0.266	0.00324976	22	17628855	17730855	102001	+
PSMG2	0.997695	0.357	0.205	0.0032513	18	12658043	12728945	70903	+
NIBAN1	0.666638	0.279	0.166	0.00336877	1	184790724	184974508	183785	-
LRRC49	0.638064	0.268	0.152	0.00338524	15	70853239	71053658	200420	+
ABCC1	0.369276	0.252	0.157	0.00342841	16	15949138	16143257	194120	+
GPD2	0.411325	0.491	0.364	0.00344639	2	156435290	156613735	178446	+
UBE2V2	0.79799	0.415	0.244	0.00353415	8	48008415	48064708	56294	+
SLC4A4	0.363642	0.337	0.213	0.00357387	4	71062667	71572087	509421	+
RIMKLB	-0.928314	0.712	0.847	0.00362422	12	8681600	8783095	101496	+
ATP1B2	0.920219	0.359	0.182	0.00381177	17	7646627	7657770	11144	+
SPTSSA	1.03109	0.272	0.153	0.0038351	14	34432788	34462240	29453	-
PRDX5	1.13982	0.317	0.167	0.00384616	11	64318121	64321811	3691	+
COLEC12	-0.362237	0.645	0.483	0.00385804	18	316737	500722	183986	-
NME7	0.553417	0.355	0.219	0.00395326	1	169132531	169367948	235418	-
TMEM230	0.904592	0.38	0.226	0.00401179	20	5068232	5113103	44872	-
CRLS1	0.455856	0.319	0.193	0.00403597	20	6006093	6040053	33961	+
GET1	0.753774	0.393	0.241	0.00404019	21	39377698	39428528	50831	+
PSMB7	0.763159	0.447	0.292	0.00408061	9	124353465	124415444	61980	-
IPMK	-0.828166	0.4	0.495	0.00411776	10	58191517	58267894	76378	-
PGRMC2	0.946328	0.351	0.189	0.00412863	4	128269237	128288829	19593	-
KBTBD2	-0.460326	0.478	0.53	0.00416217	7	32868172	32894131	25960	-
COL3A1	0.443655	0.264	0.175	0.00424431	2	188974373	189012746	38374	+
FTL	0.59539	0.801	0.572	0.00427545	19	48965309	48966879	1571	+
GPC4	0.108744	0.277	0.159	0.0042944	X	133300103	133415489	115387	-
GIMAP8	-0.797066	0.23	0.285	0.00430116	7	150450630	150479393	28764	+
KIAA1328	-0.244572	0.639	0.533	0.00434674	18	36829106	37232172	403067	+
SEMA6A	-0.630014	0.737	0.698	0.00436791	5	116443555	116574823	131269	-
SLC66A2	-0.749396	0.359	0.476	0.00441847	18	79902420	79951657	49238	-
SLC30A1	0.44695	0.708	0.64	0.00455942	1	211571568	211579161	7594	-
ATP7B	0.556552	0.467	0.329	0.00460122	13	51930436	52012125	81690	-
IRAK3	0.26731	0.721	0.697	0.00467993	12	66189195	66254622	65428	+
PBX3	-0.467773	0.609	0.608	0.00498067	9	125747345	125967377	220033	+
DENND1B	-0.675131	0.466	0.502	0.00499032	1	197504748	197775696	270949	-
PPM1F	-0.72001	0.201	0.279	0.00503592	22	21919425	21952848	33424	-
ETV3	-1.12816	0.208	0.304	0.00505805	1	157121191	157138474	17284	-
NUDT5	1.07187	0.315	0.165	0.00509166	10	12165330	12196144	30815	-
NUAK1	0.528674	0.458	0.288	0.00513857	12	106063345	106138954	75610	-
ARMCX3	0.68247	0.433	0.278	0.00515404	X	101622797	101627843	5047	+
ZNHIT6	0.55778	0.35	0.22	0.00532408	1	85649417	85708433	59017	-
DDAH1	0.571504	0.313	0.181	0.00535625	1	85318481	85578363	259883	-
DCTN1	0.817372	0.335	0.224	0.00543645	2	74361154	74392087	30934	-
AKT3	-0.198173	0.976	0.943	0.0056116	1	243488233	243851079	362847	-
DKK3	1.20023	0.295	0.143	0.00566741	11	11956207	12009769	53563	-
DMXL1	0.494257	0.721	0.562	0.00576978	5	119037772	119249138	211367	+
COX7B	1.03898	0.373	0.208	0.00577887	X	77899440	77907376	7937	+
ALPK3	-1.246	0.159	0.26	0.00604915	15	84817356	84873479	56124	+
SAMD5	-1.03299	0.286	0.345	0.00608189	6	147508690	147737547	228858	+
SSB	0.799664	0.449	0.295	0.00615333	2	169791933	169812064	20132	+
CAP1	0.66716	0.616	0.433	0.0061715	1	40040233	40072649	32417	+
MSMO1	0.340076	0.277	0.164	0.00629736	4	165327667	165343164	15498	+
MTR	0.441643	0.504	0.365	0.00630782	1	236795260	236921278	126019	+
CCDC102B	0.329723	0.446	0.293	0.00636489	18	68715209	69055189	339981	+
SCHIP1	-0.458969	0.466	0.458	0.00639807	3	159839861	159897360	57500	+
HERC6	-1.26915	0.353	0.507	0.00655719	4	88378739	88443097	64359	+
TIAM2	-0.434643	0.6	0.61	0.00662651	6	154832697	155257723	425027	+
PSMD7	0.938207	0.362	0.207	0.00675995	16	74296814	74306288	9475	+
VPS36	0.376049	0.585	0.442	0.00684056	13	52412602	52450634	38033	-
DCAF8	0.441855	0.467	0.319	0.00684654	1	160215715	160262549	46835	-
GPC6	0.52551	0.274	0.145	0.00684817	13	93226807	94408020	1181214	+
HIPK3	-0.489879	0.774	0.805	0.00685653	11	33256672	33357023	100352	+
SEC62	0.520276	0.69	0.516	0.00697733	3	169966635	169998373	31739	+
CXXC5	0.721661	0.391	0.245	0.00698103	5	139647299	139683882	36584	+
ATAD1	0.566416	0.504	0.335	0.00708418	10	87751512	87841361	89850	-
CEP57L1	0.467768	0.313	0.203	0.00720067	6	109095110	109174418	79309	+
HDX	-1.15633	0.205	0.273	0.00743712	X	84317874	84502479	184606	-
PARP14	-0.898278	0.723	0.792	0.00746673	3	122680839	122730840	50002	+
VPS26C	0.878354	0.424	0.246	0.00781915	21	37223420	37267919	44500	-
GOLGA7	1.0677	0.344	0.187	0.00803504	8	41488200	41511095	22896	+
DIAPH1	-0.729549	0.415	0.453	0.00814047	5	141515016	141619055	104040	-
CHMP3	0.764435	0.464	0.303	0.00818374	2	86503430	86563479	60050	-
STXBP4	0.586817	0.433	0.275	0.00840154	17	54968727	55173632	204906	+
MIGA1	0.601454	0.582	0.412	0.00848523	1	77779624	77879540	99917	+
FAM104A	0.966993	0.279	0.138	0.00850461	17	73207353	73236753	29401	-
PIGF	0.734687	0.328	0.201	0.00872192	2	46580937	46617055	36119	-
TRAM1	0.56727	0.591	0.466	0.00873744	8	70573218	70608416	35199	-
NUDT21	0.772293	0.361	0.227	0.00891408	16	56429133	56452199	23067	-
SRGAP3	0.872409	0.254	0.127	0.00892565	3	8980591	9363053	382463	-
ARHGEF9	0.556155	0.364	0.235	0.00896434	X	63634967	63809274	174308	-
MINDY3	0.354135	0.567	0.409	0.00898876	10	15778170	15860507	82338	-
PSMD5	0.878778	0.286	0.155	0.00900702	9	120815496	120842951	27456	-
TNFRSF10B	-0.742722	0.35	0.429	0.0090662	8	23020133	23069031	48899	-
IREB2	0.617714	0.466	0.312	0.00917664	15	78437431	78501453	64023	+
PTPDC1	0.568928	0.306	0.192	0.00921	9	94030794	94109856	79063	+
DRAP1	1.12296	0.362	0.196	0.00950476	11	65919274	65921563	2290	+
EPB41L2	0.460881	0.812	0.639	0.00956896	6	130839347	131063322	223976	-
TAMM41	0.732238	0.292	0.181	0.00962495	3	11790442	11846919	56478	-
SUPT16H	0.802	0.375	0.227	0.00968824	14	21351476	21384019	32544	-
MAP2K5	-0.409929	0.714	0.708	0.00973286	15	67542703	67807117	264415	+
MED13L	-0.33478	0.957	0.956	0.00976397	12	115957905	116277693	319789	-
ZNF708	0.723801	0.484	0.312	0.00983703	19	21291160	21329425	38266	-
SELENOF	0.668294	0.543	0.372	0.00992616	1	86862445	86914424	51980	-
CNOT8	0.597455	0.473	0.332	0.0100207	5	154857553	154876792	19240	+
POLR2M	0.969738	0.283	0.148	0.0100424	15	57706695	57782762	76068	+
EZR	0.32337	0.435	0.286	0.0101297	6	158765741	158819368	53628	-
XRCC4	0.503015	0.35	0.212	0.0103592	5	83077498	83353787	276290	+
IMMP2L	-0.105619	0.908	0.793	0.0104089	7	110662644	111562517	899874	-
GIMAP5	-0.768765	0.353	0.451	0.0104789	7	150722253	150750033	27781	+
RBKS	-0.750725	0.19	0.292	0.010488	2	27781379	27890681	109303	-
COMMD6	1.16968	0.301	0.154	0.0105248	13	75525214	75549439	24226	-
MAP3K2	-0.426961	0.728	0.732	0.0105348	2	127298668	127388465	89798	-
EPAS1	-0.346721	0.944	0.953	0.0106862	2	46293667	46386697	93031	+
ARHGAP35	0.623866	0.538	0.356	0.0106924	19	46860997	47005077	144081	+
TGFB2	-1.62612	0.185	0.302	0.0107582	1	218345336	218444619	99284	+
MAGED1	0.721345	0.37	0.219	0.0113107	X	51803007	51902354	99348	+
DENND4C	-0.423225	0.745	0.809	0.0113222	9	19230435	19374281	143847	+
UBR5	-0.444777	0.889	0.922	0.0113785	8	102252273	102412759	160487	-
WASHC4	0.510884	0.73	0.555	0.011494	12	105107324	105169130	61807	+
PIK3C2A	-0.523752	0.748	0.81	0.0115262	11	17077730	17207986	130257	-
ITGB1BP1	0.821957	0.48	0.299	0.0115916	2	9403475	9423528	20054	-
IGSF11	1.41867	0.266	0.112	0.0118045	3	118900557	119146068	245512	-
TRPS1	-0.44643	0.795	0.792	0.0118916	8	115408496	115809673	401178	-
CHD1	-0.50942	0.687	0.713	0.0118986	5	98853985	98929007	75023	-
PRICKLE2	-0.489445	0.819	0.864	0.0120451	3	64092236	64445476	353241	-
AHDC1	-0.624893	0.257	0.342	0.0120642	1	27534035	27604431	70397	-
AURKAIP1	1.03294	0.31	0.186	0.0120708	1	1373730	1375207	1478	-
PCDH7	0.317249	0.496	0.334	0.0121825	4	30720369	31146805	426437	+
IBTK	0.305107	0.511	0.376	0.012278	6	82169986	82247754	77769	-
CACNA2D1	0.35251	0.623	0.427	0.0125233	7	81946444	82443956	497513	-
PAQR5	-0.590118	0.471	0.515	0.0125406	15	69298912	69407780	108869	+
DOP1B	0.509751	0.306	0.207	0.012644	21	36156782	36294274	137493	+
DAP	0.411423	0.366	0.233	0.0126652	5	10679230	10761234	82005	-
NAA50	-0.528354	0.44	0.486	0.0127638	3	113716458	113746300	29843	-
CCT3	-0.24548	0.431	0.408	0.0127697	1	156308968	156367873	58906	-
ABLIM1	-0.807111	0.879	0.919	0.0130791	10	114431112	114768061	336950	-
HLA-C	0.603611	0.707	0.634	0.0135146	6	31268749	31272130	3382	-
PRDX6	0.914337	0.482	0.318	0.013643	1	173477330	173488815	11486	+
TMEM260	0.633812	0.486	0.311	0.0136655	14	56488354	56650606	162253	+
RNF150	0.524008	0.312	0.184	0.0138032	4	140859807	141212877	353071	-
HIF1A	0.471062	0.734	0.574	0.0138989	14	61695513	61748259	52747	+
MRPL22	1.13564	0.263	0.13	0.0139896	5	154941073	154969411	28339	+
ATXN1	-0.445461	0.922	0.929	0.0140964	6	16299112	16761491	462380	-
ATP5MJ	1.29208	0.274	0.135	0.0142605	14	103912288	103928269	15982	-
SLCO4A1	1.14384	0.446	0.264	0.0143434	20	62642503	62685785	43283	+
AP2M1	0.66792	0.453	0.316	0.014351	3	184174689	184184214	9526	+
GUCY1A1	0.691252	0.498	0.295	0.0144319	4	155666726	155737059	70334	+
C21orf91	1.36963	0.297	0.145	0.0144481	21	17788974	17819386	30413	-
TMLHE	0.635925	0.516	0.376	0.0144717	X	155489011	155719098	230088	-
DSTN	0.400588	0.797	0.695	0.0145247	20	17570075	17609919	39845	+
ZFYVE28	-0.518819	0.522	0.591	0.0145417	4	2269582	2418651	149070	-
OXCT1	0.699857	0.27	0.157	0.0146579	5	41730065	41870425	140361	-
LRRC28	0.297598	0.366	0.252	0.0147218	15	99251362	99390729	139368	+
PACRGL	0.560456	0.306	0.188	0.0148315	4	20696282	20752907	56626	+
TMEM167A	0.803567	0.391	0.257	0.0148437	5	83052846	83077863	25018	-
USP6NL	-0.748532	0.792	0.869	0.0149636	10	11460510	11611666	151157	-
TMOD2	0.850832	0.348	0.201	0.0153048	15	51751597	51816363	64767	+
BRD7	0.50846	0.538	0.38	0.015332	16	50313487	50368988	55502	-
ATP1B3	-0.718346	0.632	0.679	0.0153637	3	141876124	141926549	50426	+
SLC25A36	0.458706	0.522	0.377	0.015464	3	140941830	140980995	39166	+
CLDN11	1.29523	0.255	0.134	0.0155694	3	170418868	170454733	35866	+
AKTIP	0.889657	0.29	0.157	0.0155913	16	53491040	53504411	13372	-
DENND5A	-0.511216	0.734	0.773	0.0157694	11	9138825	9265959	127135	-
ATP13A3	-0.859721	0.663	0.657	0.0165159	3	194402672	194498364	95693	-
UNC79	1.29897	0.259	0.132	0.0167442	14	93333219	93707876	374658	+
TNXB	-0.5399	0.221	0.27	0.0170853	6	32041153	32115334	74182	-
SLC19A3	-0.67486	0.277	0.315	0.0171228	2	227683763	227718028	34266	-
RAD23B	0.362067	0.638	0.463	0.0171399	9	107283137	107332192	49056	+
EXOSC6	0.780417	0.321	0.182	0.0171727	16	70246778	70251940	5163	-
FAM241A	-0.552727	0.382	0.391	0.0174041	4	112145454	112195256	49803	+
SESN1	-0.441572	0.603	0.566	0.0175445	6	108984309	109094846	110538	-
CRIP2	0.600878	0.538	0.427	0.0175909	14	105472962	105480162	7201	+
SNRPB2	1.21319	0.293	0.155	0.0177794	20	16729961	16742564	12604	+
G3BP2	0.555957	0.533	0.386	0.0179325	4	75641849	75724589	82741	-
PDCL	0.827864	0.286	0.186	0.0185569	9	122798389	122828588	30200	-
KIF13A	-0.324876	0.848	0.807	0.0187523	6	17759183	17987635	228453	-
PIP4P2	1.04279	0.268	0.132	0.0189481	8	90993802	91040872	47071	-
CLPX	0.88501	0.322	0.203	0.0192484	15	65148219	65185342	37124	-
LRPAP1	0.996029	0.337	0.204	0.0196175	4	3503612	3532446	28835	-
NDUFA1	1.08489	0.31	0.167	0.0198768	X	119871832	119876662	4831	+
DCAF5	-0.34785	0.634	0.669	0.0200821	14	69050881	69153150	102270	-
ATP8B1	-0.631186	0.46	0.416	0.0205345	18	57646426	57803315	156890	-
RND3	-0.724078	0.437	0.494	0.0205743	2	150468195	150539011	70817	-
BCL6	1.10885	0.313	0.17	0.0207793	3	187721377	187745725	24349	-
PLEKHM3	0.463044	0.399	0.273	0.0211113	2	207821288	208025527	204240	-
NOVA2	-0.625006	0.322	0.374	0.0211501	19	45933734	45974044	40311	-
FDPS	0.776706	0.355	0.235	0.0214475	1	155308748	155320666	11919	+
CNOT2	-0.448057	0.736	0.761	0.0215887	12	70243002	70354993	111992	+
ATAD2	0.447765	0.429	0.276	0.0219717	8	123319850	123416350	96501	-
MAP3K11	-0.705284	0.257	0.356	0.0229257	11	65597756	65615382	17627	-
RGCC	-0.680917	0.679	0.734	0.0232628	13	41457550	41470871	13322	+
NAV1	-0.524745	0.603	0.655	0.023316	1	201539127	201826969	287843	+
TRA2B	-0.293411	0.696	0.702	0.0235439	3	185914558	185938103	23546	-
ORC5	0.321553	0.337	0.21	0.0237493	7	104126341	104208047	81707	-
PSMD4	0.920789	0.281	0.146	0.0237854	1	151254709	151267479	12771	+
SNF8	0.928075	0.277	0.146	0.0239257	17	48929316	48944842	15527	-
TBCD	0.453647	0.752	0.666	0.0239442	17	82752042	82945914	193873	+
ELOB	0.699483	0.428	0.302	0.0247349	16	2771414	2777289	5876	-
ARPP19	0.656626	0.589	0.445	0.0250072	15	52547045	52569883	22839	-
GNG10	0.867629	0.33	0.191	0.0255246	9	111661605	111670226	8622	+
UBR4	-0.519117	0.527	0.597	0.0257542	1	19074510	19210266	135757	-
ID3	0.583562	0.658	0.621	0.0261264	1	23557926	23559501	1576	-
HECW2	0.719203	0.433	0.297	0.0264145	2	196189099	196593684	404586	-
LEPROTL1	0.666403	0.453	0.314	0.0267684	8	30095408	30177208	81801	+
CEP164	0.86118	0.257	0.157	0.0271978	11	117314557	117413266	98710	+
UPP1	-0.596351	0.214	0.265	0.0271984	7	48088628	48108736	20109	+
KANK3	0.437985	0.54	0.421	0.0272321	19	8322584	8343262	20679	-
NDUFV2	0.542776	0.54	0.389	0.0274068	18	9102630	9134345	31716	+
MAP2K6	0.409215	0.272	0.164	0.0274974	17	69414697	69553865	139169	+
SPAAR	0.531017	0.264	0.155	0.0275066	9	35909490	35937153	27664	+
UQCR10	1.03474	0.319	0.17	0.0278412	22	29767369	29770413	3045	+
PSMB2	0.827734	0.326	0.187	0.0284326	1	35599541	35641526	41986	-
NARS1	0.870564	0.328	0.181	0.0284844	18	57600656	57622213	21558	-
CNNM2	0.530256	0.386	0.248	0.0287828	10	102918294	103090222	171929	+
CCDC3	0.195343	0.531	0.361	0.0294659	10	12896625	13099652	203028	-
SCD5	0.801839	0.634	0.458	0.0298038	4	82629539	82798796	169258	-
ARHGAP44	0.978468	0.279	0.151	0.0298256	17	12789498	12991643	202146	+
LIMK2	-0.822916	0.382	0.472	0.0299758	22	31212239	31280080	67842	+
ZNFX1	-0.471768	0.409	0.457	0.0302463	20	49237946	49278426	40481	-
KIAA1671	-0.676343	0.493	0.578	0.0317735	22	24952716	25197448	244733	+
RPL34	0.639186	0.668	0.505	0.0320962	4	108620569	108630412	9844	+
NDUFS4	0.557358	0.543	0.377	0.0321111	5	53560633	53683338	122706	+
BEND7	-0.596141	0.431	0.474	0.0323363	10	13438484	13529014	90531	-
XRCC5	0.406846	0.783	0.681	0.0326767	2	216107464	216206303	98840	+
MARCHF7	-0.340562	0.784	0.796	0.0329558	2	159712457	159771027	58571	+
PRIMPOL	0.668094	0.274	0.161	0.0335204	4	184649667	184694963	45297	+
RPS6KA5	0.234371	0.489	0.35	0.0339391	14	90847861	91060641	212781	-
CLDND1	0.888167	0.54	0.36	0.0359446	3	98497912	98523066	25155	-
PKIG	-0.300232	0.56	0.498	0.0364576	20	44531785	44624247	92463	+
SLC25A5	1.19956	0.308	0.161	0.0364672	X	119468422	119471396	2975	+
MLH3	0.672198	0.408	0.245	0.0367419	14	75013769	75051532	37764	-
SLC25A13	0.472684	0.578	0.427	0.0369498	7	96120220	96322147	201928	-
HTATSF1	0.920796	0.277	0.154	0.0374068	X	136497079	136512346	15268	+
PLEKHA2	0.458424	0.399	0.259	0.037686	8	38901235	38973912	72678	+
DMXL2	0.351161	0.428	0.306	0.038	15	51447711	51622833	175123	-
DNAJC10	0.458959	0.513	0.378	0.0380781	2	182716255	182794464	78210	+
EPSTI1	-0.850152	0.658	0.715	0.0391881	13	42886388	42992271	105884	-
BICD1	-0.518004	0.792	0.804	0.0393382	12	32106835	32383633	276799	+
CHKA	0.405516	0.589	0.442	0.0401494	11	68052859	68121444	68586	-
RTN3	0.751632	0.656	0.478	0.0403844	11	63681446	63759891	78446	+
PIGG	0.984521	0.263	0.142	0.0406341	4	499210	540200	40991	+
ZNF22	0.901139	0.295	0.174	0.0410007	10	45000923	45005326	4404	+
IRF2BP2	-0.414951	0.567	0.612	0.041195	1	234604269	234610178	5910	-
VTI1A	-0.300553	0.864	0.871	0.0412793	10	112446998	112818744	371747	+
TRIM56	-0.522465	0.424	0.499	0.0418217	7	101085481	101097967	12487	+
TMA7	0.794822	0.46	0.309	0.0418406	3	48440257	48444208	3952	+
TMCO1	1.00977	0.303	0.182	0.0421341	1	165724293	165827755	103463	-
LEMD3	-0.497983	0.585	0.623	0.0429042	12	65169583	65248355	78773	+
CFAP298	0.82342	0.351	0.207	0.0452236	21	32592079	32612603	20525	-
XPO1	-0.102116	0.723	0.626	0.0454421	2	61476032	61538741	62710	-
ARF3	0.754645	0.281	0.165	0.0459257	12	48935723	48957487	21765	-
TRPM3	-0.484741	0.328	0.267	0.0459394	9	70529060	71446904	917845	-
ABCB10	0.891975	0.281	0.16	0.0476998	1	229516582	229558707	42126	-
PCDH18	0.774878	0.364	0.213	0.0480567	4	137518918	137532494	13577	-
[truncated: 4 more rows]

## Sheet: GPC DEGs
Gene	avg_log2FC	pct.1	pct.2	p_val_adj	Chromosome	start	end	width	strand
CADM2	-0.780699	0.998	0.999	4.99183e-275	3	84958989	86074429	1115441	+
MOBP	3.35934	0.526	0.137	5.8725e-247	3	39467198	39529479	62282	+
ADGRL3	-0.637125	0.999	0.999	1.88132e-241	4	61200326	62078335	878010	+
APP	1.03978	0.98	0.863	4.50848e-235	21	25880535	26171128	290594	-
MAP2	-0.86209	0.969	0.998	9.10481e-226	2	209424047	209734147	310101	+
CTNNA3	2.16788	0.817	0.625	2.06431e-225	10	65912457	67763637	1851181	-
PLEKHH1	2.61089	0.586	0.246	8.26046e-224	14	67533290	67589612	56323	+
NKAIN2	2.73944	0.547	0.167	2.07675e-220	6	123803865	124825640	1021776	+
RNF220	2.692	0.549	0.182	2.12151e-215	1	44405194	44651724	246531	+
SNTG1	-0.90483	0.981	0.971	2.8696e-212	8	49909789	50796692	886904	+
SOX5	-0.750052	0.979	0.991	1.23304e-201	12	23529504	24562544	1033041	-
LRP1B	-0.723111	1	0.994	2.6868e-200	2	140231423	142131016	1899594	-
S100B	2.26681	0.639	0.283	7.1906e-197	21	46598604	46605208	6605	-
TMEM144	2.84818	0.495	0.128	1.19995e-195	4	158201604	158255416	53813	+
FTH1	2.28624	0.664	0.307	1.55457e-191	11	61959718	61967634	7917	-
RASGRF2	2.91509	0.471	0.107	1.08249e-188	5	80960363	81230162	269800	+
TTLL7	1.67244	0.853	0.648	4.14356e-188	1	83865024	83999150	134127	-
NRXN1	-0.662706	0.999	0.989	7.38601e-187	2	49918503	51225575	1307073	-
CSMD1	-0.646571	0.996	0.999	4.27606e-186	8	2935353	4994972	2059620	-
RPL13	2.13878	0.661	0.327	2.70367e-185	16	89560677	89564542	3866	+
LUZP2	-0.706049	0.994	0.996	5.85347e-184	11	24496970	25082638	585669	+
PLP1	2.56505	0.549	0.168	1.90959e-183	X	103773718	103792619	18902	+
MBP	2.2206	0.681	0.426	1.76867e-181	18	76978827	77133683	154857	-
UNC5C	1.74523	0.722	0.63	3.93872e-181	4	95162504	95549206	386703	-
GLDN	4.01908	0.337	0.033	1.00282e-175	15	51341655	51408005	66351	+
ENPP2	2.42999	0.499	0.121	7.22059e-174	8	119557086	119673453	116368	-
OLIG1	1.45546	0.832	0.539	1.42707e-171	21	33070141	33072413	2273	+
MARCKSL1	2.1236	0.602	0.272	2.03998e-171	1	32333839	32336233	2395	-
SOX6	-0.759795	0.993	0.998	2.09507e-164	11	15966449	16739591	773143	-
MAN2A1	1.98252	0.681	0.402	4.90131e-163	5	109689927	109869625	179699	+
MOG	3.12396	0.4	0.079	2.39995e-162	6	29657002	29672372	15371	+
UST	-1.05555	0.873	0.963	5.01458e-161	6	148747030	149076990	329961	+
SH3GL3	1.97879	0.678	0.394	1.98684e-160	15	83447228	83618743	171516	+
PIP4K2A	1.40914	0.868	0.702	4.17792e-159	10	22534854	22714578	179725	-
ST6GALNAC3	2.15058	0.563	0.247	3.266e-157	1	76074746	76634603	559858	+
C10orf90	1.53451	0.697	0.418	2.19531e-156	10	126424997	126798708	373712	-
CLDN11	2.70286	0.461	0.129	1.42889e-155	3	170418868	170454733	35866	+
CARNS1	4.3261	0.276	0.022	1.65359e-154	11	67414968	67425607	10640	+
MYO1D	2.45674	0.485	0.139	6.21247e-154	17	32492522	32877177	384656	-
WSB1	1.01337	0.905	0.682	5.85203e-151	17	27294076	27315926	21851	+
SLC24A2	1.77838	0.663	0.348	1.18083e-150	9	19507452	19789037	281586	-
TMEM63A	3.01525	0.378	0.076	1.86792e-150	1	225845536	225882380	36845	-
LDB3	3.41677	0.32	0.039	7.66131e-150	10	86666785	86736072	69288	+
SYNJ2	2.49606	0.458	0.127	2.69696e-149	6	157981863	158099176	117314	+
PLLP	1.86796	0.564	0.247	6.15467e-149	16	57248547	57284672	36126	-
BRINP3	-0.723781	0.96	0.975	2.42066e-148	1	190097658	190478404	380747	-
LPAR1	2.6023	0.444	0.116	5.43653e-148	9	110873263	111038470	165208	-
COL4A5	2.37522	0.469	0.159	2.18979e-147	X	108439838	108697545	257708	+
PDE1A	2.20483	0.483	0.139	2.83145e-147	2	182139968	182523359	383392	-
NFIB	-0.782352	0.91	0.967	2.28087e-146	9	14081843	14398983	317141	-
TF	2.4649	0.515	0.22	5.80366e-146	3	133746040	133796641	50602	+
PCDH7	-0.709204	0.954	0.986	2.17557e-145	4	30720369	31146805	426437	+
HIBCH	-1.2551	0.708	0.8	1.45531e-143	2	190189735	190344193	154459	-
HHIP	2.49221	0.477	0.16	2.7929e-143	4	144646156	144745271	99116	+
ZBTB20	-0.597182	1	0.994	1.42599e-142	3	114314500	115147292	832793	-
LANCL1	1.54922	0.675	0.44	3.63283e-142	2	210427131	210477652	50522	-
EEF1A1	1.81825	0.7	0.434	4.63001e-142	6	73489308	73525587	36280	-
ADGRB3	-0.545263	0.998	0.997	6.96938e-142	6	68635282	69390571	755290	+
CREB5	1.13881	0.885	0.66	1.00384e-139	7	28299321	28825894	526574	+
LSS	2.2516	0.461	0.157	1.57389e-139	21	46188141	46228824	40684	-
GSN	2.34862	0.467	0.174	1.59911e-137	9	121207794	121332843	125050	+
SCD	2.53027	0.429	0.14	5.23833e-136	10	100347233	100364826	17594	+
B2M	2.30856	0.482	0.186	3.43509e-135	15	44711358	44718851	7494	+
RPL3	2.39053	0.444	0.149	7.42895e-134	22	39312882	39320389	7508	-
SEPTIN7	1.3218	0.854	0.705	9.82499e-134	7	35800932	35907110	106179	+
SLAIN1	0.995093	0.922	0.82	1.1333e-133	13	77697687	77764242	66556	+
LPGAT1	1.43171	0.727	0.493	3.51984e-133	1	211743457	211830763	87307	-
AATK	2.23364	0.502	0.209	8.59558e-133	17	81110487	81166221	55735	-
CD9	2.85859	0.384	0.104	9.90884e-133	12	6199715	6238271	38557	+
ST18	1.74948	0.533	0.183	1.16912e-132	8	52110838	52460959	350122	-
MAP7	1.66587	0.58	0.286	1.22944e-131	6	136342281	136550819	208539	-
H3-3B	1.83461	0.58	0.278	5.29035e-131	17	75776434	75785893	9460	-
GAPDH	2.43494	0.437	0.161	1.42881e-130	12	6534512	6538374	3863	+
LRRN1	-1.05967	0.853	0.906	3.80218e-129	3	3799431	3849834	50404	+
CNTNAP4	2.49394	0.404	0.106	2.9662e-128	16	76277278	76560757	283480	+
CNP	2.511	0.443	0.16	3.20009e-127	17	41966763	41977740	10978	+
RPS18	2.45839	0.435	0.146	3.24328e-127	6	33272075	33276511	4437	+
SLCO1A2	2.74782	0.351	0.073	6.85177e-127	12	21264600	21419594	154995	-
ELAPOR2	1.68316	0.64	0.354	2.91297e-126	7	86876906	87059654	182749	-
RPL13A	1.93974	0.55	0.264	1.75641e-125	19	49487510	49493057	5548	+
ZNF536	1.81289	0.552	0.3	2.06915e-125	19	30224891	30713586	488696	+
PTMA	1.64201	0.668	0.376	2.8346e-125	2	231706895	231713551	6657	+
SPOCK3	1.116	0.819	0.52	2.94552e-125	4	166733384	167234796	501413	-
RPL10	2.41072	0.452	0.183	1.17596e-123	X	154389955	154409168	19214	+
SH3TC2	2.77489	0.349	0.07	1.854e-123	5	148923639	149063163	139525	-
RPS2	2.34597	0.451	0.184	6.82537e-123	16	1962058	1964841	2784	-
MAML2	-0.776662	0.98	0.989	1.02538e-122	11	95976598	96343195	366598	-
LRRC4C	-0.578004	0.999	0.986	2.90991e-122	11	40114203	41459773	1345571	-
FAM107B	1.92027	0.503	0.19	3.22995e-122	10	14518557	14774897	256341	-
SELENOP	2.82373	0.353	0.076	3.64171e-122	5	42799880	42887392	87513	-
DPYD	1.4442	0.682	0.441	4.47968e-122	1	97077743	97995000	917258	-
KCNMB4	2.29492	0.433	0.14	7.91037e-122	12	70366290	70434292	68003	+
SHTN1	1.46584	0.667	0.395	8.04131e-121	10	116881477	117126586	245110	-
RBMS3	-1.02578	0.752	0.882	4.83349e-120	3	28574791	30010391	1435601	+
FOLH1	2.48519	0.37	0.083	5.52031e-120	11	49145092	49208638	63547	-
FGFR2	2.32991	0.431	0.146	6.14936e-120	10	121478332	121598458	120127	-
TMEM165	1.39197	0.698	0.457	9.61572e-119	4	55395957	55453397	57441	+
MAG	3.17652	0.331	0.065	1.50805e-118	19	35292125	35313807	21683	+
PEX5L	1.50091	0.533	0.204	2.01507e-118	3	179794958	180037053	242096	-
MAL	2.64637	0.36	0.079	2.93953e-118	2	95025677	95053992	28316	+
PRKD1	-0.828666	0.859	0.928	5.16511e-118	14	29576479	30191898	615420	-
CLDND1	2.01772	0.474	0.197	7.86593e-118	3	98497912	98523066	25155	-
FUT8	1.17718	0.896	0.752	9.518e-118	14	65410592	65744121	333530	+
PTGDS	2.56008	0.399	0.119	1.09498e-117	9	136975092	136981742	6651	+
ATP1B1	1.83253	0.55	0.244	8.03738e-117	1	169105697	169310992	205296	+
CLMN	1.67557	0.457	0.141	8.52019e-117	14	95181940	95319908	137969	-
KIF6	2.91027	0.322	0.067	1.13583e-116	6	39329990	39725408	395419	-
RPS9	2.36348	0.408	0.14	6.21244e-115	19	54200809	54249003	48195	+
KCND2	-0.640079	0.982	0.986	7.956e-115	7	120273175	120750337	477163	+
DAAM2	1.98342	0.458	0.191	1.04116e-113	6	39792298	39904877	112580	+
PPP1R14A	3.63846	0.265	0.036	1.47188e-113	19	38251237	38256532	5296	-
RAPGEF5	1.88359	0.504	0.211	2.7951e-112	7	22118236	22357154	238919	-
KIF13B	1.55205	0.603	0.302	3.5251e-112	8	29067278	29263124	195847	-
GRID2	-0.533588	0.999	0.995	2.71145e-110	4	92303966	93810157	1506192	+
EDIL3	1.05245	0.891	0.764	7.45881e-110	5	83940554	84384880	444327	-
GRIA4	-0.71773	0.967	0.975	1.08217e-109	11	105609535	105982090	372556	+
SPOCK1	1.21359	0.821	0.609	1.52767e-109	5	136975298	137598379	623082	-
RPL18	2.06491	0.452	0.186	2.58665e-109	19	48615328	48619184	3857	-
DBNDD2	2.51823	0.336	0.072	1.62548e-107	20	45406057	45410610	4554	+
TCF4	-0.47411	0.998	0.995	3.09567e-107	18	55222185	55664787	442603	-
RPL7A	2.24595	0.412	0.157	4.65961e-107	9	133348218	133351426	3209	+
MYRFL	-2.28229	0.132	0.332	4.67366e-107	12	69825227	69959097	133871	+
OPALIN	3.19582	0.28	0.049	8.34892e-106	10	96343221	96359365	16145	-
RPS4X	2.37953	0.371	0.12	6.24288e-105	X	72255679	72277248	21570	-
KLHL1	-2.27333	0.148	0.399	8.53449e-105	13	69700594	70108493	407900	-
CA10	-0.666941	0.96	0.971	1.29034e-104	17	51630313	52160017	529705	-
RPLP0	2.50628	0.338	0.103	3.32403e-104	12	120196699	120201235	4537	-
FTL	2.23554	0.381	0.106	4.80198e-104	19	48965309	48966879	1571	+
APLP1	2.34842	0.378	0.105	7.57562e-104	19	35867899	35879792	11894	+
CRYAB	0.250272	0.35	0.106	9.82981e-104	11	111908564	111923722	15159	-
PEBP1	1.94246	0.441	0.19	1.56146e-103	12	118136124	118145584	9461	+
FNBP1	1.37185	0.656	0.46	3.79727e-102	9	129887187	130043189	156003	-
C21orf91	2.36548	0.353	0.099	5.15416e-102	21	17788974	17819386	30413	-
ASPA	2.72153	0.309	0.071	9.13072e-102	17	3472374	3503405	31032	+
MDGA2	-0.487913	0.998	0.996	1.41878e-101	14	46839629	47675605	835977	-
GPR37	2.25601	0.353	0.088	2.32916e-101	7	124743885	124765792	21908	-
MTUS1	1.67067	0.536	0.292	4.61329e-101	8	17643795	17801094	157300	-
MYO1E	2.02052	0.407	0.137	6.00354e-101	15	59132434	59372871	240438	-
HSPH1	-1.89926	0.309	0.461	1.50037e-98	13	31134973	31162388	27416	-
HSPA4L	-1.93902	0.233	0.456	2.44378e-98	4	127781821	127840733	58913	+
TTYH2	2.33647	0.352	0.115	2.69952e-98	17	74213571	74262020	48450	+
PRRX1	-0.971898	0.713	0.836	5.02402e-98	1	170662728	170739421	76694	+
IQGAP1	1.84099	0.447	0.173	1.4112e-97	15	90388242	90502239	113998	+
ABCA2	2.17987	0.388	0.134	4.19377e-97	9	137007234	137028915	21682	-
SIK3	0.821521	0.969	0.94	1.02167e-96	11	116843402	117098437	255036	-
SLC12A2	1.40904	0.616	0.356	1.48302e-96	5	128083766	128189677	105912	+
DPP6	-0.508829	0.998	0.988	1.96817e-96	7	153748133	154894285	1146153	+
EYA1	-2.23836	0.13	0.406	2.07298e-95	8	71197433	71592025	394593	-
RPS14	2.07602	0.42	0.167	3.18367e-95	5	150442635	150449739	7105	-
ZDHHC9	2.21536	0.355	0.122	4.69706e-95	X	129803288	129843909	40622	-
ZDHHC14	0.818632	0.888	0.736	4.79789e-95	6	157381133	157678157	297025	+
GAS7	2.21585	0.346	0.093	7.10702e-95	17	9910606	10198606	288001	-
PALM2AKAP2	1.81789	0.512	0.248	1.04523e-94	9	109498325	110172512	674188	+
MVB12B	1.33091	0.643	0.412	1.57086e-94	9	126326829	126507041	180213	+
DEPTOR	2.09978	0.381	0.126	2.07912e-94	8	119873717	120050918	177202	+
SLCO3A1	1.60547	0.53	0.255	4.20771e-94	15	91853708	92172435	318728	+
CALM2	1.37039	0.637	0.409	6.99057e-94	2	47160084	47176921	16838	-
SECISBP2L	1.22455	0.662	0.488	1.13703e-93	15	48988476	49046447	57972	-
GPM6A	-0.623975	0.969	0.99	1.64572e-93	4	175632934	176002664	369731	-
RPL41	2.28612	0.375	0.156	5.71215e-93	12	56116590	56117967	1378	+
CTNNA2	-0.575394	0.985	0.979	1.28651e-92	2	79185231	80648861	1463631	+
LSAMP	-0.457007	0.999	0.999	9.11948e-92	3	115802363	117139389	1337027	-
EVA1C	2.5075	0.306	0.081	3.78649e-91	21	32412006	32515397	103392	+
RPS27A	2.10688	0.397	0.154	4.93029e-91	2	55231903	55235853	3951	+
CDH10	-0.751363	0.837	0.908	9.61301e-91	5	24487100	24644978	157879	-
ATP8A1	0.886116	0.868	0.716	1.21109e-90	4	42408373	42657121	248749	-
STEAP1B	2.29564	0.33	0.101	4.03915e-90	7	22419444	22727613	308170	-
TUBA1A	2.05369	0.454	0.227	6.85215e-90	12	49184686	49189080	4395	-
ADAMTSL1	-2.39256	0.164	0.393	2.7127e-89	9	17906563	18910950	1004388	+
RPS16	2.05386	0.399	0.165	2.84727e-89	19	39433137	39435949	2813	-
FAM124A	1.78489	0.431	0.173	3.29169e-89	13	51222334	51284239	61906	+
TRIM59	2.4375	0.319	0.092	3.81103e-89	3	160432445	160485773	53329	-
ELMO1	0.848076	0.906	0.801	5.83879e-89	7	36852906	37449223	596318	-
SEMA5A	-0.726654	0.974	0.989	2.09954e-88	5	9035033	9546075	511043	-
CNTN2	1.97763	0.353	0.101	2.20698e-88	1	205042937	205078289	35353	+
PLCB1	-0.769201	0.945	0.983	4.44786e-88	20	8077251	8968360	891110	+
AGPAT4	1.03479	0.741	0.561	5.84959e-88	6	161129967	161274061	144095	-
OLIG2	1.37301	0.54	0.274	6.92585e-88	21	33025935	33029196	3262	+
HMGN1	1.28763	0.59	0.346	8.46162e-88	21	39342315	39349647	7333	-
SLC4A8	1.65903	0.458	0.243	1.12525e-87	12	51391317	51515763	124447	+
FAR1	1.0599	0.749	0.589	1.25252e-87	11	13668668	13732346	63679	+
SLC5A11	2.55898	0.279	0.061	1.61616e-87	16	24845841	24911628	65788	+
FRYL	0.880902	0.895	0.76	2.91348e-87	4	48497357	48780322	282966	-
ERMN	2.24272	0.32	0.081	4.42192e-87	2	157318631	157327713	9083	-
AGTPBP1	1.07065	0.748	0.556	5.24308e-87	9	85546539	85742029	195491	-
DPP10	-0.66288	0.955	0.98	8.35683e-87	2	114442299	115845780	1403482	+
SH3BP5	2.31621	0.314	0.091	8.29081e-86	3	15254353	15341368	87016	-
NCOA7	1.30364	0.553	0.269	8.95559e-86	6	125781161	125932034	150874	+
HS3ST5	1.57605	0.482	0.212	1.32295e-85	6	114055596	114343023	287428	-
SAMD12	1.12273	0.681	0.427	3.80306e-85	8	118189455	118622112	432658	-
PLAAT3	2.02192	0.341	0.101	4.37391e-85	11	63573195	63616883	43689	-
CSMD3	-0.44032	0.992	0.979	1.60153e-84	8	112222928	113436939	1214012	-
RPL19	1.97648	0.392	0.167	2.10416e-84	17	39200283	39204840	4558	+
RACK1	2.0127	0.373	0.149	3.97434e-84	5	181236897	181248096	11200	-
SORBS1	-1.23027	0.523	0.672	4.77812e-84	10	95311771	95561414	249644	-
SQLE	2.01731	0.344	0.132	9.27973e-84	8	124998497	125022283	23787	+
RPS12	2.13289	0.376	0.148	1.14884e-83	6	132814569	132817564	2996	+
CNDP1	1.63323	0.33	0.092	1.29161e-83	18	74534500	74587212	52713	+
CDK18	1.76772	0.373	0.119	1.48945e-83	1	205504596	205532793	28198	+
CD81	1.74094	0.425	0.196	1.19387e-82	11	2376177	2397802	21626	+
TRAPPC10	1.38874	0.511	0.274	1.78009e-82	21	44012309	44106552	94244	+
SELENOW	1.94483	0.41	0.172	5.17335e-82	19	47778677	47784686	6010	+
RPS3A	1.89017	0.402	0.177	9.0508e-82	4	151099624	151104642	5019	+
KHDRBS3	-0.62254	0.911	0.953	2.36859e-81	8	135457456	135656722	199267	+
RPL5	1.6711	0.461	0.235	3.32043e-81	1	92832013	92841924	9912	+
TMTC2	1.26416	0.631	0.5	3.79932e-81	12	82686880	83134870	447991	+
TTLL11	1.10528	0.686	0.518	6.35458e-81	9	121815674	122093606	277933	-
RPL28	1.86453	0.409	0.185	9.36149e-81	19	55385932	55403250	17319	+
PDE8A	1.03898	0.749	0.539	1.3887e-80	15	84980440	85139145	158706	+
TBC1D12	1.11885	0.662	0.46	2.96476e-80	10	94402541	94536332	133792	+
TMEFF1	1.32624	0.569	0.328	4.68655e-80	9	100473149	100577636	104488	+
RPL11	1.84447	0.411	0.187	5.23579e-80	1	23691742	23696835	5094	+
NLGN1	-0.391902	1	0.999	6.29726e-80	3	173396284	174294372	898089	+
SORCS1	-0.854544	0.719	0.856	8.32112e-80	10	106573663	107164706	591044	-
RPL15	1.86967	0.397	0.174	2.37578e-79	3	23916591	23924374	7784	+
MAPK10	-0.555117	0.92	0.963	2.87431e-79	4	85990007	86594625	604619	-
ATP10B	0.975524	0.681	0.407	5.84445e-79	5	160563120	160852214	289095	-
SEPTIN4	2.62614	0.257	0.057	9.15288e-79	17	58520250	58544368	24119	-
RORA	-0.539711	0.97	0.975	1.5335e-78	15	60488284	61229302	741019	-
TSC22D4	1.72765	0.402	0.172	1.72746e-78	7	100463359	100479232	15874	-
PCDH15	-0.507211	0.996	0.989	1.75216e-78	10	53802771	55627942	1825172	-
CFL1	1.91915	0.362	0.145	2.63193e-78	11	65823022	65862026	39005	-
PSEN1	1.29926	0.553	0.329	3.57369e-78	14	73136418	73223691	87274	+
CHORDC1	-1.4664	0.348	0.485	6.6503e-78	11	90200429	90223077	22649	-
PITPNC1	-0.954328	0.649	0.807	1.15033e-77	17	67377281	67697256	319976	+
FGF12	-0.664419	0.977	0.989	1.45352e-77	3	192139390	192767764	628375	-
RPL18A	2.41066	0.288	0.095	1.68914e-76	19	17859910	17864153	4244	+
RHOU	2.13667	0.312	0.099	2.93206e-76	1	228735479	228746664	11186	+
PGRMC1	1.61229	0.409	0.19	4.57666e-75	X	119236245	119244466	8222	+
CA2	2.15357	0.317	0.094	6.20629e-75	8	85463968	85481493	17526	+
RPL8	2.19331	0.318	0.11	6.86081e-75	8	144789765	144792587	2823	-
RPL10A	2.30044	0.271	0.098	9.80934e-75	6	35468401	35470785	2385	+
RPS10	2.00438	0.349	0.136	9.98033e-75	6	34417454	34426069	8616	-
LRRTM3	-0.58704	0.947	0.967	1.13906e-74	10	66926036	67101551	175516	+
PPIA	1.91231	0.347	0.146	1.76177e-74	7	44796680	44824564	27885	+
EIF1	1.96015	0.336	0.111	2.01899e-74	17	41688885	41692668	3784	+
KAZN	-0.496501	0.983	0.995	5.36334e-74	1	13892792	15118043	1225252	+
CERCAM	2.2251	0.283	0.08	9.81752e-74	9	128411751	128437351	25601	+
PLCL1	0.962744	0.879	0.753	1.1696e-73	2	197804593	198572581	767989	+
CYP51A1	1.69147	0.391	0.186	1.27658e-73	7	92084987	92134803	49817	-
OTUD7A	1.00431	0.77	0.64	1.73597e-73	15	31475398	31870789	395392	-
RPS13	2.10737	0.33	0.116	2.38178e-73	11	17074388	17077715	3328	-
SEC14L5	2.16792	0.286	0.075	3.0923e-73	16	4958330	5019157	60828	+
RFFL	1.25858	0.551	0.331	3.10176e-73	17	35005990	35089319	83330	-
CIRBP	1.44109	0.426	0.211	4.96197e-73	19	1259384	1274880	15497	+
TTC3	0.531726	0.961	0.893	1.01231e-72	21	37073226	37203112	129887	+
ANLN	1.50763	0.41	0.162	4.26269e-72	7	36389821	36453791	63971	+
PIP5K1B	2.0647	0.337	0.112	7.85312e-72	9	68705240	69009176	303937	+
DOCK5	1.50121	0.337	0.107	1.03139e-71	8	25184689	25418082	233394	+
CTNND2	-0.408563	0.996	0.995	1.37279e-71	5	10971836	11904446	932611	-
MYRF	2.0191	0.324	0.105	2.01095e-71	11	61752636	61788518	35883	+
NRG3	-0.726179	0.888	0.937	2.43491e-71	10	81875194	82987179	1111986	+
ELL2	1.15255	0.621	0.397	2.87582e-71	5	95885098	95961851	76754	-
RPS6	1.76726	0.396	0.18	3.59193e-71	9	19375715	19380236	4522	-
ADIPOR2	1.46664	0.471	0.25	4.12107e-71	12	1688574	1788674	100101	+
APOD	1.44257	0.48	0.249	4.27851e-71	3	195568705	195584033	15329	-
RGCC	1.56016	0.411	0.193	9.15896e-71	13	41457550	41470871	13322	+
DMD	-0.637417	0.922	0.957	8.56423e-70	X	31097677	33339609	2241933	-
STMN1	1.92973	0.34	0.136	9.77117e-70	1	25884181	25906991	22811	-
PCSK6	1.99823	0.331	0.122	1.0917e-69	15	101289784	101525202	235419	-
EVI2A	2.29554	0.256	0.062	4.75945e-69	17	31316410	31321749	5340	-
UVRAG	0.86603	0.76	0.618	6.7677e-69	11	75815210	76144232	329023	+
SRCIN1	1.8818	0.309	0.099	8.61702e-69	17	38530031	38605952	75922	-
DOCK9	0.568188	0.941	0.823	1.84795e-68	13	98793429	99086625	293197	-
ESRRG	-0.872603	0.699	0.817	1.91149e-68	1	216503246	217137755	634510	-
GRM3	1.53716	0.413	0.173	2.06965e-68	7	86643909	86864879	220971	+
OSBPL3	-1.76407	0.128	0.343	4.60736e-68	7	24796540	24981634	185095	-
VRK2	1.50723	0.457	0.235	2.28577e-67	2	57907629	58159920	252292	+
U2AF1	1.31963	0.474	0.243	2.63307e-67	21	43092956	43107570	14615	-
RPL17	1.80601	0.358	0.153	2.65883e-67	18	49488453	49492508	4056	-
FEZ1	1.41436	0.459	0.247	5.60296e-67	11	125442881	125592568	149688	-
MMP16	-0.47364	0.992	0.997	1.10362e-66	8	88032011	88328025	296015	-
NPC1	1.34049	0.467	0.245	1.35035e-66	18	23506184	23586506	80323	-
DNAJC6	0.86998	0.77	0.604	1.72633e-66	1	65248219	65415871	167653	+
SPTLC2	1.06433	0.589	0.399	1.83641e-66	14	77505997	77616637	110641	-
PARD3	-0.607877	0.856	0.914	2.20483e-66	10	34109560	34815325	705766	-
CXADR	1.49036	0.409	0.194	2.56827e-66	21	17513043	17593579	80537	+
ITM2B	1.02784	0.657	0.43	2.75429e-66	13	48232612	48270357	37746	+
RPL29	2.15501	0.287	0.106	2.93068e-66	3	51993522	51995895	2374	-
TOX	-0.814637	0.715	0.836	4.21554e-66	8	58805412	59119147	313736	-
PIK3C2B	1.69206	0.382	0.178	5.4942e-66	1	204422628	204494805	72178	-
FAU	1.83416	0.36	0.143	6.86e-66	11	65120630	65122177	1548	-
SGCD	-0.674941	0.958	0.949	8.06435e-66	5	155870344	156767788	897445	+
RPS8	1.58128	0.423	0.226	1.79341e-65	1	44775251	44778779	3529	+
STK32B	-0.825555	0.687	0.813	4.61812e-65	4	5051480	5500994	449515	+
USP9Y	-1.17637	0.135	0.258	8.42242e-65	Y	12537650	12860839	323190	+
KCTD8	0.874962	0.879	0.735	9.97059e-65	4	44173903	44448809	274907	-
RPS3	1.59175	0.395	0.207	2.91448e-64	11	75399515	75422280	22766	+
NFIA	-0.490827	0.979	0.98	2.96659e-64	1	60865259	61462788	597530	+
HECW2	0.815098	0.774	0.585	3.07141e-64	2	196189099	196593684	404586	-
UGT8	0.997469	0.764	0.607	3.78683e-64	4	114598770	114678225	79456	+
CERS6	-0.900443	0.626	0.75	4.48783e-64	2	168456249	168775134	318886	+
NIPAL3	1.60433	0.379	0.159	6.91899e-64	1	24415802	24472976	57175	+
BEX3	1.8055	0.334	0.142	9.71516e-64	X	103376395	103378164	1770	+
ACTB	1.16662	0.615	0.451	1.12389e-63	7	5526409	5563902	37494	-
CPM	1.23449	0.381	0.149	1.35892e-63	12	68842197	68971570	129374	-
GABARAP	2.24026	0.262	0.083	1.40134e-63	17	7240008	7242449	2442	-
KCNK10	1.37393	0.437	0.217	1.70784e-63	14	88180103	88326907	146805	-
PAPOLA	-0.803537	0.663	0.736	2.40277e-63	14	96501433	96567116	65684	+
RPL7	1.78965	0.357	0.159	3.77583e-63	8	73290242	73295789	5548	-
NOVA1	-0.449005	0.995	0.995	6.52387e-63	14	26443090	26598033	154944	-
PLEKHA1	1.17049	0.594	0.375	1.07811e-62	10	122374696	122432354	57659	+
H3-3A	1.45646	0.445	0.244	2.63756e-62	1	226061851	226072019	10169	+
RPS15	1.78269	0.347	0.157	3.14541e-62	19	1438358	1440495	2138	+
RETREG1	1.46675	0.419	0.198	3.21196e-62	5	16473038	16617101	144064	-
FRMD4B	0.743014	0.852	0.726	9.94152e-62	3	69168782	69542583	373802	-
DLG2	0.391286	0.999	0.989	1.12534e-61	11	83455012	85628335	2173324	-
GRM5	-0.576436	0.931	0.953	4.35097e-61	11	88504576	89065982	561407	-
FGF14	-0.465077	0.975	0.973	4.36265e-61	13	101710804	102402457	691654	-
NENF	2.07417	0.276	0.09	5.94158e-61	1	212432920	212446379	13460	+
ACTG1	1.27891	0.492	0.308	7.81026e-61	17	81509413	81523847	14435	-
FAM13C	1.0623	0.603	0.435	9.06445e-61	10	59246130	59363181	117052	-
USP54	0.875561	0.697	0.491	1.99517e-60	10	73497538	73626117	128580	-
FABP7	1.75535	0.313	0.132	5.38354e-60	6	122779716	122784074	4359	+
GPC6	-0.789706	0.876	0.908	8.78122e-60	13	93226807	94408020	1181214	+
PDE7B	-0.678002	0.764	0.883	8.81084e-60	6	135851701	136195574	343874	+
PHLPP1	0.564833	0.972	0.931	9.31935e-60	18	62715541	62980433	264893	+
CA8	-1.13447	0.363	0.571	1.07289e-59	8	60185412	60281400	95989	-
RPL26	1.58728	0.375	0.186	4.16438e-59	17	8377516	8383213	5698	-
SON	0.779607	0.749	0.567	5.53207e-59	21	33543038	33577481	34444	+
NECAB1	1.8559	0.29	0.097	1.24852e-58	8	90791741	90959393	167653	+
EEF1G	1.90436	0.295	0.122	1.8386e-58	11	62559596	62574086	14491	-
RPS19	1.52954	0.391	0.207	2.68496e-58	19	41860255	41872925	12671	+
SLC22A15	1.10269	0.571	0.374	4.20013e-58	1	115976513	116070054	93542	+
SEMA4D	1.15895	0.469	0.236	4.2087e-58	9	89360787	89498130	137344	-
ARGLU1	0.755842	0.78	0.597	4.63585e-58	13	106541673	106568137	26465	-
LIPA	1.34488	0.422	0.202	3.81288e-57	10	89213569	89414557	200989	-
LIMCH1	0.906646	0.622	0.417	6.38699e-57	4	41359607	41700044	340438	+
AFAP1L2	-0.805924	0.625	0.732	1.10178e-56	10	114294824	114404756	109933	-
RPS11	1.45407	0.431	0.236	2.00779e-56	19	49496365	49499708	3344	+
EPS15	1.14054	0.54	0.356	3.98488e-56	1	51354263	51519328	165066	-
RPL23A	1.51191	0.407	0.218	4.54892e-56	17	28719985	28724359	4375	+
PKNOX2	-0.997646	0.401	0.602	4.63338e-56	11	125164687	125433389	268703	+
RPS28	1.64504	0.356	0.167	5.06972e-56	19	8321158	8323340	2183	+
LUC7L2	0.79659	0.735	0.555	5.85081e-56	7	139340359	139423457	83099	+
GRIA2	-0.423125	0.98	0.99	6.56235e-56	4	157204182	157387146	182965	+
PTTG1IP	1.46624	0.359	0.169	1.03352e-55	21	44849585	44873903	24319	-
TIAM1	0.746492	0.792	0.649	4.47341e-55	21	31118416	31559977	441562	-
TMSB4X	1.93557	0.276	0.102	4.75579e-55	X	12975110	12977227	2118	+
CALM1	0.959138	0.66	0.468	7.10208e-55	14	90396502	90408268	11767	+
AOPEP	0.676689	0.844	0.704	1.04239e-54	9	94726699	95087159	360461	+
ATRNL1	-0.469005	0.952	0.957	1.30236e-54	10	115093365	115948999	855635	+
DCC	-0.423699	0.977	0.976	4.70345e-54	18	52340197	53535903	1195707	+
HTRA1	0.820004	0.667	0.508	7.5427e-54	10	122458551	122514907	56357	+
NXPH1	-0.588589	0.947	0.962	8.09613e-54	7	8433609	8752961	319353	+
MSMO1	1.49588	0.331	0.169	1.76098e-53	4	165327667	165343164	15498	+
DBI	1.69661	0.333	0.163	1.78398e-53	2	119366924	119372550	5627	+
RYBP	1.05369	0.588	0.396	1.79729e-53	3	72371825	72446621	74797	-
ATG4C	0.892843	0.666	0.477	2.23145e-53	1	62784132	62865516	81385	+
RPLP1	1.4023	0.483	0.294	2.85824e-53	15	69452814	69456205	3392	+
POLR2F	1.04355	0.541	0.331	2.99061e-53	22	37952607	38041915	89309	+
C1orf21	-0.596608	0.827	0.902	4.86721e-53	1	184387029	184629019	241991	+
PALLD	-0.658431	0.738	0.848	6.00953e-53	4	168497052	168928457	431406	+
PTPRD	0.43379	0.999	0.982	1.06517e-52	9	8314246	10613002	2298757	-
RHOBTB1	1.55059	0.33	0.134	1.14355e-52	10	60869438	61001440	132003	-
PPM1H	1.21598	0.507	0.315	1.17525e-52	12	62643994	62935150	291157	-
DAPK2	1.51674	0.331	0.138	1.43866e-52	15	63907036	64072033	164998	-
PTK2	0.534577	0.964	0.945	1.65411e-52	8	140657900	141002216	344317	-
BMT2	-1.06521	0.421	0.578	2.1913e-52	7	112819147	112939875	120729	-
NEO1	0.713235	0.789	0.628	3.2611e-52	15	73051710	73305205	253496	+
TRIM2	0.617777	0.931	0.843	3.41852e-52	4	153152163	153339319	187157	+
DLGAP1	-0.515154	0.973	0.988	7.26648e-52	18	3496032	4455307	959276	-
IL1RAPL1	0.432836	0.999	0.995	7.8077e-52	X	28587446	29956718	1369273	+
ARHGAP23	1.46104	0.339	0.155	8.21449e-52	17	38419280	38512385	93106	+
YPEL2	1.26507	0.432	0.22	8.68246e-52	17	59331655	59401729	70075	+
SESN3	-1.1615	0.353	0.537	1.1653e-51	11	95165513	95232541	67029	-
FDFT1	1.22247	0.445	0.253	1.52155e-51	8	11795573	11839304	43732	+
CD22	1.83994	0.261	0.083	1.82165e-51	19	35319261	35347361	28101	+
PLEKHG3	1.74665	0.287	0.109	2.17305e-51	14	64704102	64750249	46148	+
DPYSL5	1.17238	0.471	0.276	2.81094e-51	2	26847747	26950351	102605	+
DYNC1I2	0.986115	0.573	0.39	3.41468e-51	2	171687409	171750158	62750	+
CHN2	1.40352	0.376	0.175	5.69224e-51	7	29146547	29514328	367782	+
DGKB	-0.751237	0.66	0.796	1.17018e-50	7	14145049	14974777	829729	-
DCLK2	-0.864672	0.659	0.767	3.67802e-50	4	150078445	150257438	178994	+
PHLDB1	0.935822	0.553	0.38	5.48009e-50	11	118606440	118658031	51592	+
DDR1	1.65162	0.264	0.103	6.81781e-50	6	30876421	30900156	23736	+
RPS23	1.44302	0.41	0.222	1.37922e-49	5	82273320	82278396	5077	-
SORT1	0.921974	0.594	0.395	1.50774e-49	1	109309568	109397918	88351	-
BIN1	1.51677	0.346	0.155	1.88255e-49	2	127048027	127107288	59262	-
SCRG1	1.30015	0.438	0.265	1.89169e-49	4	173384701	173406380	21680	-
SERF2	1.81879	0.277	0.113	3.12218e-49	15	43777087	43804427	27341	+
LAMP2	0.953183	0.529	0.317	3.15669e-49	X	120426148	120469365	43218	-
ERBB3	1.13178	0.47	0.267	8.14561e-49	12	56076799	56103505	26707	+
PLD1	1.03866	0.414	0.198	1.59253e-48	3	171600404	171810950	210547	-
ADCY2	-1.05661	0.383	0.521	2.60448e-48	5	7396138	7830081	433944	+
EID1	1.4054	0.355	0.196	2.91645e-48	15	48878134	48880173	2040	+
PLPP4	-0.751603	0.622	0.747	3.45113e-48	10	120457227	120592065	134839	+
RPL21	1.49271	0.359	0.187	5.5652e-48	13	27251362	27256691	5330	+
FLRT2	-0.73385	0.625	0.752	8.95969e-48	14	85530144	85654428	124285	+
TFEB	1.55244	0.319	0.143	9.71089e-48	6	41683978	41736259	52282	-
RCAN1	0.93698	0.542	0.333	1.25694e-47	21	34513142	34615113	101972	-
SMURF1	0.915959	0.61	0.412	1.49766e-47	7	99027440	99144108	116669	-
LRRC8B	1.14531	0.434	0.24	1.55382e-47	1	89524829	89597861	73033	+
FMNL2	0.731125	0.908	0.844	2.2325e-47	2	152335174	152649826	314653	+
SRSF2	1.66654	0.267	0.114	3.07341e-47	17	76734115	76737333	3219	-
SRSF11	0.651495	0.783	0.625	3.33266e-47	1	70205682	70253052	47371	+
ITPR2	-0.915	0.745	0.845	3.90143e-47	12	26335352	26833194	497843	-
SNX30	1.18628	0.431	0.245	4.11267e-47	9	112750760	112881671	130912	+
TMEM108	-1.15847	0.821	0.882	4.53005e-47	3	133038391	133397775	359385	+
KIRREL3	1.27667	0.446	0.238	7.89918e-47	11	126423358	127003460	580103	-
RPS15A	1.5767	0.328	0.156	1.1823e-46	16	18781295	18790383	9089	-
XPO1	-0.844473	0.537	0.662	2.29257e-46	2	61476032	61538741	62710	-
THRB	-0.58477	0.782	0.869	2.45667e-46	3	24117153	24495756	378604	-
NCALD	-0.71194	0.79	0.849	3.19166e-46	8	101686542	102124907	438366	-
BMPER	-1.66566	0.279	0.445	5.25831e-46	7	33904308	34156427	252120	+
CACNA1A	-0.616468	0.705	0.82	6.87908e-46	19	13206442	13633025	426584	-
SHROOM4	0.729027	0.677	0.47	8.64999e-46	X	50586796	50814302	227507	-
GPM6B	0.564022	0.943	0.869	9.20186e-46	X	13770939	13938638	167700	-
ARHGAP1	1.50764	0.314	0.138	1.20752e-45	11	46677080	46700619	23540	-
LRRTM4	-0.413229	0.989	0.99	2.60305e-45	2	76747685	77593319	845635	-
COLGALT2	0.82185	0.697	0.513	2.68526e-45	1	183929854	184037729	107876	-
COL9A2	1.355	0.346	0.167	3.15516e-45	1	40300489	40317813	17325	-
ENPP4	1.5471	0.289	0.123	3.56606e-45	6	46129989	46146688	16700	+
DIP2B	0.604653	0.836	0.738	8.74549e-45	12	50504985	50748657	243673	+
RPS17	1.67251	0.266	0.119	1.32665e-44	15	82536750	82540459	3710	-
SYT11	0.858107	0.576	0.396	1.57693e-44	1	155859567	155885199	25633	+
KANSL1L	-0.626029	0.753	0.754	1.87125e-44	2	210021421	210171409	149989	-
USP25	0.584312	0.831	0.683	2.31162e-44	21	15729982	15880064	150083	+
NKAIN3	-0.643861	0.86	0.895	3.28807e-44	8	62248591	63014000	765410	+
RPL27A	1.42656	0.351	0.208	3.99539e-44	11	8682788	8714759	31972	+
RPL32	1.35713	0.401	0.229	4.49262e-44	3	12834485	12841582	7098	-
KCNT2	-0.520903	0.821	0.889	4.68925e-44	1	196225779	196609225	383447	-
RPL23	1.33816	0.386	0.209	4.98305e-44	17	38847860	38853764	5905	-
RPSA	1.42033	0.319	0.167	6.57893e-44	3	39406716	39426255	19540	+
CELF2	-0.4946	0.854	0.916	7.8929e-44	10	10798397	11336675	538279	+
PPA1	1.44665	0.319	0.151	8.81588e-44	10	70202835	70233911	31077	-
PGAP1	-0.680769	0.639	0.756	1.01177e-43	2	196833004	196927796	94793	-
BTF3	1.73562	0.267	0.115	1.44277e-43	5	73498408	73505667	7260	+
FAM13A	-0.615382	0.686	0.818	2.2519e-43	4	88725955	89111398	385444	-
HMGCS1	1.30184	0.388	0.233	3.15017e-43	5	43287470	43313512	26043	-
NBEA	-0.387881	0.936	0.97	4.25616e-43	13	34942270	35673022	730753	+
GPC5	-1.28299	0.484	0.547	4.46683e-43	13	91398621	92873682	1475062	+
LAMP1	1.6066	0.265	0.113	5.20706e-43	13	113297239	113323672	26434	+
CPEB2	0.753424	0.654	0.452	6.57118e-43	4	15002481	15070153	67673	+
IDI1	1.41587	0.295	0.144	7.2747e-43	10	1039152	1049119	9968	-
SPATA13	1.03707	0.457	0.286	8.04993e-43	13	23979805	24307074	327270	+
RPL24	1.38248	0.373	0.207	8.61363e-43	3	101681091	101686733	5643	-
RPL9	1.41545	0.339	0.192	1.33458e-42	4	39452587	39458931	6345	-
ATP5PF	1.61192	0.273	0.122	1.65435e-42	21	25716503	25735673	19171	-
SORBS2	-0.760225	0.599	0.74	1.72721e-42	4	185585444	185956652	371209	-
CXXC4	-0.89458	0.427	0.59	2.58198e-42	4	104468308	104494901	26594	-
FRMD4A	-2.13805	0.83	0.888	3.02076e-42	10	13643706	14462142	818437	-
ARPP21	-0.430498	0.898	0.935	7.65765e-42	3	35638945	35794496	155552	+
ENOX2	1.35848	0.317	0.145	8.30883e-42	X	130622325	130903234	280910	-
SH3RF3	-1.4504	0.251	0.425	2.19494e-41	2	109129205	109504634	375430	+
ALCAM	-0.362716	0.988	0.981	1.60509e-40	3	105366909	105576900	209992	+
PAXBP1	0.636754	0.715	0.565	1.70087e-40	21	32733899	32771792	37894	-
UBB	1.34169	0.323	0.143	2.87519e-40	17	16380798	16382745	1948	+
NALF1	-0.451157	0.97	0.98	4.42865e-40	13	107163510	107867496	703987	-
LTN1	0.923686	0.5	0.319	6.84919e-40	21	28928144	28992956	64813	-
RPL30	1.23997	0.415	0.238	7.28771e-40	8	98024851	98046469	21619	-
AMD1	1.17115	0.397	0.228	1.01348e-39	6	110874770	110898879	24110	+
FMN2	-0.728848	0.686	0.786	1.55866e-39	1	240014348	240475187	460840	+
SC5D	1.48335	0.273	0.121	1.86388e-39	11	121292681	121313410	20730	+
CAMK2N1	1.55948	0.295	0.133	2.32146e-39	1	20482391	20486210	3820	-
LHFPL6	-0.681879	0.7	0.787	2.72298e-39	13	39209116	39603528	394413	-
GUCY1A2	-0.623423	0.717	0.807	3.24661e-39	11	106674019	107018476	344458	-
BMPR1B	-1.13315	0.269	0.431	3.9338e-39	4	94757955	95158448	400494	+
PPP1R16B	0.411784	0.589	0.376	5.11454e-39	20	38805697	38923024	117328	+
ENDOD1	1.4575	0.281	0.123	8.46429e-39	11	95089846	95132645	42800	+
KLF12	-0.417473	0.928	0.969	8.55019e-39	13	73686089	74134404	448316	-
STMN4	1.25244	0.329	0.16	9.40433e-39	8	27235308	27258420	23113	-
RPL35A	1.48525	0.306	0.147	9.65866e-39	3	197950190	197956610	6421	+
FKBP5	1.26117	0.335	0.167	1.39366e-38	6	35573585	35728583	154999	-
ANK2	0.468027	0.941	0.892	1.46607e-38	4	112818032	113384221	566190	+
C1GALT1	0.925948	0.505	0.333	2.18501e-38	7	7156934	7248616	91683	+
ANO3	-1.29964	0.224	0.396	2.23032e-38	11	26188842	26663289	474448	+
TESK2	1.43552	0.311	0.149	2.58671e-38	1	45343883	45491163	147281	-
ZKSCAN1	0.801564	0.566	0.42	2.96402e-38	7	100015572	100041689	26118	+
TMEM123	1.1163	0.456	0.278	3.81861e-38	11	102396332	102470384	74053	-
ZEB1	-0.399742	0.959	0.978	4.01255e-38	10	31318495	31529814	211320	+
RPL14	1.46246	0.295	0.154	8.05068e-38	3	40457292	40468587	11296	+
NAV3	-0.48065	0.951	0.961	1.08057e-37	12	77324641	78213010	888370	+
AK5	1.17837	0.436	0.289	1.73422e-37	1	77282019	77559966	277948	+
EHBP1	-0.554096	0.732	0.84	1.79949e-37	2	62673851	63046487	372637	+
ABHD17B	0.973701	0.452	0.264	3.11951e-37	9	71862452	71911193	48742	-
RCBTB1	0.993725	0.442	0.284	3.42372e-37	13	49531946	49585558	53613	-
PTPRT	-0.59342	0.805	0.88	3.71317e-37	20	42072752	43189970	1117219	-
GALNTL6	0.954693	0.296	0.133	4.52599e-37	4	171812254	173041559	1229306	+
SCN9A	-0.70003	0.582	0.693	4.92267e-37	2	166195185	166376001	180817	-
ACER3	0.629299	0.762	0.605	5.01432e-37	11	76860859	77026797	165939	+
NLK	0.657956	0.737	0.58	5.95766e-37	17	28041737	28196381	154645	+
HSPA13	1.37161	0.284	0.134	8.08831e-37	21	14371115	14383484	12370	-
SEMA6A	0.600225	0.753	0.595	2.14881e-36	5	116443555	116574823	131269	-
FIGN	-0.531692	0.802	0.881	2.3705e-36	2	163593396	163736012	142617	-
ENOSF1	0.842001	0.48	0.3	2.68637e-36	18	670318	712662	42345	-
STIP1	-1.2221	0.131	0.262	4.4707e-36	11	64185272	64204543	19272	+
THSD7A	-0.643616	0.72	0.816	6.72467e-36	7	11370365	11832198	461834	-
RAPGEF6	0.606722	0.786	0.699	7.3702e-36	5	131423921	131635231	211311	-
C1orf198	1.46169	0.264	0.117	1.04175e-35	1	230837119	230869589	32471	-
MAP3K5	-0.68763	0.559	0.701	1.04438e-35	6	136557046	136793097	236052	-
BACE1	1.21909	0.328	0.177	1.77408e-35	11	117285232	117316259	31028	-
RPS7	1.42036	0.293	0.154	2.31768e-35	2	3575260	3580920	5661	+
TNS3	-0.835911	0.717	0.81	2.53394e-35	7	47275154	47582558	307405	-
PRKG2	-0.893631	0.397	0.541	2.62156e-35	4	81087370	81215222	127853	-
PPP1R12A	-0.400221	0.888	0.894	2.71746e-35	12	79773563	79935460	161898	-
ERBB4	-0.280252	1	0.999	3.24043e-35	2	211375717	212538841	1163125	-
DIP2A	0.712947	0.621	0.449	5.03657e-35	21	46458891	46570015	111125	+
LIFR	0.493847	0.726	0.535	5.25823e-35	5	38474668	38608354	133687	-
ITM2C	1.43176	0.25	0.12	7.11462e-35	2	230864639	230879248	14610	+
LHFPL3	-0.433985	0.995	0.991	9.68051e-35	7	104328603	104908561	579959	+
NAALADL2	0.234445	0.909	0.771	1.14486e-34	3	174438573	175810548	1371976	+
ERBIN	0.482579	0.83	0.705	1.24466e-34	5	65883128	66082546	199419	+
RAPGEF4	-0.528174	0.738	0.845	1.62528e-34	2	172735274	173052893	317620	+
MYRIP	-0.826742	0.47	0.622	2.56325e-34	3	39808914	40260321	451408	+
SLC44A1	0.529731	0.923	0.909	3.02277e-34	9	105244622	105439171	194550	+
ANAPC5	0.903611	0.47	0.31	3.67657e-34	12	121308245	121399896	91652	-
ABCA1	-0.841191	0.413	0.534	4.10602e-34	9	104781006	104928155	147150	-
ARHGEF26	-1.19966	0.227	0.386	4.38294e-34	3	154121003	154257827	136825	+
ZNF708	0.76191	0.568	0.405	4.42533e-34	19	21291160	21329425	38266	-
SLF2	0.646238	0.667	0.505	5.42224e-34	10	100912963	100965134	52172	+
RPL6	1.27054	0.334	0.19	5.92656e-34	12	112405189	112418838	13650	-
APBB1	1.27153	0.308	0.152	7.0009e-34	11	6395125	6419414	24290	-
OPHN1	-0.275665	0.91	0.957	7.21151e-34	X	67949349	68433913	484565	-
ARHGAP22	0.643526	0.686	0.524	7.26798e-34	10	48446036	48656265	210230	-
ORMDL1	1.16917	0.314	0.164	7.63045e-34	2	189770267	189784364	14098	-
KLF13	1.32694	0.286	0.134	8.14205e-34	15	31326835	31435665	108831	+
CD164	1.24831	0.304	0.161	8.79177e-34	6	109366514	109382467	15954	-
STRN	0.736083	0.589	0.428	1.01823e-33	2	36837698	36966536	128839	-
RPS25	1.23598	0.352	0.2	1.15377e-33	11	119015712	119018691	2980	-
OPCML	-0.358561	0.99	0.991	1.20157e-33	11	132414977	133532501	1117525	-
RAP1A	0.774149	0.583	0.431	1.48183e-33	1	111542218	111716691	174474	+
SCHIP1	0.709742	0.651	0.523	3.26954e-33	3	159839861	159897360	57500	+
SERINC1	1.07455	0.376	0.217	3.6562e-33	6	122443351	122471807	28457	-
BTBD3	0.792643	0.55	0.372	3.99366e-33	20	11890723	11926609	35887	+
CAP2	-1.12717	0.195	0.348	4.47914e-33	6	17393595	17557780	164186	+
CRISPLD2	1.46144	0.274	0.128	5.29628e-33	16	84819985	84920768	100784	+
HNRNPDL	0.733374	0.561	0.425	5.46954e-33	4	82422565	82430462	7898	-
HERC4	-0.520122	0.735	0.755	7.50137e-33	10	67921899	68075301	153403	-
TULP4	0.631151	0.694	0.554	1.05203e-32	6	158232236	158511828	279593	+
ASAP1	-0.327763	0.952	0.958	1.06424e-32	8	130052104	130443674	391571	-
PRR5L	1.01452	0.424	0.261	1.24144e-32	11	36296288	36465204	168917	+
RPS27	1.4963	0.256	0.13	1.33178e-32	1	153990762	153992155	1394	+
HSD17B4	0.69996	0.603	0.45	2.56517e-32	5	119452465	119637199	184735	+
RPL22	1.30818	0.3	0.166	3.14248e-32	1	6185020	6209389	24370	-
DOCK10	0.447114	0.96	0.935	3.7431e-32	2	224765090	225042468	277379	-
NDE1	1.31497	0.271	0.123	4.12912e-32	16	15643267	15734691	91425	+
KDM6A	0.547946	0.783	0.666	4.59045e-32	X	44873188	45112779	239592	+
CDK17	0.649115	0.655	0.484	5.96531e-32	12	96278261	96400480	122220	-
RNF13	0.583283	0.751	0.642	7.14786e-32	3	149812770	149962139	149370	+
IGSF11	0.685114	0.54	0.348	1.03135e-31	3	118900557	119146068	245512	-
VEGFA	1.47766	0.351	0.225	1.40394e-31	6	43770184	43786487	16304	+
TCF7L2	-0.799593	0.646	0.753	1.98524e-31	10	112950247	113167678	217432	+
OSBPL1A	0.651913	0.698	0.573	2.15535e-31	18	24162045	24397880	235836	-
SUMO2	1.33376	0.274	0.144	2.22239e-31	17	75165586	75182959	17374	-
PRRG1	1.0186	0.409	0.245	2.28962e-31	X	37349309	37457292	107984	+
USP16	1.10529	0.339	0.193	2.32311e-31	21	29024629	29054488	29860	+
MFSD6	0.921037	0.43	0.257	3.21953e-31	2	190408355	190509205	100851	+
CCP110	0.78257	0.479	0.293	4.04592e-31	16	19523811	19553408	29598	+
RPLP2	1.09376	0.403	0.246	4.77091e-31	11	809965	812880	2916	+
NKAIN4	0.986289	0.379	0.238	6.22749e-31	20	63240784	63272694	31911	-
DYNC1I1	0.719739	0.51	0.321	8.38495e-31	7	95772506	96110322	337817	+
CYP2J2	1.19693	0.303	0.151	8.41946e-31	1	59893308	59926773	33466	-
MPDZ	-0.506147	0.72	0.751	1.12603e-30	9	13105706	13279692	173987	-
PRKCA	-0.323445	0.928	0.966	1.44193e-30	17	66302613	66810743	508131	+
RHOB	1.25663	0.261	0.125	1.45073e-30	2	20447074	20449440	2367	+
MSI2	-0.467576	0.846	0.891	1.46907e-30	17	57255851	57684689	428839	+
EEF2	1.31346	0.257	0.129	1.56795e-30	19	3976056	3985463	9408	-
CDK19	0.582218	0.774	0.641	1.59687e-30	6	110609978	110815958	205981	-
SEMA6D	-0.693058	0.793	0.776	1.66474e-30	15	47184101	47774228	590128	+
SEM1	-0.761509	0.506	0.583	1.72064e-30	7	96481626	96709880	228255	-
NACA	1.07467	0.387	0.262	1.89895e-30	12	56712305	56731628	19324	-
VAMP2	1.14458	0.34	0.195	2.03705e-30	17	8159149	8163546	4398	-
DYNLL1	1.05635	0.366	0.204	2.07607e-30	12	120469850	120498493	28644	+
RAC1	1.03113	0.388	0.245	2.29013e-30	7	6374527	6403967	29441	+
TCP11L2	1.241	0.302	0.147	2.47636e-30	12	106301929	106347003	45075	+
MAGI3	-0.759706	0.455	0.605	2.8053e-30	1	113390515	113685923	295409	+
BRWD1	0.44022	0.876	0.775	3.21579e-30	21	39184176	39321559	137384	-
SOS1	-0.471645	0.742	0.784	4.67505e-30	2	38962206	39124345	162140	-
CDK14	-0.392984	0.891	0.94	5.31239e-30	7	90466424	91210590	744167	+
RIT2	-0.663613	0.623	0.741	6.49899e-30	18	42743227	43115691	372465	-
MRPS6	-1.12091	0.27	0.382	7.30108e-30	21	34073224	34143034	69811	+
TSPAN5	0.702761	0.616	0.458	9.37804e-30	4	98470367	98658611	188245	-
SGCZ	0.358483	0.913	0.827	1.18625e-29	8	14084845	15238431	1153587	-
SHC3	-0.539113	0.792	0.861	1.2435e-29	9	89005771	89178818	173048	-
NHSL1	-0.847359	0.414	0.554	1.33869e-29	6	138422043	138692571	270529	-
ZFPM2	-0.282388	0.901	0.952	1.37341e-29	8	104590733	105804539	1213807	+
KLHL32	0.529801	0.821	0.693	1.4587e-29	6	96924620	97140754	216135	+
TMBIM6	0.961523	0.397	0.265	1.58926e-29	12	49707725	49764934	57210	+
YBX1	0.961288	0.454	0.33	1.72275e-29	1	42682418	42703805	21388	+
PLPPR5	-0.699492	0.52	0.638	1.81475e-29	1	98890245	99227929	337685	-
BACH1	0.598756	0.645	0.473	1.99718e-29	21	29194071	29630751	436681	+
ARHGEF2	1.22989	0.284	0.144	2.32915e-29	1	155946851	156007070	60220	-
TMEM132D	-0.423829	0.876	0.937	2.73005e-29	12	129071725	129904025	832301	-
ANK3	0.440316	0.976	0.95	2.74225e-29	10	60026298	60733490	707193	-
CENPP	-0.255512	0.425	0.319	2.76971e-29	9	92325953	92620529	294577	+
TOMM20	1.10634	0.316	0.184	3.2654e-29	1	235109341	235128837	19497	-
KIDINS220	0.510956	0.796	0.692	3.346e-29	2	8721081	8837630	116550	-
ACYP2	0.518187	0.737	0.569	3.44373e-29	2	53970838	54305300	334463	+
ST3GAL6	-0.622337	0.561	0.69	3.87576e-29	3	98732236	98821201	88966	+
UFL1	0.896044	0.428	0.264	4.05106e-29	6	96521595	96555276	33682	+
KIZ	-0.512475	0.748	0.768	5.49214e-29	20	21125983	21246622	120640	+
IFNAR1	0.978612	0.382	0.232	5.8024e-29	21	33324387	33359864	35478	+
DYRK1A	0.413609	0.907	0.806	5.80725e-29	21	37365573	37526358	160786	+
TXNIP	1.22679	0.287	0.146	6.63653e-29	1	145992435	145996579	4145	-
HLCS	0.505376	0.639	0.459	6.72251e-29	21	36748626	36990236	241611	-
CRB1	-0.796574	0.609	0.694	7.248e-29	1	197268204	197478455	210252	+
NTNG1	-0.524127	0.774	0.836	7.88375e-29	1	107140007	107484923	344917	+
AUTS2	0.470619	0.921	0.845	1.08702e-28	7	69598296	70793506	1195211	+
CDKL1	-0.749269	0.426	0.536	1.20737e-28	14	50326265	50416461	90197	-
TACC1	0.871147	0.454	0.317	1.21011e-28	8	38728186	38853028	124843	+
PAK3	-0.694317	0.519	0.663	1.2128e-28	X	110944285	111227361	283077	+
SF1	0.783495	0.48	0.338	1.66946e-28	11	64764606	64778786	14181	-
MARCHF3	-1.01409	0.289	0.414	2.00519e-28	5	126867714	127030558	162845	-
UTY	-0.831471	0.167	0.312	2.57167e-28	Y	13234577	13480673	246097	-
NTN1	-0.621227	0.569	0.716	2.71153e-28	17	9021510	9244000	222491	+
CSMD2	-0.374736	0.909	0.932	3.35756e-28	1	33513998	34165842	651845	-
VWC2	-0.706585	0.53	0.645	3.42295e-28	7	49773638	49921950	148313	+
RPS20	1.09531	0.373	0.227	4.82763e-28	8	56067254	56074510	7257	-
CDH8	-1.18243	0.227	0.374	5.10384e-28	16	61647242	62037035	389794	-
SAMHD1	1.09507	0.324	0.185	6.09255e-28	20	36890229	36951893	61665	-
FA2H	0.729269	0.555	0.443	7.09493e-28	16	74712955	74774831	61877	-
SORCS3	-0.407252	0.836	0.897	7.88987e-28	10	104641290	105265242	623953	+
WNK1	0.485685	0.811	0.724	9.63644e-28	12	752579	911452	158874	+
PTPDC1	1.00793	0.346	0.198	9.96818e-28	9	94030794	94109856	79063	+
PLEKHG1	0.624568	0.43	0.265	1.22198e-27	6	150599883	150843665	243783	+
NTRK2	-0.472755	0.877	0.908	1.46934e-27	9	84668375	85095751	427377	+
TMEFF2	0.541988	0.879	0.794	1.80766e-27	2	191949043	192194933	245891	-
BZW2	1.16209	0.29	0.167	1.81886e-27	7	16646131	16706523	60393	+
AKAP6	0.352454	0.964	0.935	2.35195e-27	14	32329298	32837684	508387	+
PTGES3	-0.868066	0.409	0.476	2.72991e-27	12	56663341	56688408	25068	-
VSTM2B	0.973298	0.447	0.345	2.80518e-27	19	29525994	29564551	38558	+
PACS2	0.977172	0.395	0.243	3.1839e-27	14	105300563	105398147	97585	+
HNRNPA1	0.948997	0.389	0.26	4.21595e-27	12	54280193	54287088	6896	+
ANKRD30BL	0.806969	0.324	0.171	5.5206e-27	2	132147591	132257969	110379	-
URI1	0.527162	0.701	0.552	5.71689e-27	19	29923644	30016612	92969	+
DAB1	-0.444965	0.893	0.936	7.82377e-27	1	56994778	58546734	1551957	-
KLHL2	0.815672	0.448	0.29	1.04857e-26	4	165207561	165323156	115596	+
CORO2B	1.26101	0.258	0.126	1.05105e-26	15	68578993	68727806	148814	+
SET	1.16977	0.283	0.159	1.11009e-26	9	128683424	128696400	12977	+
CHRM3	-0.883974	0.43	0.495	1.13007e-26	1	239386565	239915452	528888	+
RRBP1	1.059	0.321	0.184	1.38191e-26	20	17613678	17682295	68618	-
ARAP2	0.629927	0.662	0.573	1.41982e-26	4	35948221	36244514	296294	-
SEPTIN8	0.803196	0.467	0.312	1.67026e-26	5	132750819	132807241	56423	-
CNTNAP2	-0.36722	0.632	0.505	1.81306e-26	7	146116002	148420998	2304997	+
TMEM50B	0.936207	0.381	0.238	1.82628e-26	21	33432485	33479974	47490	-
GRM7	-0.416009	0.903	0.918	1.83681e-26	3	6770001	7741533	971533	+
CADPS	-0.621846	0.689	0.74	1.93285e-26	3	62398346	62875416	477071	-
MPC1	0.988912	0.35	0.224	2.02498e-26	6	166364919	166383013	18095	-
GAB2	0.517491	0.751	0.615	2.09825e-26	11	78215293	78418348	203056	-
HNRNPK	0.737855	0.52	0.384	2.15395e-26	9	83968083	83980631	12549	-
PTPN14	-0.970337	0.234	0.389	2.36202e-26	1	214348700	214552449	203750	-
MITF	0.62198	0.644	0.486	2.57235e-26	3	69739456	69968336	228881	+
GPRC5B	0.687751	0.56	0.398	3.12467e-26	16	19856691	19886167	29477	-
FXR1	-0.541444	0.639	0.687	3.49001e-26	3	180868141	180982753	114613	+
TPD52	0.662846	0.609	0.448	3.49982e-26	8	80034745	80231232	196488	-
VPS35L	0.65827	0.586	0.44	4.98404e-26	16	19555240	19706793	151554	+
SYNE1	-0.440457	0.837	0.891	6.04657e-26	6	152121687	152637801	516115	-
FTCDNL1	1.02199	0.315	0.169	6.76314e-26	2	199760544	199851192	90649	-
TRPM3	-1.58243	0.318	0.355	7.04319e-26	9	70529060	71446904	917845	-
SYT9	0.743862	0.496	0.327	1.14322e-25	11	7238778	7469043	230266	+
CALD1	0.69975	0.54	0.375	1.56346e-25	7	134744252	134970729	226478	+
MEGF9	0.656273	0.625	0.482	1.5801e-25	9	120600811	120714470	113660	-
PLEKHA6	-0.72156	0.419	0.558	2.21117e-25	1	204218853	204377665	158813	-
NPAS3	-0.35924	1	0.998	2.34734e-25	14	32934396	33820863	886468	+
PELI2	-0.52998	0.642	0.768	2.58361e-25	14	56117814	56301524	183711	+
SRPK2	0.436347	0.853	0.751	3.44931e-25	7	105110704	105399308	288605	-
NOL4	-0.411622	0.841	0.91	3.57371e-25	18	33851100	34224952	373853	-
OSTF1	1.11945	0.292	0.152	4.491e-25	9	75088514	75147265	58752	+
SLC13A3	1.07184	0.298	0.175	4.75278e-25	20	46557823	46684467	126645	-
HACD2	0.787326	0.441	0.279	4.91324e-25	3	123490820	123585053	94234	-
MCM3AP	0.893687	0.362	0.233	5.01814e-25	21	46235133	46286297	51165	-
SLC8A1	-0.440156	0.863	0.906	5.55048e-25	2	40097270	40611053	513784	-
GATAD1	0.715987	0.477	0.338	5.7696e-25	7	92447482	92460075	12594	+
LHFPL2	-0.837687	0.321	0.453	6.05625e-25	5	78485215	78770021	284807	-
GDAP1	-0.431078	0.795	0.835	7.02751e-25	8	74320613	74518007	197395	+
FAXDC2	0.919473	0.386	0.235	7.91453e-25	5	154818492	154859252	40761	-
TAOK3	-0.345008	0.919	0.942	1.14616e-24	12	118149801	118372907	223107	-
PDZRN3	-0.772106	0.452	0.564	1.26385e-24	3	73382431	73624941	242511	-
HEPACAM	0.921736	0.343	0.23	1.57843e-24	11	124919205	124936412	17208	-
BCAS1	-0.685823	0.96	0.925	1.61518e-24	20	53936777	54070594	133818	-
SGCB	0.987152	0.298	0.189	1.88904e-24	4	52020706	52038299	17594	-
PRKCQ	1.11786	0.287	0.154	2.47253e-24	10	6427143	6580301	153159	-
AKT3	-0.268807	0.973	0.974	2.62249e-24	1	243488233	243851079	362847	-
BEST3	1.14367	0.28	0.143	2.62682e-24	12	69643360	69699476	56117	-
PSD3	-0.265782	0.992	0.977	2.65232e-24	8	18527303	19084730	557428	-
CLASP1	-0.28461	0.923	0.923	2.90824e-24	2	121337776	121649476	311701	-
FRMD5	0.286321	0.91	0.858	3.38837e-24	15	43870761	44195271	324511	-
RAP1GDS1	0.54959	0.707	0.585	5.29446e-24	4	98261384	98443858	182475	+
COL27A1	-0.987671	0.155	0.29	5.32197e-24	9	114155537	114312511	156975	+
TECPR2	0.73668	0.41	0.267	5.76177e-24	14	102362941	102502477	139537	+
LAMA4	-0.617629	0.523	0.651	5.89435e-24	6	112107931	112254939	147009	-
SUGT1	-0.732108	0.436	0.519	6.52811e-24	13	52652709	52700909	48201	+
WDR20	0.636854	0.585	0.437	6.70341e-24	14	102139503	102224847	85345	+
GTDC1	0.373748	0.832	0.698	9.12272e-24	2	143938068	144332568	394501	-
SH3D19	-0.346681	0.957	0.967	9.47474e-24	4	151102751	151325605	222855	-
PAK1	1.11798	0.305	0.182	1.04942e-23	11	77322017	77474635	152619	-
TTC7A	0.968943	0.321	0.185	1.38085e-23	2	46915869	47076137	160269	+
RDH11	0.888029	0.382	0.249	1.75796e-23	14	67676800	67695793	18994	-
ZNG1E	-0.692005	0.469	0.56	2.02797e-23	9	65668805	65734041	65237	+
STXBP3	0.661054	0.55	0.4	2.09779e-23	1	108746674	108809523	62850	+
NALCN	0.332818	0.905	0.805	2.17299e-23	13	101053776	101416508	362733	-
PALS1	0.772838	0.461	0.315	2.34635e-23	14	67240713	67336061	95349	+
SESTD1	0.544617	0.663	0.518	2.37129e-23	2	179101678	179264832	163155	-
PID1	-0.352379	0.922	0.958	2.84137e-23	2	228850526	229271287	420762	-
MATN2	-0.752139	0.354	0.482	2.97658e-23	8	97868840	98036724	167885	+
RBX1	1.10664	0.261	0.145	3.11626e-23	22	40951347	40973309	21963	+
PARD3B	-0.644486	0.43	0.375	3.17229e-23	2	204545475	205620162	1074688	+
SCARB2	0.53169	0.692	0.553	3.81888e-23	4	76158737	76234536	75800	-
NAA16	-0.633067	0.492	0.569	4.22114e-23	13	41311267	41377030	65764	+
SERPINI1	0.974284	0.347	0.205	4.8995e-23	3	167735243	167825569	90327	+
ADSS2	0.848847	0.393	0.246	5.58057e-23	1	244408494	244451909	43416	-
COL4A3	0.848535	0.394	0.25	5.85914e-23	2	227164624	227314792	150169	+
ANKIB1	0.402023	0.863	0.78	6.40377e-23	7	92245974	92401383	155410	+
RNF180	-0.537086	0.6	0.681	6.501e-23	5	64165843	64372869	207027	+
HIF3A	1.09385	0.289	0.156	6.56995e-23	19	46297042	46343433	46392	+
SLC25A29	1.10821	0.261	0.136	6.80383e-23	14	100291116	100306547	15432	-
CLIC4	0.7475	0.496	0.368	7.32152e-23	1	24745382	24844321	98940	+
CACNB2	-0.81476	0.53	0.635	7.71557e-23	10	18140424	18543557	403134	+
MEIS1	0.626359	0.588	0.462	7.89909e-23	2	66433452	66573869	140418	+
TRAF4	1.05194	0.26	0.139	1.07461e-22	17	28744011	28750956	6946	+
CDC42	0.876436	0.375	0.244	1.30835e-22	1	22052627	22101360	48734	+
SMARCA5	0.753779	0.467	0.326	1.4521e-22	4	143513702	143557486	43785	+
SYNJ1	0.640841	0.537	0.382	1.55939e-22	21	32628759	32728040	99282	-
ABHD6	0.944268	0.348	0.203	1.56324e-22	3	58237532	58295693	58162	+
KCTD16	-0.606571	0.618	0.678	1.82175e-22	5	144170873	144485686	314814	+
LRRC8D	0.411535	0.796	0.665	2.566e-22	1	89821014	89936611	115598	+
VCAN	-0.317704	0.948	0.96	3.15246e-22	5	83471618	83582303	110686	+
ATG13	0.979973	0.328	0.196	3.22419e-22	11	46617527	46674818	57292	+
PTP4A2	0.83887	0.396	0.249	3.37937e-22	1	31906421	31944856	38436	-
DPY19L2	-0.555937	0.521	0.659	3.47944e-22	12	63558913	63668939	110027	-
GOLGA7	1.17765	0.253	0.131	3.49104e-22	8	41488200	41511095	22896	+
MACROD2	-0.424905	0.914	0.922	3.60293e-22	20	13995369	16053197	2057829	+
ATP1A1	0.92037	0.355	0.218	4.37842e-22	1	116372668	116410261	37594	+
GLTP	0.930953	0.356	0.215	4.39326e-22	12	109850945	109880541	29597	-
C1QL1	0.905457	0.353	0.236	4.8521e-22	17	44959693	44968303	8611	-
RFX3	-0.362101	0.856	0.881	4.97882e-22	9	3218297	3526004	307708	-
SLC22A23	0.542784	0.607	0.47	5.14264e-22	6	3268962	3457050	188089	-
TRIP12	0.415256	0.795	0.661	5.24721e-22	2	229763837	229923239	159403	-
GNG7	0.559558	0.642	0.509	5.32503e-22	19	2511219	2702694	191476	-
CCSER1	0.368751	0.641	0.474	7.78799e-22	4	90127394	91605295	1477902	+
ZNF827	-0.465848	0.717	0.778	9.40342e-22	4	145757627	145938823	181197	-
LMO3	-0.649939	0.434	0.548	9.81799e-22	12	16548372	16610594	62223	-
ABCG1	0.811144	0.413	0.27	9.84136e-22	21	42199689	42297244	97556	+
PLEKHH2	-0.57028	0.559	0.682	1.03681e-21	2	43637260	43767987	130728	+
SPON1	-0.943272	0.297	0.399	1.14496e-21	11	13962723	14268133	305411	+
RTN4	0.442004	0.836	0.772	1.45715e-21	2	54972187	55112621	140435	-
SCG3	0.793826	0.417	0.297	1.57062e-21	15	51681492	51721026	39535	+
DNM1L	0.612134	0.561	0.42	1.87113e-21	12	32679200	32745650	66451	+
TSC22D3	1.04751	0.287	0.155	2.10181e-21	X	107713221	107777342	64122	-
PACC1	0.888742	0.347	0.222	2.30439e-21	1	212363928	212414901	50974	-
PTPRF	1.07551	0.266	0.146	2.3901e-21	1	43525187	43623666	98480	+
ATP2C1	-0.504547	0.682	0.717	2.59539e-21	3	130850595	131016712	166118	+
ZNF516	-0.669755	0.4	0.539	2.79994e-21	18	76357682	76495242	137561	-
CIT	-0.673674	0.367	0.506	2.89794e-21	12	119685791	119877320	191530	-
CAMSAP2	-0.382093	0.844	0.884	3.17913e-21	1	200738893	200860704	121812	+
TBC1D9	0.905841	0.301	0.171	3.34707e-21	4	140620782	140756385	135604	-
GPR155	0.645997	0.539	0.412	3.62939e-21	2	174431571	174487094	55524	-
ASPH	-0.486617	0.64	0.716	3.84017e-21	8	61500556	61714640	214085	-
RPL12	1.10645	0.267	0.16	4.04076e-21	9	127447674	127451406	3733	-
UTP23	-0.928054	0.214	0.319	5.06713e-21	8	116766505	116849463	82959	+
CHPT1	-0.696694	0.407	0.519	5.37336e-21	12	101696947	101744140	47194	+
SEMA5B	-0.760027	0.35	0.483	5.75648e-21	3	122909082	123028605	119524	-
AR	-1.10542	0.152	0.27	7.5003e-21	X	67544021	67730619	186599	+
SLC5A3	-0.906133	0.261	0.363	7.86983e-21	21	34073578	34106260	32683	+
ASB3	-0.372642	0.793	0.809	8.2374e-21	2	53532672	53860160	327489	-
HS6ST3	-0.360621	0.937	0.93	8.27596e-21	13	96090107	96839562	749456	+
METRN	0.912186	0.271	0.182	9.30892e-21	16	715118	719655	4538	+
FAT3	-0.619206	0.622	0.715	9.50683e-21	11	92224818	92896473	671656	+
CDH20	-0.29164	0.959	0.971	1.02414e-20	18	61333430	61555779	222350	+
PXK	0.440342	0.714	0.578	1.31695e-20	3	58332880	58426127	93248	+
ABI1	-0.552285	0.545	0.642	1.49238e-20	10	26746593	26861087	114495	-
MTMR7	0.517259	0.65	0.51	1.54935e-20	8	17296794	17413528	116735	-
DOK5	-0.803851	0.309	0.436	1.64995e-20	20	54475593	54651169	175577	+
ABCA5	0.724032	0.444	0.302	1.66903e-20	17	69244311	69327244	82934	-
SETD7	0.850384	0.362	0.228	1.70537e-20	4	139495941	139606699	110759	-
MOB3B	0.529644	0.524	0.37	2.02859e-20	9	27325209	27529814	204606	-
SPRY4	0.901558	0.286	0.169	2.09009e-20	5	142310427	142326455	16029	-
PSAP	0.734412	0.453	0.337	2.14721e-20	10	71816298	71851251	34954	-
NTRK3	-0.290378	0.915	0.955	2.35878e-20	15	87859751	88256791	397041	-
SEC62	0.763806	0.451	0.325	2.49187e-20	3	169966635	169998373	31739	+
CASK	-0.412342	0.938	0.96	2.88826e-20	X	41514934	41923554	408621	-
SRSF3	0.927345	0.292	0.195	3.32919e-20	6	36594353	36605600	11248	+
SPCS2	0.793164	0.393	0.274	3.41919e-20	11	74949261	74979033	29773	+
PICALM	0.345786	0.901	0.828	3.45458e-20	11	85957175	86069882	112708	-
MTDH	0.514916	0.655	0.526	3.48045e-20	8	97644184	97730260	86077	+
RHOA	1.08681	0.254	0.148	3.62865e-20	3	49359139	49412998	53860	-
MANBA	0.868051	0.322	0.183	3.91736e-20	4	102630770	102760994	130225	-
WDPCP	0.449974	0.721	0.589	4.51406e-20	2	63119559	63827843	708285	-
PPP1R21	0.712269	0.474	0.342	5.31082e-20	2	48440598	48515391	74794	+
CSPG5	0.571626	0.504	0.37	5.5137e-20	3	47562238	47580792	18555	-
GINS3	-0.985387	0.304	0.415	5.57321e-20	16	58295080	58406147	111068	+
RRAS2	1.15016	0.323	0.203	5.73692e-20	11	14277922	14364506	86585	-
SGK3	0.545612	0.613	0.489	5.87568e-20	8	66712734	66862022	149289	+
MFAP3L	-0.718967	0.4	0.475	6.01331e-20	4	169986597	170033031	46435	-
ST7	-0.685576	0.348	0.487	6.50112e-20	7	116953238	117230176	276939	+
PRMT2	0.531325	0.631	0.492	6.79691e-20	21	46635595	46665124	29530	+
ITCH	0.499276	0.685	0.586	6.92001e-20	20	34363235	34511773	148539	+
NLGN4X	-0.319026	0.969	0.982	1.03078e-19	X	5840637	6228867	388231	-
SNX29	0.565185	0.58	0.447	1.25246e-19	16	11976734	12574287	597554	+
PRNP	0.887095	0.34	0.219	1.43859e-19	20	4686350	4701590	15241	+
HMGCR	0.910977	0.321	0.203	1.53679e-19	5	75336329	75364001	27673	+
GAREM1	0.59132	0.556	0.41	1.8438e-19	18	32124877	32470882	346006	-
CD47	0.53065	0.623	0.5	2.2743e-19	3	108043091	108091862	48772	-
TMCC3	0.784832	0.307	0.172	2.27783e-19	12	94567122	94650557	83436	-
GAB1	0.380996	0.913	0.848	2.74843e-19	4	143336876	143474565	137690	+
OSBP2	0.711447	0.451	0.307	2.83125e-19	22	30693782	30907824	214043	+
FRMD6	-0.783359	0.32	0.443	2.92626e-19	14	51489100	51730727	241628	+
RASSF2	0.709436	0.422	0.284	3.00661e-19	20	4780023	4823608	43586	-
SUMF1	0.421097	0.785	0.665	3.15717e-19	3	3700814	4467273	766460	-
ZDHHC21	-0.324986	0.832	0.872	3.2579e-19	9	14611071	14693432	82362	-
CHST11	-0.355623	0.907	0.946	3.43146e-19	12	104455295	104762014	306720	+
TARS3	0.69252	0.458	0.325	3.46096e-19	15	101653596	101724473	70878	-
YWHAB	0.937962	0.317	0.196	4.54007e-19	20	44885702	44908532	22831	+
ADCY8	-0.794491	0.334	0.433	4.97295e-19	8	130780301	131040909	260609	-
MFSD4B	0.640925	0.526	0.406	5.0516e-19	6	111259327	111445354	186028	+
SAMD4B	0.771905	0.393	0.26	5.53071e-19	19	39342421	39385710	43290	+
ZNF804A	-0.616519	0.609	0.675	6.66863e-19	2	184598529	184939492	340964	+
REEP5	1.05939	0.253	0.151	7.9774e-19	5	112876385	112922289	45905	-
HUNK	-0.930952	0.224	0.349	8.03057e-19	21	31873020	32044633	171614	+
NAIP	0.685676	0.459	0.324	8.87387e-19	5	70968166	71025339	57174	-
RAB30	0.704355	0.46	0.336	1.01626e-18	11	82973133	83071923	98791	-
TMEM59	0.744452	0.429	0.305	1.06546e-18	1	54026681	54053504	26824	-
PNISR	-0.357163	0.79	0.801	1.11296e-18	6	99397629	99425331	27703	-
LPP	-0.306965	0.874	0.894	1.545e-18	3	188153284	188890671	737388	+
NFASC	0.459655	0.74	0.62	1.63545e-18	1	204828651	205022822	194172	+
APIP	0.883146	0.304	0.186	1.78214e-18	11	34853094	34916379	63286	-
SEPTIN10	0.849264	0.345	0.222	1.78436e-18	2	109542799	109614143	71345	-
TRIO	-0.283697	0.974	0.984	1.79606e-18	5	14143342	14532128	388787	+
PLPP1	0.597641	0.529	0.415	1.92319e-18	5	55424854	55534969	110116	-
MEGF10	0.631904	0.511	0.37	1.92675e-18	5	127290796	127465737	174942	+
CAMK2G	-0.881161	0.216	0.336	1.94942e-18	10	73812501	73874591	62091	-
AMBRA1	0.559431	0.593	0.483	1.99776e-18	11	46396414	46594125	197712	-
MYO16	-0.727663	0.374	0.497	2.48023e-18	13	108596152	109208005	611854	+
ASTN2	-0.257015	0.977	0.981	3.1801e-18	9	116423112	117415070	991959	-
FBXL7	0.152948	0.923	0.823	3.19936e-18	5	15500180	15939795	439616	+
PTN	0.39719	0.912	0.87	4.17939e-18	7	137227341	137343774	116434	-
RSRP1	0.675923	0.486	0.345	4.4684e-18	1	25242249	25338213	95965	-
FBXO21	0.698838	0.419	0.288	4.56976e-18	12	117141991	117190470	48480	-
CXXC5	0.92709	0.302	0.183	4.62013e-18	5	139647299	139683882	36584	+
OTUD7B	0.76314	0.408	0.28	4.62235e-18	1	149937812	150010726	72915	-
TUBB2B	0.949312	0.262	0.177	4.6943e-18	6	3223324	3231730	8407	-
RICTOR	0.298489	0.908	0.859	5.32249e-18	5	38937920	39074399	136480	-
MAGI2	0.304173	0.996	0.993	6.07531e-18	7	78017055	79453667	1436613	-
PRDX1	1.14536	0.267	0.154	6.19588e-18	1	45510914	45542732	31819	-
ARL6IP1	1.14145	0.294	0.189	6.41391e-18	16	18791669	18801572	9904	-
AMER2	0.617621	0.433	0.301	7.13729e-18	13	25161679	25172288	10610	-
ZNF365	-0.746739	0.442	0.497	7.24359e-18	10	62374192	62480288	106097	+
CDC42SE2	0.578734	0.564	0.434	8.22732e-18	5	131245493	131398447	152955	+
KIAA1549	-0.679809	0.355	0.465	9.27236e-18	7	138831381	138981389	150009	-
ZNF302	0.8545	0.316	0.203	1.06846e-17	19	34677639	34686397	8759	+
FAM110B	-0.409361	0.775	0.834	1.12736e-17	8	57994523	58204279	209757	+
MOB4	-0.86625	0.236	0.345	1.29193e-17	2	197515571	197553699	38129	+
CCNY	0.373322	0.838	0.762	1.39279e-17	10	35247025	35572669	325645	+
CHST15	-0.800894	0.242	0.371	1.47739e-17	10	124007668	124093598	85931	-
ANKUB1	0.824399	0.369	0.264	1.55033e-17	3	149761100	149968385	207286	-
GLUL	0.754298	0.321	0.189	1.71407e-17	1	182378098	182392206	14109	-
MIB1	-0.437872	0.662	0.721	1.76777e-17	18	21704957	21870953	165997	+
RGS7	-0.428102	0.823	0.864	2.0332e-17	1	240767636	241357374	589739	-
TJP1	0.330603	0.933	0.894	2.07587e-17	15	29699367	29968915	269549	-
SRSF7	0.890698	0.293	0.191	2.64048e-17	2	38743599	38751494	7896	-
SPCS3	0.696382	0.425	0.294	2.72449e-17	4	176319966	176332245	12280	+
CD46	0.544604	0.565	0.437	2.82279e-17	1	207752037	207795513	43477	+
MT3	1.00823	0.28	0.189	2.90269e-17	16	56589074	56591088	2015	+
PCDH11X	-0.157868	0.551	0.449	3.06817e-17	X	91779261	92623230	843970	+
TJP2	1.03295	0.281	0.179	3.15128e-17	9	69121264	69274615	153352	+
SLC25A13	0.625797	0.501	0.375	3.43223e-17	7	96120220	96322147	201928	-
VMP1	0.657368	0.479	0.358	3.52802e-17	17	59707192	59842255	135064	+
SLC1A1	-0.466054	0.604	0.706	4.56502e-17	9	4490468	4587469	97002	+
ZNF652	0.548935	0.554	0.443	4.96374e-17	17	49289206	49362473	73268	-
SLC1A3	-0.630794	0.635	0.67	5.75786e-17	5	36596588	36688334	91747	+
GART	0.918561	0.254	0.143	6.18932e-17	21	33503931	33543491	39561	-
GARNL3	0.582849	0.466	0.33	6.28255e-17	9	127224265	127393660	169396	+
PRDM2	0.58639	0.536	0.412	6.63987e-17	1	13700188	13825079	124892	+
GALNT7	0.666591	0.44	0.302	6.87541e-17	4	173168811	173323967	155157	+
SERPINB6	0.996934	0.251	0.155	7.68503e-17	6	2948159	2972165	24007	-
CACHD1	-0.770008	0.319	0.444	8.217e-17	1	64470129	64693058	222930	+
RCN2	0.53261	0.612	0.481	8.40744e-17	15	76931738	76954393	22656	+
PDE5A	0.901323	0.273	0.166	9.05682e-17	4	119494397	119628804	134408	-
GPR37L1	0.817328	0.303	0.191	9.3297e-17	1	202122886	202133592	10707	+
PPP2R3A	0.644487	0.486	0.353	9.62394e-17	3	135965728	136147894	182167	+
ANTXR1	-0.495163	0.565	0.68	1.01589e-16	2	69013176	69249327	236152	+
FOXN2	0.397032	0.76	0.647	1.10768e-16	2	48314637	48379295	64659	+
FARP1	-0.580659	0.536	0.63	1.38166e-16	13	98142562	98455176	312615	+
KIAA1755	1.019	0.252	0.147	1.43845e-16	20	38210503	38260772	50270	-
DENND5A	0.397981	0.784	0.687	1.51963e-16	11	9138825	9265959	127135	-
SERPINE2	-0.523626	0.567	0.635	1.5658e-16	2	223975045	224039318	64274	-
RAPGEF1	-0.907513	0.378	0.486	1.65817e-16	9	131576770	131740076	163307	-
EIF4A2	0.73629	0.381	0.278	1.70875e-16	3	186783205	186789897	6693	+
SERINC3	0.966887	0.253	0.15	1.7352e-16	20	44496221	44522085	25865	-
SLC35B3	0.866209	0.287	0.176	1.87438e-16	6	8411435	8435561	24127	-
TIAM2	-0.487304	0.594	0.687	2.04653e-16	6	154832697	155257723	425027	+
GNAI1	0.409096	0.736	0.609	2.13732e-16	7	79768028	80226181	458154	+
HMGB1	-0.464556	0.703	0.69	2.25001e-16	13	30456704	30617597	160894	-
RIN2	-0.35959	0.79	0.847	2.74833e-16	20	19757606	20002457	244852	+
ODF2L	0.709199	0.352	0.233	3.56714e-16	1	86346824	86396342	49519	-
CLTA	0.823206	0.301	0.206	4.01259e-16	9	36190856	36304781	113926	+
PTBP2	0.293499	0.903	0.858	4.76418e-16	1	96721665	96823738	102074	+
KLHL4	0.745742	0.368	0.233	4.83995e-16	X	87517409	87670050	152642	+
MAP4K4	0.390793	0.887	0.856	5.93469e-16	2	101696850	101894690	197841	+
RCAN2	0.816694	0.289	0.165	7.70352e-16	6	46220736	46491972	271237	-
HIP1R	0.484297	0.678	0.59	8.31535e-16	12	122834453	122862961	28509	+
TENT5A	-0.959376	0.216	0.314	8.86479e-16	6	81491439	81752774	261336	-
ST3GAL5	0.589596	0.482	0.364	1.02537e-15	2	85837120	85905199	68080	-
PDE3B	-0.695334	0.499	0.557	1.04693e-15	11	14643804	14872044	228241	+
RNF150	-0.323924	0.825	0.875	1.10916e-15	4	140859807	141212877	353071	-
DICER1	0.406365	0.721	0.607	1.17581e-15	14	95086228	95158010	71783	-
NMNAT3	-0.782679	0.268	0.377	1.21071e-15	3	139560180	139678017	117838	-
KLHL28	0.75454	0.355	0.247	1.31277e-15	14	44924324	45042322	117999	-
PMP22	0.904758	0.296	0.183	1.32353e-15	17	15229773	15272292	42520	-
IKZF2	0.470768	0.677	0.587	1.47046e-15	2	212999691	213152427	152737	-
ZBTB38	0.742817	0.362	0.236	1.58593e-15	3	141324213	141449792	125580	+
DDHD2	0.875966	0.258	0.152	1.92305e-15	8	38225218	38275558	50341	+
MTURN	0.837414	0.276	0.158	1.99146e-15	7	30134986	30162762	27777	+
SPAG9	0.344013	0.824	0.739	2.0157e-15	17	50962174	51120868	158695	-
IFT80	0.568588	0.515	0.396	2.45024e-15	3	160256986	160399880	142895	-
ARHGAP21	0.354176	0.909	0.85	3.16734e-15	10	24583609	24723887	140279	-
TAFA1	-0.47046	0.725	0.763	3.22639e-15	3	68004247	68545621	541375	+
MFF	0.404458	0.748	0.641	3.3552e-15	2	227325151	227357833	32683	+
GLCE	0.71676	0.36	0.24	3.5871e-15	15	69160584	69272217	111634	+
PDCD6IP	0.522474	0.571	0.445	3.69846e-15	3	33798571	33869707	71137	+
ARL15	-0.411066	0.729	0.735	3.77843e-15	5	53883942	54310582	426641	-
CDH19	0.74332	0.276	0.155	3.90663e-15	18	66501083	66604138	103056	-
ZDHHC11B	0.676114	0.412	0.291	3.98619e-15	5	710355	784729	74375	-
DSTN	0.825561	0.307	0.197	4.60978e-15	20	17570075	17609919	39845	+
SOD1	1.01516	0.255	0.143	5.66898e-15	21	31659666	31668931	9266	+
PRUNE2	0.40972	0.654	0.515	6.60687e-15	9	76611376	76906114	294739	-
AGPAT3	0.692799	0.365	0.239	7.52294e-15	21	43865223	43987592	122370	+
ST6GAL1	-0.677385	0.479	0.562	7.69134e-15	3	186930325	187078553	148229	+
P4HA1	-0.590506	0.449	0.524	8.50632e-15	10	73007217	73096974	89758	-
ARPC5	0.971762	0.257	0.152	8.85533e-15	1	183620846	183635783	14938	-
CPD	0.59088	0.498	0.378	9.05954e-15	17	30378927	30469989	91063	+
EXOC6B	0.332948	0.921	0.904	9.18302e-15	2	72175984	72826041	650058	-
KLHDC1	0.861864	0.286	0.185	9.2332e-15	14	49693105	49753150	60046	+
FYN	-0.539508	0.963	0.959	9.71051e-15	6	111660332	111873452	213121	-
HIVEP2	-0.474657	0.592	0.668	9.85156e-15	6	142751469	142956698	205230	-
MOSPD2	0.838484	0.3	0.193	1.00597e-14	X	14873421	14922327	48907	+
TENM1	0.250727	0.735	0.607	1.01898e-14	X	124375903	125204312	828410	-
GRB10	0.624934	0.438	0.307	1.03593e-14	7	50590063	50793462	203400	-
ARL6IP5	0.765046	0.344	0.224	1.05082e-14	3	69084937	69106092	21156	+
SLC36A1	0.718044	0.302	0.185	1.05331e-14	5	151437046	151492379	55334	+
IBTK	0.478254	0.572	0.449	1.06405e-14	6	82169986	82247754	77769	-
ZNF326	0.585615	0.476	0.353	1.13286e-14	1	89995110	90035533	40424	+
DHRSX	-0.580694	0.355	0.47	1.16747e-14	X	2219506	2502805	283300	-
NCAM2	0.199714	1	0.996	1.28334e-14	21	20998409	21543329	544921	+
NUFIP2	-0.582457	0.447	0.524	1.41733e-14	17	29255839	29294148	38310	-
ARHGEF4	-0.484787	0.538	0.638	1.48938e-14	2	130836914	131047263	210350	+
ADGRA3	-0.645879	0.361	0.469	1.53986e-14	4	22345071	22516066	170996	-
PPP3CA	-0.312685	0.887	0.911	1.54526e-14	4	101023409	101348278	324870	-
TARBP1	0.48545	0.526	0.396	1.55502e-14	1	234391313	234479179	87867	-
RHOBTB3	-0.423041	0.619	0.62	1.5739e-14	5	95713522	95824383	110862	+
CLCN3	0.485793	0.618	0.516	1.83259e-14	4	169612633	169723673	111041	+
DIAPH2	-0.441851	0.676	0.732	1.85775e-14	X	96684712	97604997	920286	+
KANK1	0.345753	0.877	0.799	1.87932e-14	9	470291	746105	275815	+
NHLRC3	0.77006	0.292	0.203	1.88108e-14	13	39038306	39050109	11804	+
ADCY5	0.716627	0.344	0.218	1.99721e-14	3	123282296	123449090	166795	-
SMAD1	-0.64629	0.393	0.484	2.10887e-14	4	145481194	145559176	77983	+
HYCC1	0.608591	0.445	0.329	2.44313e-14	7	22889371	23014130	124760	-
LRRC1	0.6142	0.512	0.397	2.6888e-14	6	53794497	53924125	129629	+
INPP1	0.881007	0.292	0.186	3.21084e-14	2	190343570	190371665	28096	+
KHDRBS2	0.492387	0.276	0.166	3.46266e-14	6	61679961	62286225	606265	-
MGAT5	0.424428	0.72	0.615	3.72482e-14	2	134119983	134454621	334639	+
HMGN3	0.626039	0.426	0.312	4.02211e-14	6	79201245	79234689	33445	-
SRRM1	0.720237	0.349	0.248	4.04687e-14	1	24631716	24673281	41566	+
ZNF521	-0.412441	0.682	0.769	4.25162e-14	18	25061924	25352190	290267	-
ATF7	0.561903	0.45	0.373	4.80976e-14	12	53507856	53626410	118555	-
TMEM184B	0.806172	0.314	0.201	5.66228e-14	22	38219291	38273010	53720	-
KCTD3	0.481033	0.586	0.465	5.73904e-14	1	215567304	215621807	54504	+
PTPRK	0.306088	0.926	0.929	5.77215e-14	6	127968785	128520616	551832	-
FNTA	0.770239	0.334	0.239	6.29463e-14	8	43034194	43085788	51595	+
TMBIM4	0.600483	0.444	0.34	6.45175e-14	12	66135846	66170027	34182	-
CLASP2	0.188871	0.995	0.981	7.0747e-14	3	33496245	33718356	222112	-
SNRNP70	0.61664	0.431	0.331	7.45148e-14	19	49085419	49108605	23187	+
STXBP5	-0.310971	0.789	0.807	8.16512e-14	6	147204180	147391010	186831	+
CYFIP2	-0.457168	0.605	0.666	8.67684e-14	5	157266079	157395595	129517	+
BORCS5	0.798028	0.309	0.205	9.41195e-14	12	12357078	12471233	114156	+
SMARCA2	-0.334082	0.715	0.721	9.51746e-14	9	1980290	2193624	213335	+
NCAM1	-0.180142	0.996	0.992	1.12855e-13	11	112961247	113278436	317190	+
SELENOT	0.737825	0.342	0.227	1.19387e-13	3	150602875	150630436	27562	+
ECPAS	0.54522	0.501	0.381	1.19889e-13	9	111360685	111484745	124061	-
NELL2	-0.61789	0.42	0.532	1.40354e-13	12	44508275	44921848	413574	-
ARPP19	0.86269	0.278	0.197	1.40468e-13	15	52547045	52569883	22839	-
SUB1	0.604485	0.457	0.348	1.43679e-13	5	32531633	32604079	72447	+
PDLIM5	-0.410896	0.67	0.755	1.51354e-13	4	94451857	94668227	216371	+
HNRNPD	0.478095	0.605	0.493	1.70235e-13	4	82352498	82374503	22006	-
ULK2	0.559846	0.407	0.28	1.7097e-13	17	19770829	19867936	97108	-
SREBF2	0.383887	0.569	0.456	1.83311e-13	22	41833079	41907307	74229	+
GRM8	0.204587	0.431	0.318	1.9887e-13	7	126438598	127253093	814496	-
GATM	0.550959	0.514	0.4	2.0427e-13	15	45361124	45402327	41204	-
CDH13	-0.388439	0.851	0.864	2.31852e-13	16	82626965	83800640	1173676	+
PDGFC	-0.531512	0.543	0.633	2.40369e-13	4	156760454	156971799	211346	-
MORC3	0.575741	0.474	0.356	2.51568e-13	21	36320189	36386148	65960	+
REPS2	0.475823	0.615	0.502	2.99265e-13	X	16946658	17153272	206615	+
ZBED5	0.58312	0.469	0.351	3.21049e-13	11	10812074	10858796	46723	-
TMEM178B	-0.382669	0.799	0.84	4.08337e-13	7	141074064	141480380	406317	+
PCSK5	-0.597498	0.449	0.524	4.25162e-13	9	75890644	76362975	472332	+
MALRD1	-0.866938	0.178	0.289	4.4771e-13	10	19048801	19790401	741601	+
CNTNAP5	-0.399079	0.861	0.856	4.64117e-13	2	124025287	124921219	895933	+
TTLL5	0.475162	0.498	0.369	4.70921e-13	14	75633625	75955079	321455	+
MRPL19	0.79243	0.292	0.179	4.82342e-13	2	75646783	75690851	44069	+
RAB11A	0.718677	0.329	0.245	4.85745e-13	15	65726054	65891989	165936	+
SASH1	-0.43177	0.657	0.716	5.89022e-13	6	148272304	148552044	279741	+
ZBTB16	0.462207	0.626	0.553	5.93055e-13	11	114059041	114256765	197725	+
EVI5	0.373905	0.738	0.626	6.20914e-13	1	92508696	92792404	283709	-
TMX4	0.839039	0.264	0.172	6.77981e-13	20	7977346	8019805	42460	-
PLAAT1	-0.45384	0.545	0.649	7.17678e-13	3	193241128	193277738	36611	+
ARL17B	0.557029	0.343	0.225	8.9208e-13	17	46274784	46361766	86983	-
AGAP1	0.140187	0.999	0.996	9.19419e-13	2	235494043	236131793	637751	+
SIPA1L1	0.37398	0.713	0.594	1.02317e-12	14	71320449	71741229	420781	+
URB1	0.749464	0.296	0.195	1.0243e-12	21	32311018	32393012	81995	-
ATPSCKMT	-0.657474	0.201	0.301	1.0705e-12	5	10225507	10249897	24391	-
CNTN1	-0.210826	0.982	0.969	1.10526e-12	12	40692439	41072415	379977	+
CLDN12	-0.772421	0.159	0.254	1.21027e-12	7	90383721	90513402	129682	+
HSP90B1	0.767306	0.277	0.212	1.24281e-12	12	103930107	103953931	23825	+
MYEF2	0.392946	0.64	0.527	1.29852e-12	15	48134632	48178353	43722	-
NFAT5	-0.349654	0.739	0.76	1.30698e-12	16	69565094	69704666	139573	+
TERF2IP	0.516305	0.448	0.318	1.48128e-12	16	75647773	75761872	114100	+
XKR4	-0.347163	0.925	0.908	1.59697e-12	8	55102028	55542054	440027	+
TAFA5	-0.465715	0.502	0.608	1.66326e-12	22	48489553	48850912	361360	+
CNTN6	-0.999628	0.19	0.274	1.67666e-12	3	1092658	1404217	311560	+
TRPC4	-0.898906	0.185	0.287	1.79584e-12	13	37632063	37869802	237740	-
SSH2	0.275934	0.872	0.796	1.83223e-12	17	29625938	29930276	304339	-
MIPEP	0.792343	0.252	0.148	1.904e-12	13	23730189	23889400	159212	-
DCAF8	0.583484	0.424	0.322	1.92349e-12	1	160215715	160262549	46835	-
SOX8	0.563131	0.418	0.31	1.9327e-12	16	981770	986979	5210	+
SAMD4A	-0.33991	0.86	0.875	2.07863e-12	14	54566117	54793315	227199	+
NPM1	0.736183	0.296	0.208	2.11128e-12	5	171387116	171411810	24695	+
SRSF5	0.544685	0.473	0.38	2.33286e-12	14	69726900	69772005	45106	+
EYA2	-0.843054	0.209	0.303	2.66131e-12	20	46894624	47188844	294221	+
FAM135B	-0.811214	0.238	0.345	2.68177e-12	8	138130023	138497261	367239	-
RGL1	0.541299	0.472	0.361	2.83026e-12	1	183636085	183928532	292448	+
TSHZ1	-0.51191	0.475	0.561	4.21953e-12	18	75210755	75289950	79196	+
TCF7L1	-1.02456	0.154	0.251	4.32579e-12	2	85133392	85310387	176996	+
FMNL3	0.669721	0.356	0.259	4.40371e-12	12	49636499	49708165	71667	-
PLEKHA5	-0.360767	0.784	0.812	4.8781e-12	12	19129669	19376400	246732	+
ASTN1	-0.290077	0.844	0.883	4.94978e-12	1	176857302	177164973	307672	-
TRPS1	-0.214211	0.828	0.774	4.95951e-12	8	115408496	115809673	401178	-
WWP1	0.452055	0.599	0.489	5.27705e-12	8	86342547	86478420	135874	+
GPR89B	-0.781114	0.236	0.319	5.65964e-12	1	147928393	147993592	65200	+
USP14	0.564233	0.444	0.34	6.96113e-12	18	158383	214629	56247	+
LARGE1	-0.321334	0.836	0.879	7.08704e-12	22	33162226	33922841	760616	-
STARD13	-0.386929	0.545	0.534	7.46152e-12	13	33103137	33350630	247494	-
CRYL1	0.642743	0.331	0.227	7.51466e-12	13	20403666	20525873	122208	-
RUFY2	0.456526	0.549	0.462	9.8194e-12	10	68341107	68407294	66188	-
KALRN	-0.497104	0.52	0.556	1.10473e-11	3	124033369	124726325	692957	+
MYO18A	0.790213	0.295	0.196	1.11511e-11	17	29071122	29180398	109277	-
USP32	0.349833	0.688	0.575	1.14756e-11	17	60177327	60422470	245144	-
COBL	0.224213	0.958	0.91	1.22967e-11	7	51016212	51316818	300607	-
LRRC28	0.479807	0.459	0.34	1.27276e-11	15	99251362	99390729	139368	+
DIPK2A	0.668501	0.31	0.2	1.28011e-11	3	143971823	144048719	76897	+
NT5DC3	-0.69019	0.202	0.294	1.77726e-11	12	103770453	103841234	70782	-
TLE3	-0.755436	0.154	0.252	1.82694e-11	15	70047790	70098176	50387	-
MEGF11	-0.130429	0.857	0.914	1.95502e-11	15	65895079	66253756	358678	-
DTNB	0.3462	0.72	0.641	1.95676e-11	2	25377198	25673647	296450	-
NRDC	0.464138	0.603	0.494	2.01064e-11	1	51789191	51878805	89615	-
PRMT3	-0.538777	0.441	0.519	2.02949e-11	11	20387558	20509338	121781	+
MAP2K4	-0.314779	0.767	0.777	2.5371e-11	17	12020829	12143830	123002	+
ZNF385D	-0.580064	0.479	0.545	2.55907e-11	3	21412218	22373321	961104	-
ILDR2	-0.440388	0.501	0.597	3.11087e-11	1	166895711	166975540	79830	-
GOLGA4	0.380783	0.695	0.609	3.14924e-11	3	37243191	37366879	123689	+
HSPA4	-0.715467	0.242	0.329	3.19705e-11	5	133052013	133106449	54437	+
MAP2K5	-0.33952	0.728	0.782	3.31968e-11	15	67542703	67807117	264415	+
AIG1	0.40354	0.6	0.492	3.69521e-11	6	143060496	143341058	280563	+
CSNK1E	0.61892	0.385	0.275	3.92671e-11	22	38290691	38318084	27394	-
LRFN5	-0.20296	0.714	0.644	4.20479e-11	14	41606876	41904549	297674	+
PLXDC2	-0.585669	0.327	0.419	4.24072e-11	10	19816239	20289856	473618	+
CANX	0.575429	0.382	0.297	4.30813e-11	5	179678628	179731641	53014	+
GOLGA8B	0.695175	0.295	0.204	4.37366e-11	15	34525095	34588503	63409	-
KLF3	0.647923	0.336	0.233	4.49061e-11	4	38664197	38701517	37321	+
VPS4B	0.731326	0.293	0.19	4.62965e-11	18	63389190	63422483	33294	-
XRRA1	0.695974	0.327	0.236	4.69137e-11	11	74807739	74949200	141462	-
BCAS3	0.268674	0.883	0.822	4.88143e-11	17	60677453	61392838	715386	+
ZFHX4	-0.340567	0.743	0.774	5.25934e-11	8	76681239	76867281	186043	+
KCNIP4	-0.223647	0.988	0.982	5.52143e-11	4	20728606	21948772	1220167	-
KLRC2	0.740637	0.374	0.268	5.5906e-11	12	10426854	10442300	15447	-
CARF	0.676416	0.316	0.211	6.20043e-11	2	202912214	202988263	76050	+
DHFR	-1.19341	0.197	0.268	6.54677e-11	5	80626226	80654983	28758	-
GRK3	-0.866255	0.191	0.289	6.7526e-11	22	25564675	25729294	164620	+
ARMH4	-0.460904	0.515	0.604	7.38345e-11	14	57999735	58298139	298405	-
SSR1	0.7337	0.275	0.194	7.85177e-11	6	7268306	7347446	79141	-
NELL1	-0.466253	0.534	0.572	8.53065e-11	11	20669551	21575686	906136	+
CSDE1	0.485472	0.487	0.399	8.93597e-11	1	114716913	114758676	41764	-
NUCKS1	0.446448	0.649	0.539	9.22853e-11	1	205712822	205750182	37361	-
MTERF1	0.491531	0.473	0.351	9.65261e-11	7	91692008	91880702	188695	-
ELF1	0.471764	0.503	0.38	1.15942e-10	13	40931924	41061440	129517	-
CMC2	0.601847	0.379	0.284	1.20047e-10	16	80966448	81020270	53823	-
RPL34	0.708167	0.328	0.237	1.2963e-10	4	108620569	108630412	9844	+
NCKAP5	-0.323229	0.965	0.966	1.40802e-10	2	132671788	133568463	896676	-
MACF1	-0.247786	0.952	0.948	1.62287e-10	1	39081316	39487177	405862	+
YWHAE	0.525915	0.505	0.402	1.63206e-10	17	1344275	1400222	55948	-
RBM39	0.344947	0.724	0.63	1.69887e-10	20	35701347	35742312	40966	-
GABPA	0.676175	0.344	0.237	1.92951e-10	21	25734570	25772460	37891	+
IMMP1L	0.397659	0.43	0.317	1.93891e-10	11	31432401	31509645	77245	-
GCLC	0.654271	0.342	0.239	2.22373e-10	6	53497341	53616970	119630	-
TENM4	-0.546691	0.463	0.542	2.6042e-10	11	78652829	79441030	788202	-
WIPF1	0.199348	0.74	0.622	2.60657e-10	2	174559572	174682916	123345	-
TANC1	-0.283377	0.808	0.83	2.67251e-10	2	158968640	159232659	264020	+
RASGEF1B	-1.59112	0.39	0.413	2.77703e-10	4	81426393	82044244	617852	-
BTD	0.492126	0.471	0.354	2.78745e-10	3	15601341	15722311	120971	+
BCL2L1	0.817483	0.254	0.162	2.88016e-10	20	31664452	31723989	59538	-
KIF3A	0.408266	0.616	0.521	3.00298e-10	5	132692628	132737638	45011	-
RTKN	0.756126	0.279	0.189	3.15495e-10	2	74425835	74442422	16588	-
MTMR10	0.564953	0.4	0.294	3.22752e-10	15	30938941	30991628	52688	-
SLC22A17	0.785232	0.261	0.182	3.23692e-10	14	23346314	23352912	6599	-
CAMKMT	0.312871	0.577	0.454	3.3346e-10	2	44361947	44772592	410646	+
ACSL3	0.334722	0.697	0.594	3.66332e-10	2	222860942	222944639	83698	+
PPARGC1A	-0.773586	0.208	0.311	3.70294e-10	4	23755041	23904089	149049	-
SMIM14	0.620092	0.357	0.247	4.01042e-10	4	39546336	39638902	92567	-
ATP2B4	-0.355817	0.624	0.709	4.20087e-10	1	203626832	203744081	117250	+
MICU3	0.334695	0.663	0.551	4.27026e-10	8	17027238	17122642	95405	+
ATP11B	0.423115	0.598	0.495	4.44936e-10	3	182793503	182921629	128127	+
RNF146	0.599874	0.369	0.274	5.29161e-10	6	127266726	127288567	21842	+
CDK8	-0.344193	0.831	0.85	5.38414e-10	13	26254104	26420982	166879	+
CNTN4	0.377529	0.552	0.432	5.68293e-10	3	2098813	3057959	959147	+
APPBP2	0.444488	0.569	0.472	5.9429e-10	17	60443158	60526242	83085	-
VAV3	-0.611465	0.369	0.379	6.81923e-10	1	107571161	107965180	394020	-
ARHGAP5	-0.401737	0.66	0.639	6.94503e-10	14	32076114	32159728	83615	+
YWHAQ	0.504289	0.481	0.375	6.99442e-10	2	9583967	9630997	47031	-
FBN1	0.389736	0.637	0.542	7.0639e-10	15	48408313	48645721	237409	-
RPL37A	0.538646	0.536	0.45	7.18547e-10	2	216498825	216579180	80356	+
MIPOL1	-0.478366	0.471	0.526	7.51818e-10	14	37197894	37579125	381232	+
EPHB1	-1.00512	0.212	0.297	7.55602e-10	3	134795260	135260467	465208	+
UGP2	0.609375	0.385	0.288	7.79725e-10	2	63840952	63891562	50611	+
NSMCE2	0.329767	0.712	0.607	8.04935e-10	8	125091679	125367120	275442	+
TRAPPC9	0.294663	0.663	0.552	8.27447e-10	8	139727725	140458579	730855	-
CRYZL1	0.608367	0.376	0.275	8.32027e-10	21	33589341	33643926	54586	-
RIMS2	-0.375301	0.809	0.805	8.32732e-10	8	103500610	104254430	753821	+
TTL	0.622635	0.321	0.227	8.89719e-10	2	112482156	112541739	59584	+
RHBDL3	-0.552453	0.352	0.45	9.10142e-10	17	32265832	32324659	58828	+
PDE4B	-0.246671	0.999	0.999	9.52525e-10	1	65792514	66374579	582066	+
EXOC1	0.481252	0.507	0.422	9.61565e-10	4	55853648	55905086	51439	+
SRI	0.718102	0.271	0.197	1.13673e-09	7	88205115	88226993	21879	-
TRIM13	0.650712	0.338	0.236	1.14662e-09	13	49995888	50020481	24594	+
SEL1L3	-0.409136	0.584	0.676	1.30521e-09	4	25747433	25863760	116328	-
SLTM	0.448699	0.527	0.437	1.30927e-09	15	58879050	58933679	54630	-
KIF5C	0.27703	0.756	0.652	1.34662e-09	2	148875227	149026759	151533	+
DOK6	-0.413821	0.683	0.733	1.37886e-09	18	69400888	69849087	448200	+
UBE2G2	0.44302	0.569	0.468	1.42197e-09	21	44768580	44801826	33247	-
PLPPR1	-0.324942	0.948	0.944	1.4699e-09	9	101028727	101325135	296409	+
RBMS1	0.556963	0.379	0.267	1.65731e-09	2	160272151	160493807	221657	-
GPBP1	-0.339993	0.66	0.686	1.69274e-09	5	57173948	57264679	90732	+
SLC35A3	0.634432	0.309	0.218	1.8683e-09	1	99969351	100035634	66284	+
HSPD1	-0.757333	0.223	0.305	1.96752e-09	2	197486584	197516737	30154	-
PIGC	0.613295	0.356	0.275	2.0193e-09	1	172370189	172444086	73898	-
SRGAP1	-0.366372	0.618	0.651	2.03676e-09	12	63843761	64162217	318457	+
RAD21	0.575119	0.413	0.304	2.15446e-09	8	116845934	116874776	28843	-
DUSP10	0.635967	0.267	0.167	2.38609e-09	1	221701424	221742089	40666	-
TMED10	0.621763	0.309	0.211	2.7077e-09	14	75131469	75176612	45144	-
TTC14	0.400792	0.532	0.422	2.78197e-09	3	180602163	180617828	15666	+
PSD2	-0.669406	0.191	0.281	2.827e-09	5	139795808	139844466	48659	+
CHD4	0.665506	0.289	0.221	2.83886e-09	12	6570082	6614524	44443	-
HNRNPU	-0.314324	0.722	0.74	2.91801e-09	1	244840638	244864560	23923	-
SLC39A11	0.614898	0.394	0.29	3.03532e-09	17	72645949	73092712	446764	-
TMEM260	0.440053	0.516	0.398	3.0885e-09	14	56488354	56650606	162253	+
CCNH	-0.366136	0.779	0.811	3.15832e-09	5	87318416	87412930	94515	-
RASAL2	0.204446	0.727	0.619	3.29359e-09	1	178094104	178484147	390044	+
SARAF	0.616246	0.346	0.277	3.35349e-09	8	30063003	30083208	20206	-
TMEM178A	0.50259	0.479	0.367	3.43398e-09	2	39664982	39717963	52982	+
GSG1L	-0.440726	0.425	0.515	3.44614e-09	16	27787528	28063714	276187	-
PAK2	0.45282	0.485	0.372	3.66066e-09	3	196739857	196832647	92791	+
CCND1	0.489507	0.357	0.259	3.79436e-09	11	69641156	69654474	13319	+
HBS1L	0.43198	0.553	0.454	4.10032e-09	6	134960378	135103056	142679	-
KCNJ6	0.569072	0.298	0.197	4.13262e-09	21	37607373	38121345	513973	-
OSBPL6	-0.405399	0.56	0.617	4.17198e-09	2	178194481	178402893	208413	+
FNIP2	0.392224	0.483	0.367	4.64435e-09	4	158769026	158908050	139025	+
PALS2	-0.603868	0.281	0.373	4.86561e-09	7	24573268	24694193	120926	+
TMEM87A	0.459617	0.498	0.387	4.97559e-09	15	42210447	42273534	63088	-
BMPR2	-0.365329	0.696	0.769	4.97747e-09	2	202376327	202567751	191425	+
RAB3IP	-0.339703	0.702	0.721	5.09564e-09	12	69738860	69823204	84345	+
EFCAB7	-0.625384	0.242	0.327	5.29979e-09	1	63523372	63572693	49322	+
HSP90AB1	0.360449	0.444	0.327	5.4306e-09	6	44246166	44253888	7723	+
ST13	-0.658338	0.324	0.385	5.55142e-09	22	40824535	40856639	32105	-
SPECC1L	-0.397152	0.504	0.585	5.71075e-09	22	24270817	24417739	146923	+
TEAD1	-0.421461	0.502	0.572	5.71808e-09	11	12674421	12944737	270317	+
ABI2	-0.286966	0.692	0.726	6.2273e-09	2	203328280	203447728	119449	+
PPP1R10	0.66477	0.294	0.208	6.26367e-09	6	30600413	30618612	18200	-
DENND2A	0.525009	0.381	0.29	6.70425e-09	7	140518420	140673993	155574	-
NFKB1	0.389606	0.519	0.401	6.76545e-09	4	102501330	102617302	115973	+
KIAA1217	-0.313222	0.657	0.745	6.91148e-09	10	23694746	24547848	853103	+
HIVEP3	0.457948	0.481	0.377	6.96908e-09	1	41506365	42035925	529561	-
CD82	0.49203	0.47	0.375	7.55145e-09	11	44564427	44620358	55932	+
TNS1	0.382828	0.252	0.16	7.77976e-09	2	217799588	218033982	234395	-
MORF4L1	0.50354	0.463	0.37	8.4577e-09	15	78810487	78898139	87653	+
TXNDC16	0.577087	0.357	0.264	8.9175e-09	14	52430596	52552522	121927	-
B3GALT1	-0.606694	0.372	0.409	8.95337e-09	2	167293001	167874045	581045	+
GFRA1	0.391189	0.546	0.436	9.01891e-09	10	116056925	116276803	219879	-
HECTD1	0.378156	0.597	0.509	9.56928e-09	14	31100117	31207804	107688	-
IMMP2L	-0.401152	0.723	0.731	1.00819e-08	7	110662644	111562517	899874	-
CTXND1	-0.605126	0.262	0.351	1.07194e-08	15	80195481	80252213	56733	-
EFCAB11	0.724964	0.294	0.205	1.10748e-08	14	89794669	89954777	160109	-
ELP4	-0.348553	0.653	0.695	1.12744e-08	11	31509755	31790324	280570	+
TNK2	0.424061	0.565	0.476	1.13163e-08	3	195863364	195911945	48582	-
MOB1B	-0.526173	0.307	0.408	1.16429e-08	4	70902326	71022449	120124	+
KCNH8	0.24437	0.904	0.853	1.18143e-08	3	19148510	19535642	387133	+
SKP1	0.653553	0.312	0.222	1.27405e-08	5	134148935	134176964	28030	-
YWHAZ	0.508432	0.434	0.33	1.28401e-08	8	100916523	100953388	36866	-
CYTH1	0.475771	0.496	0.39	1.29643e-08	17	78674048	78782297	108250	-
GRIK1	0.193875	0.93	0.861	1.36274e-08	21	29536933	29940033	403101	-
PROX1	0.642727	0.34	0.247	1.37631e-08	1	213983181	214041510	58330	+
KLHL42	0.480845	0.434	0.337	1.37741e-08	12	27780048	27803040	22993	+
GNPTAB	0.41618	0.584	0.511	1.4033e-08	12	101745499	101830959	85461	-
LRRFIP2	0.363103	0.691	0.616	1.43574e-08	3	37052626	37183689	131064	-
WWC2	0.398565	0.499	0.395	1.45548e-08	4	183099257	183320777	221521	+
NDFIP2	0.592436	0.317	0.215	1.65091e-08	13	79481155	79556077	74923	+
DMXL1	0.330441	0.745	0.665	1.70075e-08	5	119037772	119249138	211367	+
CDK6	-0.401095	0.463	0.492	1.7033e-08	7	92604921	92836573	231653	-
ARPC2	0.62368	0.3	0.205	1.74975e-08	2	218217141	218254356	37216	+
MARCKS	0.445639	0.801	0.734	1.76061e-08	6	113857345	113863475	6131	+
ARHGAP35	-0.555862	0.58	0.641	1.77587e-08	19	46860997	47005077	144081	+
SETD5	-0.228227	0.855	0.865	1.81426e-08	3	9397615	9479240	81626	+
ANKRD6	-0.664324	0.239	0.331	1.91441e-08	6	89433152	89633834	200683	+
RPS6KA5	0.523896	0.433	0.327	1.92282e-08	14	90847861	91060641	212781	-
MAT2A	0.62813	0.313	0.223	1.99502e-08	2	85539168	85545281	6114	+
TTYH1	0.668395	0.266	0.176	1.99622e-08	19	54415219	54436904	21686	+
ADARB1	0.655226	0.276	0.182	1.99706e-08	21	45073853	45226560	152708	+
BCL6	-0.503332	0.337	0.44	2.04912e-08	3	187721377	187745725	24349	-
FKTN	0.434282	0.405	0.299	2.05269e-08	9	105558122	105653820	95699	+
SNX9	0.353432	0.643	0.554	2.06194e-08	6	157700387	157945077	244691	+
RPS24	0.576802	0.425	0.334	2.09962e-08	10	78033760	78056813	23054	+
SNX24	0.473927	0.433	0.332	2.11906e-08	5	122843439	123029354	185916	+
ZRANB2	0.375048	0.583	0.478	2.13421e-08	1	71063291	71081289	17999	-
GPR137C	0.264211	0.575	0.462	2.22496e-08	14	52552836	52637713	84878	+
SLC9A9	-0.238704	0.891	0.89	2.23314e-08	3	143265222	143848485	583264	-
ZNF519	-0.605738	0.236	0.336	2.23325e-08	18	14057457	14132490	75034	-
TPT1	0.537202	0.429	0.332	2.4613e-08	13	45333471	45341284	7814	-
CALCRL	-0.392846	0.591	0.651	2.47573e-08	2	187341964	187448460	106497	-
KCNQ5	-0.583644	0.387	0.389	2.49085e-08	6	72621792	73198853	577062	+
SETBP1	-0.374281	0.626	0.702	2.6988e-08	18	44680173	45068510	388338	+
DDX3X	0.568839	0.369	0.274	2.70707e-08	X	41333348	41364472	31125	+
RTN3	0.325036	0.765	0.692	3.15727e-08	11	63681446	63759891	78446	+
SS18	0.386613	0.599	0.497	3.49793e-08	18	26016253	26091217	74965	-
MAPRE2	0.364587	0.698	0.613	3.60859e-08	18	34976928	35143470	166543	+
UBE2D3	-0.260747	0.705	0.694	3.88341e-08	4	102794383	102868896	74514	-
MYO6	0.263449	0.817	0.739	4.06389e-08	6	75749201	75919537	170337	+
LMBRD1	0.320415	0.598	0.487	4.29704e-08	6	69672757	69867236	194480	-
PACS1	-0.446237	0.496	0.575	4.31702e-08	11	66070272	66244744	174473	+
LDLRAD4	-0.268494	0.903	0.916	4.43629e-08	18	13217498	13652755	435258	+
ITSN1	0.313129	0.695	0.6	4.46819e-08	21	33642400	33899861	257462	+
EIF1AX	0.57831	0.318	0.245	4.47802e-08	X	20124525	20141838	17314	-
NETO1	-0.427616	0.567	0.63	4.57123e-08	18	72742314	72868146	125833	-
HEATR5A	0.471875	0.477	0.388	4.83697e-08	14	31291788	31420550	128763	-
UBR2	-0.332354	0.645	0.682	4.84725e-08	6	42564029	42693505	129477	+
HSPA8	0.735052	0.261	0.193	4.91385e-08	11	123057489	123063230	5742	-
MCPH1	-0.462915	0.477	0.546	4.92393e-08	8	6406592	6648508	241917	+
FHIT	-0.244602	0.958	0.944	4.97669e-08	3	59747277	61251459	1504183	-
WASF2	0.509709	0.393	0.302	5.24791e-08	1	27404230	27490167	85938	-
TMEM117	0.189866	0.723	0.619	5.33279e-08	12	43835967	44389762	553796	+
E2F3	-0.73951	0.314	0.362	5.34354e-08	6	20401879	20493714	91836	+
TM9SF3	0.428898	0.514	0.419	5.402e-08	10	96518110	96587452	69343	-
ZHX2	-0.309883	0.742	0.778	5.52442e-08	8	122781655	122974510	192856	+
DDAH1	-0.436474	0.562	0.608	5.888e-08	1	85318481	85578363	259883	-
MROH9	0.719632	0.281	0.229	6.13338e-08	1	170935526	171064765	129240	+
KCNH7	-0.824662	0.243	0.285	6.3785e-08	2	162371407	162838767	467361	-
PPP1R12B	0.215398	0.721	0.619	6.47543e-08	1	202348699	202592706	244008	+
CPNE2	0.610786	0.308	0.219	6.57271e-08	16	57092583	57148369	55787	+
LRP2BP	-0.602043	0.207	0.29	6.94861e-08	4	185363872	185395924	32053	-
MARCHF8	0.463688	0.465	0.371	8.02302e-08	10	45454585	45594906	140322	-
SLC11A2	0.535666	0.412	0.318	8.2151e-08	12	50979401	51028566	49166	-
ANKRD10	0.343089	0.688	0.597	8.54643e-08	13	110878540	110915069	36530	-
RDX	0.31476	0.705	0.605	8.83782e-08	11	109864295	110296712	432418	-
ADARB2	-0.235573	0.903	0.912	9.17978e-08	10	1177313	1737525	560213	-
EPB41L2	-0.423376	0.732	0.639	9.43522e-08	6	130839347	131063322	223976	-
KANSL1	0.243675	0.861	0.809	9.6143e-08	17	46029916	46225389	195474	-
IFNAR2	0.487315	0.409	0.309	9.92797e-08	21	33205282	33265675	60394	+
CREBZF	0.533363	0.371	0.285	1.01618e-07	11	85657742	85682908	25167	-
DUSP16	0.494415	0.514	0.42	1.03136e-07	12	12473282	12562863	89582	-
HIPK2	0.22353	0.841	0.767	1.06658e-07	7	139561570	139777998	216429	-
AHCYL2	-0.364074	0.541	0.556	1.10217e-07	7	129225030	129430211	205182	+
ZCCHC17	0.496361	0.343	0.249	1.12289e-07	1	31296982	31364953	67972	+
NXPE3	0.452467	0.447	0.343	1.15092e-07	3	101779177	101843743	64567	+
TBL1XR1	-0.222475	0.882	0.899	1.21692e-07	3	177019340	177228000	208661	-
GRIK4	-0.291866	0.764	0.819	1.23388e-07	11	120511746	120988906	477161	+
TSPAN7	0.277526	0.78	0.685	1.31109e-07	X	38561542	38688920	127379	+
CCDC66	0.447159	0.477	0.374	1.33952e-07	3	56557161	56621837	64677	+
STRADA	0.57966	0.299	0.207	1.35901e-07	17	63682336	63741986	59651	-
UBE2H	-0.307156	0.669	0.691	1.43367e-07	7	129830732	129952960	122229	-
NACC2	0.510808	0.358	0.297	1.44209e-07	9	136006537	136095289	88753	-
NRXN3	0.113787	0.914	0.844	1.4504e-07	14	78170373	79868291	1697919	+
CYLD	0.480384	0.461	0.357	1.459e-07	16	50742050	50801935	59886	+
BCAN	0.494017	0.511	0.431	1.49495e-07	1	156641390	156659532	18143	+
SCRN3	0.643159	0.259	0.173	1.5114e-07	2	174395730	174429575	33846	+
PHF14	-0.221691	0.889	0.897	1.56247e-07	7	10973336	11169623	196288	+
WTAP	0.571016	0.345	0.273	1.59018e-07	6	159725585	159756319	30735	+
MTSS1	-0.223572	0.89	0.881	1.62342e-07	8	124550784	124728473	177690	-
BTBD8	0.462425	0.463	0.354	1.66465e-07	1	92080305	92184725	104421	+
MFSD14A	0.559272	0.346	0.26	1.67035e-07	1	100038095	100083377	45283	+
SORL1	-0.447844	0.381	0.442	1.67219e-07	11	121452314	121633763	181450	+
CADM1	-0.300383	0.942	0.951	1.67303e-07	11	115169218	115504957	335740	-
ANO6	-0.367114	0.561	0.635	1.68561e-07	12	45215987	45482280	266294	+
STK39	0.223626	0.846	0.77	1.71487e-07	2	167954020	168247595	293576	-
DTNA	-0.270924	0.961	0.941	1.79095e-07	18	34493291	34891844	398554	+
PRICKLE2	-0.393278	0.534	0.59	1.80351e-07	3	64092236	64445476	353241	-
PTPRO	-0.394938	0.635	0.629	1.82103e-07	12	15322257	15602175	279919	+
FEZ2	0.577587	0.328	0.25	1.8729e-07	2	36531805	36646087	114283	-
TMEM41B	0.547377	0.334	0.253	1.90023e-07	11	9280654	9314636	33983	-
ANGEL2	0.584319	0.3	0.225	2.01913e-07	1	212992182	213015867	23686	-
DDHD1	0.354509	0.605	0.504	2.13624e-07	14	53036745	53153323	116579	-
VPS26C	0.639171	0.276	0.188	2.1405e-07	21	37223420	37267919	44500	-
TLL1	-0.628024	0.276	0.305	2.19124e-07	4	165873237	166104457	231221	+
WASF1	0.312502	0.561	0.452	2.2602e-07	6	110099819	110180004	80186	-
ADD1	0.40957	0.6	0.521	2.2682e-07	4	2843844	2930076	86233	+
NAPEPLD	0.357903	0.63	0.544	2.29829e-07	7	103099776	103149560	49785	-
SMYD3	-0.292636	0.862	0.865	2.39094e-07	1	245749342	246507312	757971	-
PCBP2	0.441774	0.443	0.37	2.39204e-07	12	53452102	53481162	29061	+
BBS2	0.418904	0.53	0.45	2.40083e-07	16	56465640	56582667	117028	-
POU3F3	0.493396	0.381	0.292	2.5235e-07	2	104853287	104858574	5288	+
MBNL2	0.267522	0.79	0.716	2.66836e-07	13	97221434	97394120	172687	+
SCG5	0.594805	0.322	0.235	2.94943e-07	15	32641676	32697098	55423	+
SPATS2	-0.425843	0.42	0.51	2.96899e-07	12	49366584	49527425	160842	+
RAD18	-0.600184	0.306	0.353	3.00485e-07	3	8775402	8963773	188372	-
KCNIP3	-0.493716	0.343	0.424	3.07126e-07	2	95297327	95386077	88751	+
ASAP2	-0.579796	0.361	0.453	3.14956e-07	2	9206765	9405683	198919	+
TSGA10	0.606358	0.308	0.214	3.16948e-07	2	98997261	99154964	157704	-
NLGN4Y	-0.889163	0.179	0.322	3.27041e-07	Y	14522573	14845654	323082	+
MGST3	0.612196	0.316	0.235	3.5523e-07	1	165631213	165661796	30584	+
PRICKLE1	-0.595513	0.561	0.592	3.66092e-07	12	42456757	42590355	133599	-
ABLIM1	-0.691677	0.321	0.383	3.79e-07	10	114431112	114768061	336950	-
PCMTD2	0.333525	0.643	0.541	3.81194e-07	20	64255695	64304820	49126	+
TANC2	-0.19235	0.978	0.985	3.83522e-07	17	62966235	63427703	461469	+
MMD2	-0.688773	0.27	0.367	4.03664e-07	7	4905989	4959213	53225	-
DDX17	0.191419	0.927	0.864	4.21043e-07	22	38483438	38507660	24223	-
PLPP3	0.108232	0.711	0.612	4.26147e-07	1	56494761	56645301	150541	-
PHYKPL	0.640833	0.263	0.178	4.34118e-07	5	178208471	178232802	24332	-
CDC42BPB	0.460533	0.422	0.325	4.38322e-07	14	102932380	103057549	125170	-
PLCE1	-0.447687	0.487	0.568	4.5132e-07	10	93993931	94332823	338893	+
SCRN1	0.403986	0.418	0.314	4.66631e-07	7	29920104	29990289	70186	-
SGK1	0.317677	0.769	0.74	5.37871e-07	6	134169248	134318112	148865	-
AEBP2	-0.401444	0.542	0.591	6.59726e-07	12	19404045	19720801	316757	+
ZNG1F	-0.530936	0.22	0.304	6.70124e-07	9	41131306	41199261	67956	-
MON2	0.253234	0.817	0.74	7.61201e-07	12	62466817	62600476	133660	+
CCSER2	-0.282657	0.779	0.791	7.65688e-07	10	84328586	84518521	189936	+
RNF111	0.421945	0.517	0.417	8.05277e-07	15	58865175	59097419	232245	+
ADAM10	0.251307	0.688	0.585	8.30263e-07	15	58588809	58749791	160983	-
MED12L	-0.374775	0.649	0.712	8.41831e-07	3	151085286	151437072	351787	+
RECK	0.393299	0.498	0.401	8.46963e-07	9	36036913	36124455	87543	+
MEF2A	0.272278	0.732	0.648	8.69811e-07	15	99565417	99716488	151072	+
UBE2R2	0.374032	0.529	0.437	8.81597e-07	9	33817160	33920399	103240	+
NLGN3	0.613486	0.262	0.188	9.44214e-07	X	71144821	71175255	30435	+
STOX2	0.250292	0.619	0.52	9.47925e-07	4	183797692	184023526	225835	+
CEP126	-0.521194	0.312	0.388	9.48123e-07	11	101915010	102001062	86053	+
GPR180	-0.546904	0.244	0.33	9.71643e-07	13	94601857	94634661	32805	+
SEC11A	0.588487	0.284	0.2	1.14103e-06	15	84669538	84716460	46923	-
PTPN11	0.409221	0.398	0.299	1.14239e-06	12	112418351	112509918	91568	+
DCUN1D2	0.595167	0.302	0.212	1.31045e-06	13	113455819	113490951	35133	-
TIA1	0.428903	0.48	0.395	1.32615e-06	2	70209444	70248660	39217	-
FAM102A	0.665227	0.324	0.235	1.40814e-06	9	127940582	127980989	40408	-
WHRN	-0.526667	0.263	0.322	1.58259e-06	9	114402080	114505473	103394	-
ETV5	0.25825	0.51	0.412	1.6428e-06	3	186046314	186110318	64005	-
SLK	0.61209	0.277	0.202	1.67422e-06	10	103967140	104029233	62094	+
FER	-0.170574	0.907	0.89	1.67433e-06	5	108747841	109196841	449001	+
C9orf85	0.340286	0.437	0.333	1.72245e-06	9	71911510	71986054	74545	+
PREPL	0.431328	0.474	0.405	1.74808e-06	2	44316281	44361862	45582	-
PTPRJ	-0.184191	0.77	0.833	1.84967e-06	11	47980425	48170839	190415	+
FGFR1OP2	0.464237	0.462	0.368	1.87077e-06	12	26938470	26966650	28181	+
CPQ	0.603794	0.314	0.222	1.88158e-06	8	96645242	97149654	504413	+
SAMD8	0.54358	0.349	0.268	1.89388e-06	10	75099586	75182123	82538	+
NAP1L4	0.340982	0.663	0.578	1.93458e-06	11	2944431	2992377	47947	-
ANKRD44	0.180847	0.833	0.774	1.99381e-06	2	196967017	197311173	344157	-
IMMT	0.615105	0.259	0.197	2.00006e-06	2	86143932	86195472	51541	-
CLSTN2	-0.470607	0.404	0.502	2.03613e-06	3	139935185	140577397	642213	+
NEBL	-0.320289	0.664	0.73	2.11061e-06	10	20779973	21293011	513039	-
FHOD3	-0.407511	0.606	0.659	2.1682e-06	18	36297713	36780220	482508	+
TAFA2	-0.256182	0.831	0.825	2.19135e-06	12	61708273	62279150	570878	-
MAP1B	0.349328	0.63	0.536	2.25482e-06	5	72107234	72209565	102332	+
ARHGAP31	-0.336252	0.593	0.676	2.27992e-06	3	119294383	119420714	126332	+
RNF217	0.472041	0.353	0.253	2.32508e-06	6	124962437	125092633	130197	+
CRACD	-0.445933	0.467	0.545	2.46421e-06	4	56049098	56330609	281512	+
MCM9	0.461753	0.302	0.212	2.5189e-06	6	118813442	118935162	121721	-
PRTG	0.399675	0.41	0.317	2.5237e-06	15	55611544	55743152	131609	-
PDZD2	0.345831	0.891	0.907	2.55924e-06	5	31639131	32110932	471802	+
SYT1	0.555709	0.461	0.389	2.64989e-06	12	78863993	79452008	588016	+
SH3GL2	-0.590035	0.307	0.376	2.6665e-06	9	17579066	17797124	218059	+
PDS5B	-0.277342	0.739	0.764	2.6851e-06	13	32586452	32778019	191568	+
RNF144A	-0.252956	0.882	0.898	2.86216e-06	2	6917412	7068286	150875	+
RIC3	0.488263	0.374	0.3	2.92226e-06	11	8106056	8169055	63000	-
CEP112	-0.720629	0.262	0.349	3.02642e-06	17	65635537	66192133	556597	-
DTD2	0.560615	0.321	0.245	3.07621e-06	14	31446036	31457506	11471	-
ANKRD26	-0.386492	0.441	0.508	3.20594e-06	10	26973793	27100494	126702	-
NMT1	-0.502164	0.391	0.457	3.39083e-06	17	44957992	45109016	151025	+
SPATS2L	-0.41002	0.45	0.523	3.5426e-06	2	200305881	200482264	176384	+
EPRS1	0.577506	0.314	0.226	3.56586e-06	1	219968600	220046530	77931	-
JAK1	0.268546	0.675	0.585	3.78276e-06	1	64833223	65067754	234532	-
DGKG	0.142985	0.8	0.853	3.83129e-06	3	186105668	186362234	256567	-
OPA1	-0.366991	0.547	0.599	3.8316e-06	3	193593144	193697811	104668	+
EPS8	-0.282989	0.707	0.705	3.88037e-06	12	15620134	15882329	262196	-
GRIK3	-0.37781	0.503	0.592	3.97255e-06	1	36795527	37034515	238989	-
ARNT2	-0.242415	0.786	0.841	4.1386e-06	15	80404350	80597933	193584	+
SMARCE1	0.620824	0.273	0.197	4.14728e-06	17	40624962	40648654	23693	-
PPM1B	0.256798	0.748	0.711	4.3134e-06	2	44167969	44244384	76416	+
ARID5B	-0.377982	0.514	0.546	4.4807e-06	10	61901684	62096944	195261	+
FRS2	0.397674	0.526	0.432	4.89007e-06	12	69470349	69579793	109445	+
KCNJ10	0.622152	0.265	0.201	5.01092e-06	1	159998651	160070160	71510	-
ADD3	0.150924	0.824	0.737	5.04302e-06	10	109996368	110135565	139198	+
ZNF644	0.278682	0.756	0.682	5.18659e-06	1	90915298	91022272	106975	-
SPTLC1	0.527532	0.336	0.248	5.20677e-06	9	92000087	92115413	115327	-
ZNF518A	0.25508	0.756	0.669	5.28586e-06	10	96129715	96205288	75574	+
TRHDE	-0.549696	0.334	0.39	5.414e-06	12	72087266	72670758	583493	+
SLC24A3	-0.333756	0.794	0.814	5.50938e-06	20	19212642	19722926	510285	+
CMYA5	-0.43903	0.397	0.472	5.87702e-06	5	79689836	79800240	110405	+
TACC2	0.349265	0.488	0.406	5.88499e-06	10	121989163	122254545	265383	+
MAPK6	0.518509	0.339	0.261	5.89007e-06	15	51952106	52067375	115270	+
CUEDC1	0.49045	0.385	0.299	5.96076e-06	17	57861243	57955412	94170	-
RFC1	0.515287	0.37	0.278	5.96526e-06	4	39287456	39366375	78920	-
ZC3H6	0.407607	0.382	0.286	6.10051e-06	2	112275597	112340063	64467	+
FNDC3A	0.240474	0.801	0.726	6.19484e-06	13	48975912	49209779	233868	+
PTPRE	-0.218493	0.822	0.872	6.48392e-06	10	127907103	128085855	178753	+
LRIG1	-0.673847	0.238	0.266	6.61582e-06	3	66378797	66501263	122467	-
WASHC3	0.608174	0.266	0.187	6.77282e-06	12	102012840	102062149	49310	-
PRKAR2A	0.410822	0.395	0.3	6.87496e-06	3	48744597	48847874	103278	-
MARK1	-0.292307	0.712	0.773	7.06035e-06	1	220528136	220664461	136326	+
ZNF711	0.621853	0.254	0.181	7.36063e-06	X	85243991	85273362	29372	+
INPP4B	0.38754	0.371	0.278	7.36684e-06	4	142023160	142847432	824273	-
AFDN	0.201692	0.815	0.735	7.4414e-06	6	167826893	167972023	145131	+
RTTN	0.373958	0.439	0.341	7.63835e-06	18	70003031	70205726	202696	-
TOX2	-0.582557	0.196	0.265	7.89995e-06	20	43914852	44069616	154765	+
CAND1	0.442521	0.422	0.337	8.13042e-06	12	67269358	67319953	50596	+
LEPR	-0.579574	0.21	0.254	8.17222e-06	1	65420652	65641559	220908	+
ETFDH	0.507372	0.357	0.267	8.4444e-06	4	158671968	158710742	38775	+
SCD5	0.129053	0.981	0.965	8.45342e-06	4	82629539	82798796	169258	-
CREM	0.473461	0.348	0.256	9.04188e-06	10	35126791	35212958	86168	+
SGPP1	0.563841	0.291	0.213	9.1162e-06	14	63684216	63728065	43850	-
KLHL13	-0.532437	0.384	0.455	9.17456e-06	X	117897813	118117340	219528	-
SUCLG2	0.2682	0.506	0.41	9.44665e-06	3	67360460	67654612	294153	-
MTHFD2L	-0.477036	0.369	0.426	9.72075e-06	4	74114174	74303099	188926	+
ZNF609	0.239133	0.669	0.578	1.00144e-05	15	64460578	64686068	225491	+
DNAJB6	-0.464647	0.39	0.444	1.00244e-05	7	157335381	157417439	82059	+
DTD1	0.407892	0.415	0.335	1.00925e-05	20	18587942	18766644	178703	+
SLC25A46	0.491476	0.385	0.298	1.01672e-05	5	110738136	110765161	27026	+
BAZ2B	0.188436	0.919	0.862	1.02711e-05	2	159318979	159616569	297591	-
FNIP1	0.157183	0.773	0.68	1.09776e-05	5	131641714	131797017	155304	-
NCOA2	-0.213053	0.852	0.858	1.09982e-05	8	70109782	70403808	294027	-
PRPF38B	0.625755	0.254	0.191	1.11079e-05	1	108692310	108702928	10619	+
BANP	-0.49855	0.242	0.307	1.13612e-05	16	87949244	88077318	128075	+
TMEM168	0.38263	0.474	0.391	1.14097e-05	7	112762377	112790423	28047	-
CEP85L	-0.243073	0.722	0.737	1.14837e-05	6	118460772	118710075	249304	-
NT5DC1	0.506338	0.342	0.252	1.15382e-05	6	116100851	116249497	148647	+
PPP6R3	-0.167872	0.836	0.827	1.15853e-05	11	68460731	68615334	154604	+
NRIP1	0.133062	0.738	0.643	1.21938e-05	21	14961235	15065936	104702	-
GNAS	0.306931	0.679	0.591	1.30525e-05	20	58839718	58911192	71475	+
CLIP4	0.28561	0.674	0.585	1.33211e-05	2	29097705	29199777	102073	+
ZNF638	0.189864	0.966	0.945	1.34978e-05	2	71276561	71435069	158509	+
CAMK2D	-0.252126	0.809	0.808	1.36904e-05	4	113418054	113761927	343874	-
CHURC1	0.597455	0.278	0.196	1.43637e-05	14	64914361	64944591	30231	+
MCF2L	-0.472788	0.27	0.35	1.54896e-05	13	112894378	113099742	205365	+
COL11A1	-0.177218	0.894	0.925	1.61437e-05	1	102876467	103108872	232406	-
SNX6	0.523182	0.325	0.243	1.66269e-05	14	34561093	34630160	69068	-
ZFYVE16	0.258662	0.831	0.766	1.70524e-05	5	80408013	80483379	75367	+
GKAP1	-0.469093	0.313	0.385	1.71897e-05	9	83739425	83829516	90092	-
RIMS1	-0.305261	0.842	0.844	1.72263e-05	6	71886550	72403150	516601	+
MLH3	0.521528	0.311	0.23	1.83255e-05	14	75013769	75051532	37764	-
RAVER2	-0.525274	0.273	0.351	1.86722e-05	1	64745075	64833232	88158	+
ARHGEF11	-0.369377	0.484	0.564	1.93476e-05	1	156934840	157045742	110903	-
CAMTA1	-0.21586	0.901	0.914	1.95344e-05	1	6785454	7769706	984253	+
XKR6	-0.221189	0.872	0.885	2.03933e-05	8	10896045	11201833	305789	-
ZNF529	0.516367	0.32	0.255	2.0933e-05	19	36534774	36605276	70503	-
FNDC3B	-0.302041	0.661	0.715	2.09935e-05	3	172039578	172401669	362092	+
DENND11	0.559632	0.294	0.207	2.16573e-05	7	141656728	141702166	45439	-
KCNIP1	0.143132	0.761	0.679	2.21367e-05	5	170353487	170736632	383146	+
PMS1	0.377593	0.548	0.472	2.218e-05	2	189784085	189877629	93545	+
PPP2R5A	0.42828	0.374	0.279	2.24057e-05	1	212285410	212361853	76444	+
PPFIBP2	0.456175	0.39	0.293	2.2442e-05	11	7513298	7657127	143830	+
UPP2	-0.478209	0.345	0.419	2.30125e-05	2	157876702	158136154	259453	+
SPG7	0.45651	0.364	0.283	2.31732e-05	16	89490719	89557766	67048	+
ATP11A	0.423038	0.479	0.394	2.41757e-05	13	112690038	112887168	197131	+
BMPR1A	-0.325083	0.609	0.65	2.44364e-05	10	86756601	86932825	176225	+
FRY	0.379804	0.884	0.863	2.51042e-05	13	31846713	32299125	452413	+
PRKAA1	0.5425	0.294	0.219	2.57007e-05	5	40759389	40798374	38986	-
SNCAIP	-0.550056	0.362	0.447	2.59768e-05	5	122311354	122464219	152866	+
KLHL22	-0.442872	0.245	0.329	2.77594e-05	22	20441519	20495844	54326	-
ATP2B1	0.360521	0.593	0.509	2.90081e-05	12	89588049	89709366	121318	-
RAB10	0.295576	0.651	0.565	2.94851e-05	2	26034084	26137454	103371	+
CCDC7	0.269263	0.545	0.444	3.06083e-05	10	32446140	32882874	436735	+
STXBP5L	-0.283815	0.777	0.827	3.15087e-05	3	120908072	121424761	516690	+
STK33	0.204263	0.549	0.456	3.31262e-05	11	8391868	8594289	202422	-
STARD9	0.462074	0.309	0.223	3.54438e-05	15	42575606	42720998	145393	+
TMEM181	0.472199	0.356	0.27	3.62183e-05	6	158536436	158635429	98994	+
MAPT	-0.266714	0.707	0.73	3.68184e-05	17	45894527	46028334	133808	+
SNX25	-0.432272	0.382	0.47	3.92823e-05	4	185204237	185370185	165949	+
COL4A4	0.505868	0.332	0.253	3.93951e-05	2	227002714	227164453	161740	-
SLC25A36	0.371833	0.541	0.463	4.03171e-05	3	140941830	140980995	39166	+
XPA	0.518723	0.323	0.255	4.21418e-05	9	97674909	97697340	22432	-
CRLS1	0.538941	0.279	0.21	4.27645e-05	20	6006093	6040053	33961	+
RABGAP1L	0.101727	0.926	0.872	4.51652e-05	1	174159410	174995308	835899	+
CCNI	0.465313	0.416	0.326	4.5707e-05	4	77047155	77076309	29155	-
POGZ	0.2709	0.732	0.653	4.57395e-05	1	151402724	151459494	56771	-
SNX22	0.506435	0.265	0.191	4.97702e-05	15	64151715	64157481	5767	+
TERF1	0.485157	0.355	0.27	5.00584e-05	8	73008856	73048123	39268	+
TRIM23	0.567738	0.3	0.227	5.04228e-05	5	65589690	65625975	36286	-
RPL37	0.550505	0.35	0.276	5.05058e-05	5	40825262	40835222	9961	-
PCDH19	-0.481554	0.303	0.387	5.28121e-05	X	100291644	100410273	118630	-
STK3	0.276716	0.459	0.365	5.49132e-05	8	98371228	98942827	571600	-
DNAJA1	-0.60517	0.221	0.275	5.71075e-05	9	33025273	33039907	14635	+
APTX	-0.493854	0.286	0.359	5.79381e-05	9	32886601	33025130	138530	-
NUBPL	0.181948	0.518	0.426	6.14571e-05	14	31489956	31861224	371269	+
UBXN4	0.361951	0.529	0.454	6.2189e-05	2	135741734	135785056	43323	+
ST8SIA1	-0.314797	0.663	0.688	6.4669e-05	12	22063773	22437041	373269	-
ANAPC4	0.465625	0.343	0.258	6.49744e-05	4	25377263	25418498	41236	+
DYNC1H1	0.421998	0.441	0.359	6.94821e-05	14	101964573	102056443	91871	+
ROBO1	-0.237691	0.799	0.832	7.38445e-05	3	78597239	79767998	1170760	-
PAK5	0.202535	0.53	0.437	7.40327e-05	20	9537370	9839076	301707	-
RAB3C	-0.401895	0.51	0.533	8.08314e-05	5	58582221	58859394	277174	+
NTM	-0.186728	0.999	0.994	8.10627e-05	11	131370478	132336822	966345	+
TRIB2	0.459569	0.3	0.223	8.13146e-05	2	12716910	12742734	25825	+
APCDD1	0.415655	0.5	0.415	8.21023e-05	18	10454635	10489949	35315	+
FERMT1	-0.384188	0.495	0.552	8.6133e-05	20	6074845	6123214	48370	-
CCNL2	0.575714	0.256	0.189	8.802e-05	1	1385711	1399335	13625	-
MED23	0.514035	0.303	0.229	9.04101e-05	6	131573966	131628242	54277	-
RGMB	-0.454766	0.221	0.296	9.11434e-05	5	98768650	98798643	29994	+
DIXDC1	0.439967	0.366	0.273	9.1944e-05	11	111927144	112022653	95510	+
BTRC	-0.195753	0.828	0.829	9.33361e-05	10	101354033	101557321	203289	+
PKD2	0.267309	0.709	0.663	9.53353e-05	4	88007635	88077777	70143	+
ITGAV	0.236829	0.781	0.717	9.95595e-05	2	186590010	186680901	90892	+
RAP1B	0.345783	0.412	0.32	0.00010051	12	68610855	68671901	61047	+
COX20	0.553143	0.257	0.2	0.000101199	1	244835616	244845057	9442	+
B3GAT2	-0.429281	0.411	0.465	0.000101915	6	70856679	70957060	100382	-
GABRB3	-0.331209	0.605	0.656	0.000102168	15	26543552	26939539	395988	-
PPWD1	0.476575	0.354	0.277	0.000105086	5	65563236	65587549	24314	+
TRAM1	0.513564	0.323	0.255	0.000119495	8	70573218	70608416	35199	-
CHST3	0.455635	0.359	0.275	0.000119498	10	71964395	72013558	49164	+
COPA	0.356284	0.521	0.43	0.000125785	1	160288594	160343566	54973	-
TBCA	0.331073	0.527	0.435	0.000127673	5	77691166	77868780	177615	-
PSME4	0.32934	0.589	0.514	0.000130711	2	53864069	53970993	106925	-
GNG2	-0.402188	0.502	0.563	0.000130876	14	51826195	51979342	153148	+
RUNX1T1	-0.283026	0.639	0.691	0.000138183	8	91954972	92103286	148315	-
SLITRK5	-0.404419	0.405	0.473	0.000141747	13	87671371	87696272	24902	+
ERGIC2	0.484919	0.333	0.257	0.000159599	12	29337352	29381189	43838	-
PKP4	-0.459256	0.891	0.884	0.000160007	2	158456952	158682879	225928	+
SCAF4	0.371035	0.457	0.365	0.000162022	21	31671000	31732118	61119	-
TMEM14B	-0.377594	0.492	0.559	0.000168556	6	10747759	10852753	104995	+
ARHGEF12	-0.21286	0.65	0.637	0.000170607	11	120336413	120489937	153525	+
ARHGEF10	0.275188	0.581	0.485	0.000175273	8	1823926	1958641	134716	+
WDR7	0.21031	0.811	0.74	0.000180419	18	56651343	57029811	378469	+
PTEN	-0.273478	0.64	0.694	0.000181116	10	87862563	87971930	109368	+
FNBP1L	-0.421078	0.332	0.415	0.000181377	1	93448118	93554661	106544	+
STK32A	-0.222974	0.746	0.79	0.000189039	5	147234963	147387855	152893	+
PACRG	0.200713	0.275	0.205	0.000190112	6	162727132	163315500	588369	+
CHIC2	-0.345476	0.477	0.547	0.000194553	4	54009789	54064605	54817	-
ANKRD28	0.186821	0.912	0.865	0.000207005	3	15667236	15859771	192536	-
IRAK1BP1	-0.467207	0.358	0.428	0.000207594	6	78867551	78946440	78890	+
GALNT1	0.216122	0.571	0.476	0.000212342	18	35581117	35711834	130718	+
DZIP1	-0.290496	0.55	0.632	0.000218455	13	95578202	95644706	66505	-
SYNE2	-0.427086	0.36	0.441	0.000221262	14	63761899	64226433	464535	+
PDS5A	-0.271784	0.631	0.667	0.000222986	4	39822863	39977956	155094	-
SEL1L	0.435874	0.376	0.293	0.000223475	14	81471547	81533853	62307	-
CCT4	-0.533052	0.198	0.259	0.000231208	2	61868085	61888671	20587	-
NT5E	-0.460567	0.243	0.32	0.000231666	6	85449584	85495791	46208	+
DLC1	0.326148	0.683	0.613	0.000233972	8	13083361	13604610	521250	-
N4BP2L2	0.107263	0.874	0.799	0.000245201	13	32432417	32538885	106469	-
KCNJ3	-0.504664	0.333	0.376	0.000247128	2	154697855	154858354	160500	+
EPB41L4A	0.202662	0.617	0.526	0.000265218	5	112142441	112419313	276873	-
ZNF100	-0.320472	0.277	0.359	0.000284232	19	21722771	21767579	44809	-
SMG7	0.400362	0.416	0.33	0.000291145	1	183472216	183598246	126031	+
MED14	0.413205	0.384	0.303	0.00029561	X	40648305	40735858	87554	-
ATG10	0.266651	0.428	0.34	0.000298512	5	81972023	82276857	304835	+
SLC38A9	0.377815	0.473	0.388	0.000300176	5	55625845	55773194	147350	-
ZNF146	0.480519	0.321	0.254	0.000312621	19	36214602	36238771	24170	+
PHLDA1	0.381612	0.505	0.414	0.000323702	12	76025447	76031776	6330	-
HDAC8	-0.276156	0.68	0.69	0.000327764	X	72329516	72573101	243586	-
HCFC2	0.518349	0.299	0.224	0.000333797	12	104064531	104106524	41994	+
DNM2	0.476949	0.324	0.243	0.000335144	19	10718055	10833488	115434	+
GBE1	0.300019	0.395	0.31	0.000337203	3	81489703	81761645	271943	-
GALNT8	-0.541151	0.216	0.29	0.000352628	12	4720400	4851927	131528	+
MATR3	-0.208417	0.755	0.756	0.000375629	5	139293674	139331677	38004	+
SH3GLB1	0.394201	0.447	0.374	0.000382664	1	86704570	86748184	43615	+
PTPRA	0.267515	0.659	0.595	0.000392202	20	2873420	3039076	165657	+
HDLBP	0.460366	0.359	0.282	0.000409025	2	241227264	241317061	89798	-
GSTA4	0.399081	0.444	0.364	0.000420211	6	52977948	52995304	17357	-
REEP3	0.319694	0.579	0.492	0.000426158	10	63521401	63625128	103728	+
GHR	-0.306523	0.563	0.582	0.000437557	5	42423439	42721878	298440	+
LCORL	-0.195711	0.772	0.733	0.000451358	4	17841187	18021876	180690	-
CCDC82	0.457496	0.372	0.293	0.000452069	11	96349241	96389956	40716	-
PARP8	-0.304463	0.623	0.681	0.000479383	5	50665899	50846519	180621	+
FBXL3	0.570699	0.255	0.189	0.000501659	13	76992598	77027195	34598	-
NAP1L1	0.252739	0.659	0.572	0.000528703	12	76036585	76084735	48151	-
SLC38A2	0.149419	0.44	0.349	0.000529629	12	46358188	46372773	14586	-
ARMCX5-GPRASP2	-0.38815	0.391	0.448	0.000542647	X	102712495	102753530	41036	+
BTBD10	0.401043	0.42	0.336	0.000557842	11	13388008	13463297	75290	-
HELLS	-0.52083	0.189	0.267	0.000568972	10	94545329	94613905	68577	+
CLTC	0.355633	0.517	0.432	0.000586539	17	59619684	59696956	77273	+
ZNF407	-0.213868	0.675	0.66	0.000624274	18	74597870	75065671	467802	+
ATP9B	0.196071	0.776	0.7	0.000631608	18	79069285	79378287	309003	+
SNCA	-0.140184	0.467	0.424	0.000633178	4	89700345	89838315	137971	-
RPL31	0.461496	0.371	0.315	0.000688684	2	101002229	101024032	21804	+
VAPA	0.254808	0.697	0.62	0.000696451	18	9914016	9960021	46006	+
APBA1	0.220685	0.703	0.621	0.000698726	9	69427532	69672371	244840	-
PAPSS1	0.242187	0.679	0.594	0.000703353	4	107590276	107720234	129959	-
PHF21A	-0.184541	0.838	0.838	0.000706645	11	45929319	46121454	192136	-
RPS29	0.539243	0.309	0.25	0.000713138	14	49570984	49599164	28181	-
GNG12	-0.422417	0.381	0.446	0.000715218	1	67701475	67833467	131993	-
NUMA1	0.541429	0.271	0.206	0.000716199	11	72002864	72080693	77830	-
CBX3	0.536139	0.268	0.208	0.000748131	7	26201162	26213607	12446	+
MTSS2	0.143715	0.644	0.666	0.00076158	16	70661204	70686053	24850	-
AHI1	0.170252	0.679	0.596	0.00076263	6	135283407	135498434	215028	-
STXBP6	0.128754	0.615	0.526	0.000799592	14	24809454	25050147	240694	-
FOXO3	0.293029	0.634	0.552	0.000803216	6	108559835	108684774	124940	+
PSAT1	0.395972	0.444	0.373	0.000805151	9	78297125	78330093	32969	+
CLCC1	0.530889	0.252	0.196	0.000822615	1	108881885	108963527	81643	-
PHF21B	-0.405332	0.314	0.399	0.00084227	22	44881162	45010005	128844	-
RAB8B	0.382285	0.393	0.312	0.000853738	15	63189560	63267776	78217	+
ZNF430	0.551826	0.265	0.201	0.000857971	19	21020634	21060050	39417	+
GTF2A1	0.497542	0.265	0.197	0.000880168	14	81175452	81221377	45926	-
GRB2	0.505424	0.297	0.235	0.000888825	17	75318076	75405709	87634	-
ME2	-0.373695	0.4	0.471	0.000906847	18	50879080	50954257	75178	+
TMEM30A	0.435611	0.367	0.302	0.000920514	6	75252924	75284948	32025	-
N4BP2	-0.405503	0.318	0.402	0.00098659	4	40056797	40158252	101456	+
ZC3H13	0.333527	0.542	0.462	0.000991985	13	45954465	46052759	98295	-
EMSY	-0.353429	0.482	0.543	0.00102559	11	76444923	76553031	108109	+
SCN3A	-0.225764	0.774	0.8	0.00106065	2	165087526	165204050	116525	-
SF3B1	0.357225	0.523	0.442	0.00107015	2	197388515	197435079	46565	-
BRINP1	-0.410775	0.534	0.58	0.0010917	9	119153458	119369435	215978	-
ELAVL3	0.39726	0.439	0.365	0.00112192	19	11451326	11481046	29721	-
FOXO1	0.470337	0.302	0.221	0.00112585	13	40555667	40666641	110975	-
SECISBP2	0.400433	0.365	0.304	0.00113828	9	89318500	89359663	41164	+
RTN1	0.237193	0.637	0.546	0.00122202	14	59595976	59870776	274801	-
NR3C2	-0.364116	0.62	0.65	0.00123455	4	148078762	148444698	365937	-
CPE	-0.258786	0.632	0.634	0.00126976	4	165361194	165498547	137354	+
TPST1	-0.442646	0.43	0.472	0.00127532	7	66205317	66420543	215227	+
HSPA12A	-0.495108	0.24	0.306	0.00131716	10	116671192	116850251	179060	-
SFXN5	-0.560159	0.251	0.294	0.00132477	2	72942036	73075619	133584	-
AMFR	0.523725	0.265	0.205	0.00133339	16	56361452	56425545	64094	-
MYT1	0.168721	0.71	0.656	0.00143251	20	64102394	64242253	139860	+
SCLT1	-0.31383	0.681	0.696	0.00143479	4	128864921	129093600	228680	-
FAM177A1	0.543757	0.272	0.202	0.00144207	14	35045117	35116630	71514	+
PIK3CA	-0.277536	0.638	0.663	0.00147372	3	179148114	179240093	91980	+
PIGN	0.307608	0.478	0.391	0.00147854	18	61905255	62187118	281864	-
CUX2	-0.487991	0.327	0.403	0.00150397	12	111034165	111350554	316390	+
PTPRM	-0.312177	0.597	0.642	0.00156666	18	7566782	8406861	840080	+
CSRNP3	-0.211521	0.818	0.855	0.00166118	2	165469647	165689407	219761	+
DENND5B	-0.235368	0.688	0.707	0.00177773	12	31382226	31591136	208911	-
ITGA9	-0.312335	0.681	0.737	0.00181926	3	37452115	37823507	371393	+
PABPC1	0.421116	0.387	0.313	0.00187041	8	100685816	100722809	36994	-
SGMS1	0.200668	0.917	0.879	0.0019202	10	50305586	50625163	319578	-
ZHX3	-0.228268	0.681	0.683	0.00198746	20	41178448	41317731	139284	-
SLC44A5	-0.281579	0.743	0.76	0.00203878	1	75202129	75611114	408986	-
SLC38A6	-0.397165	0.39	0.449	0.00209348	14	60981114	61114316	133203	+
FAM228B	0.437298	0.343	0.28	0.00211981	2	24076526	24169640	93115	+
[truncated: 166 more rows]

## Sheet: Inhibitory Neuron DEGs
Gene	avg_log2FC	pct.1	pct.2	p_val_adj	Chromosome	start	end	width	strand
[truncated: 3,588 more rows]

[truncated: 3 more sheets: Microglia DEGs, Oligodendrocyte DEGs, OPC DEGs]
