# Supplementary material for: Single‐nucleus analysis reveals oxidative stress in Down syndrome basal forebrain neurons at birth
Source: Alzheimers Dement. 2025 Jul 16;21(7):e70445. doi: 10.1002/alz.70445 (PMC12265022; doi:10.1002/alz.70445)
Supplement: Supplementary file 6 — Supporting Information [file ALZ-21-e70445-s009.xlsx]

## Sheet: Astrocyte Hsa21 DEGs
Gene	avg_log2FC	pct.1	pct.2	p_val_adj	Chromosome	start	end	width	strand
DSCAM	3.51079	0.622	0.216	0	21	40010999	40847158	836160	-
LSS	2.34	0.599	0.155	9.21368e-293	21	46188141	46228824	40684	-
APP	1.49118	0.913	0.544	2.08182e-287	21	25880535	26171128	290594	-
S100B	2.34511	0.659	0.228	3.19649e-240	21	46598604	46605208	6605	-
OLIG1	2.68316	0.426	0.084	7.00965e-229	21	33070141	33072413	2273	+
CXADR	3.85155	0.289	0.024	3.0113e-213	21	17513043	17593579	80537	+
SON	1.14152	0.855	0.509	7.27121e-171	21	33543038	33577481	34444	+
NCAM2	0.587085	0.998	0.989	1.53174e-148	21	20998409	21543329	544921	+
TIAM1	1.58084	0.634	0.282	1.06297e-140	21	31118416	31559977	441562	-
TTC3	0.79806	0.905	0.671	1.95299e-139	21	37073226	37203112	129887	+
C21orf91	2.50206	0.363	0.085	3.23144e-134	21	17788974	17819386	30413	-
HLCS	0.835721	0.686	0.382	2.05736e-118	21	36748626	36990236	241611	-
HMGN1	1.46907	0.476	0.19	1.10981e-112	21	39342315	39349647	7333	-
TRAPPC10	1.46554	0.579	0.257	3.88929e-111	21	44012309	44106552	94244	+
RCAN1	1.65738	0.405	0.125	7.74013e-111	21	34513142	34615113	101972	-
U2AF1	1.41371	0.498	0.197	9.20831e-110	21	43092956	43107570	14615	-
PTTG1IP	1.07013	0.639	0.356	2.2613e-95	21	44849585	44873903	24319	-
MRPS6	-0.984503	0.331	0.399	3.1833e-95	21	34073224	34143034	69811	+
USP25	0.615173	0.763	0.513	1.19693e-78	21	15729982	15880064	150083	+
SLC5A3	-0.653572	0.393	0.41	2.78768e-73	21	34073578	34106260	32683	+
USP16	1.21808	0.38	0.158	4.09693e-68	21	29024629	29054488	29860	+
AGPAT3	0.856838	0.474	0.244	8.84989e-61	21	43865223	43987592	122370	+
PFKL	1.17272	0.262	0.099	4.56785e-56	21	44300051	44327376	27326	+
LTN1	0.947701	0.487	0.244	1.86266e-55	21	28928144	28992956	64813	-
SYNJ1	0.872844	0.434	0.219	5.43401e-53	21	32628759	32728040	99282	-
CRYZL1	0.888946	0.49	0.256	2.79607e-52	21	33589341	33643926	54586	-
DIP2A	0.916385	0.55	0.307	3.22478e-52	21	46458891	46570015	111125	+
C2CD2	1.68879	0.285	0.099	6.99088e-51	21	41885112	41954018	68907	-
PAXBP1	0.727153	0.686	0.428	1.46125e-50	21	32733899	32771792	37894	-
MCM3AP	0.94658	0.361	0.172	1.84012e-49	21	46235133	46286297	51165	-
ATP5PF	1.4348	0.325	0.124	5.03158e-49	21	25716503	25735673	19171	-
IFNAR2	0.979301	0.356	0.17	6.99286e-49	21	33205282	33265675	60394	+
GABPA	0.754339	0.378	0.195	1.26916e-43	21	25734570	25772460	37891	+
IFNAR1	0.931157	0.329	0.157	5.15528e-43	21	33324387	33359864	35478	+
ADARB1	0.540872	0.283	0.153	3.85517e-40	21	45073853	45226560	152708	+
GET1	1.26372	0.254	0.101	1.50972e-39	21	39377698	39428528	50831	+
PCNT	0.884115	0.293	0.138	5.16665e-39	21	46324124	46445769	121646	+
EVA1C	0.742464	0.38	0.206	1.37485e-38	21	32412006	32515397	103392	+
PRMT2	0.764496	0.588	0.358	3.32799e-38	21	46635595	46665124	29530	+
URB1	0.900829	0.294	0.14	6.53147e-37	21	32311018	32393012	81995	-
TMEM50B	0.842227	0.409	0.217	1.15036e-36	21	33432485	33479974	47490	-
NRIP1	0.115548	0.729	0.555	2.52145e-33	21	14961235	15065936	104702	-
DYRK1A	0.336922	0.928	0.795	6.01162e-33	21	37365573	37526358	160786	+
BRWD1	0.379385	0.889	0.736	7.76643e-33	21	39184176	39321559	137384	-
ATP5PO	1.12309	0.254	0.111	7.9309e-33	21	33903453	33915814	12362	-
BACH1	0.360859	0.487	0.322	5.85203e-30	21	29194071	29630751	436681	+
PKNOX1	0.632894	0.384	0.218	2.5133e-28	21	42974510	43033931	59422	+
PDE9A	0.413643	0.505	0.352	2.62585e-28	21	42653621	42775509	121889	+
UBE2G2	0.49247	0.668	0.463	4.5027e-27	21	44768580	44801826	33247	-
NDUFV3	0.808286	0.264	0.134	7.27915e-26	21	42879644	42913304	33661	+
ABCG1	0.892836	0.265	0.125	1.04354e-24	21	42199689	42297244	97556	+
SCAF4	0.353064	0.469	0.318	1.04674e-23	21	31671000	31732118	61119	-
B3GALT5	0.17763	0.26	0.178	1.45925e-19	21	39556442	39673137	116696	+
BACE2	1.29526	0.272	0.153	2.28766e-19	21	41167801	41282530	114730	+
VPS26C	0.529412	0.334	0.205	6.53368e-19	21	37223420	37267919	44500	-
MORC3	0.418167	0.54	0.38	4.96382e-17	21	36320189	36386148	65960	+
SOD1	0.651634	0.328	0.193	5.9341e-09	21	31659666	31668931	9266	+
ITSN1	0.250216	0.815	0.711	1.46052e-07	21	33642400	33899861	257462	+
TCP10L	-0.312639	0.309	0.29	7.86234e-05	21	32497967	32587373	89407	-

## Sheet: BFCN Hsa21 DEGs
Gene	avg_log2FC	pct.1	pct.2	p_val_adj	Chromosome	start	end	width	strand
PCP4	2.86448	0.899	0.62	1.03964e-05	21	39867438	39929397	61960	+
SOD1	1.90141	0.768	0.509	1.16264e-05	21	31659666	31668931	9266	+
PDXK	1.75913	0.775	0.435	6.7507e-05	21	43719094	43762307	43214	+
CCT8	1.73779	0.746	0.435	0.0010726	21	29055805	29073797	17993	-
ATP5PO	1.71565	0.688	0.38	0.00400602	21	33903453	33915814	12362	-
ATP5PF	1.75084	0.725	0.38	0.00513201	21	25716503	25735673	19171	-
APP	0.554284	1	0.935	0.00551149	21	25880535	26171128	290594	-
GET1	1.49145	0.804	0.5	0.011174	21	39377698	39428528	50831	+
CSTB	1.68216	0.667	0.324	0.0410392	21	43772511	43776330	3820	-

## Sheet: BFCN 1 Hsa21 DEGs
Gene	avg_log2FC	pct.1	pct.2	p_val_adj	Chromosome	start	end	width	strand
PCP4	2.54548	1	0.729	1.21581e-08	21	39867438	39929397	61960	+
SOD1	1.35706	1	0.854	6.01325e-08	21	31659666	31668931	9266	+
CCT8	1.28441	0.978	0.729	3.56327e-07	21	29055805	29073797	17993	-
PDXK	1.61181	0.844	0.521	0.000296651	21	43719094	43762307	43214	+
ATP5PO	1.36192	0.844	0.625	0.000511235	21	33903453	33915814	12362	-
ATP5PF	1.23528	0.956	0.708	0.000745088	21	25716503	25735673	19171	-
GET1	1.21834	0.9	0.729	0.00344906	21	39377698	39428528	50831	+

## Sheet: Endothelial Hsa21 DEGs
Gene	avg_log2FC	pct.1	pct.2	p_val_adj	Chromosome	start	end	width	strand
PTTG1IP	1.30844	0.88	0.684	1.45224e-56	21	44849585	44873903	24319	-
ATP5PF	2.39978	0.571	0.2	8.57129e-49	21	25716503	25735673	19171	-
PDXK	1.02321	0.815	0.684	6.06537e-43	21	43719094	43762307	43214	+
CSTB	1.85607	0.607	0.311	2.06553e-38	21	43772511	43776330	3820	-
HMGN1	1.24091	0.667	0.376	4.2388e-34	21	39342315	39349647	7333	-
NCAM2	2.44044	0.487	0.178	4.96248e-29	21	20998409	21543329	544921	+
ATP5PO	2.00866	0.422	0.143	3.48086e-25	21	33903453	33915814	12362	-
DSCAM	2.48541	0.31	0.097	1.80522e-23	21	40010999	40847158	836160	-
SLC19A1	1.50411	0.652	0.34	3.0827e-23	21	45493572	45573365	79794	-
ERG	-0.802775	0.777	0.87	3.68891e-22	21	38380027	38661780	281754	-
TTC3	0.716947	0.891	0.703	3.6825e-20	21	37073226	37203112	129887	+
HLCS	0.60107	0.721	0.489	2.63333e-18	21	36748626	36990236	241611	-
SON	0.6693	0.918	0.781	5.91781e-18	21	33543038	33577481	34444	+
TIAM1	1.62517	0.415	0.204	1.15814e-16	21	31118416	31559977	441562	-
SUMO3	1.65052	0.342	0.149	1.90848e-16	21	44805617	44818779	13163	-
TMEM50B	0.688372	0.817	0.673	8.98935e-16	21	33432485	33479974	47490	-
S100B	2.34466	0.31	0.086	2.82288e-15	21	46598604	46605208	6605	-
TRAPPC10	0.984069	0.692	0.431	6.7491e-15	21	44012309	44106552	94244	+
SOD1	1.1193	0.63	0.307	3.30261e-13	21	31659666	31668931	9266	+
EVA1C	0.85044	0.743	0.524	2.72312e-12	21	32412006	32515397	103392	+
COL18A1	0.608897	0.708	0.555	1.71725e-11	21	45405165	45513720	108556	+
HSPA13	1.55058	0.339	0.149	2.92628e-11	21	14371115	14383484	12370	-
USP25	0.420069	0.822	0.661	1.13309e-10	21	15729982	15880064	150083	+
DYRK1A	0.42309	0.949	0.861	1.60021e-10	21	37365573	37526358	160786	+
PFKL	0.696393	0.449	0.275	1.83097e-10	21	44300051	44327376	27326	+
NDUFV3	1.42526	0.344	0.153	2.66707e-10	21	42879644	42913304	33661	+
COL6A1	1.01564	0.399	0.224	1.82276e-09	21	45981770	46005050	23281	+
PCBP3	0.81962	0.489	0.253	3.18052e-09	21	45643694	45942454	298761	+
USP16	0.986576	0.476	0.283	5.46974e-09	21	29024629	29054488	29860	+
U2AF1	0.601734	0.719	0.577	1.20402e-08	21	43092956	43107570	14615	-
C2CD2	0.860112	0.783	0.631	1.73593e-08	21	41885112	41954018	68907	-
DIP2A	0.589741	0.774	0.601	2.11603e-07	21	46458891	46570015	111125	+
GABPA	0.694053	0.576	0.372	2.13147e-07	21	25734570	25772460	37891	+
SIK1	0.265342	0.636	0.641	2.22229e-07	21	43414483	43427131	12649	-
NRIP1	-0.423199	0.833	0.811	2.5171e-07	21	14961235	15065936	104702	-
LTN1	0.723913	0.629	0.431	7.11342e-07	21	28928144	28992956	64813	-
GATD3	1.2325	0.257	0.122	2.05648e-06	21	44133610	44210114	76505	+
IFNGR2	0.770536	0.563	0.375	1.77337e-05	21	33403413	33479348	75936	+
COL6A2	0.752005	0.417	0.267	6.09005e-05	21	46098112	46132848	34737	+
PAXBP1	0.782512	0.603	0.408	6.74229e-05	21	32733899	32771792	37894	-
PDE9A	0.456783	0.475	0.316	0.000777492	21	42653621	42775509	121889	+
RRP1B	0.4676	0.478	0.319	0.000802403	21	43659560	43696079	36520	+
MORC3	0.648997	0.621	0.432	0.00144147	21	36320189	36386148	65960	+
LSS	0.426903	0.582	0.382	0.00160993	21	46188141	46228824	40684	-
GET1	0.753774	0.393	0.241	0.00404019	21	39377698	39428528	50831	+
VPS26C	0.878354	0.424	0.246	0.00781915	21	37223420	37267919	44500	-
DOP1B	0.509751	0.306	0.207	0.012644	21	36156782	36294274	137493	+
C21orf91	1.36963	0.297	0.145	0.0144481	21	17788974	17819386	30413	-
CFAP298	0.82342	0.351	0.207	0.0452236	21	32592079	32612603	20525	-

## Sheet: GPC Hsa21 DEGs
Gene	avg_log2FC	pct.1	pct.2	p_val_adj	Chromosome	start	end	width	strand
APP	1.03978	0.98	0.863	4.50848e-235	21	25880535	26171128	290594	-
S100B	2.26681	0.639	0.283	7.1906e-197	21	46598604	46605208	6605	-
OLIG1	1.45546	0.832	0.539	1.42707e-171	21	33070141	33072413	2273	+
LSS	2.2516	0.461	0.157	1.57389e-139	21	46188141	46228824	40684	-
C21orf91	2.36548	0.353	0.099	5.15416e-102	21	17788974	17819386	30413	-
EVA1C	2.5075	0.306	0.081	3.78649e-91	21	32412006	32515397	103392	+
OLIG2	1.37301	0.54	0.274	6.92585e-88	21	33025935	33029196	3262	+
HMGN1	1.28763	0.59	0.346	8.46162e-88	21	39342315	39349647	7333	-
TRAPPC10	1.38874	0.511	0.274	1.78009e-82	21	44012309	44106552	94244	+
TTC3	0.531726	0.961	0.893	1.01231e-72	21	37073226	37203112	129887	+
U2AF1	1.31963	0.474	0.243	2.63307e-67	21	43092956	43107570	14615	-
CXADR	1.49036	0.409	0.194	2.56827e-66	21	17513043	17593579	80537	+
SON	0.779607	0.749	0.567	5.53207e-59	21	33543038	33577481	34444	+
PTTG1IP	1.46624	0.359	0.169	1.03352e-55	21	44849585	44873903	24319	-
TIAM1	0.746492	0.792	0.649	4.47341e-55	21	31118416	31559977	441562	-
RCAN1	0.93698	0.542	0.333	1.25694e-47	21	34513142	34615113	101972	-
USP25	0.584312	0.831	0.683	2.31162e-44	21	15729982	15880064	150083	+
ATP5PF	1.61192	0.273	0.122	1.65435e-42	21	25716503	25735673	19171	-
PAXBP1	0.636754	0.715	0.565	1.70087e-40	21	32733899	32771792	37894	-
LTN1	0.923686	0.5	0.319	6.84919e-40	21	28928144	28992956	64813	-
HSPA13	1.37161	0.284	0.134	8.08831e-37	21	14371115	14383484	12370	-
DIP2A	0.712947	0.621	0.449	5.03657e-35	21	46458891	46570015	111125	+
USP16	1.10529	0.339	0.193	2.32311e-31	21	29024629	29054488	29860	+
BRWD1	0.44022	0.876	0.775	3.21579e-30	21	39184176	39321559	137384	-
MRPS6	-1.12091	0.27	0.382	7.30108e-30	21	34073224	34143034	69811	+
BACH1	0.598756	0.645	0.473	1.99718e-29	21	29194071	29630751	436681	+
IFNAR1	0.978612	0.382	0.232	5.8024e-29	21	33324387	33359864	35478	+
DYRK1A	0.413609	0.907	0.806	5.80725e-29	21	37365573	37526358	160786	+
HLCS	0.505376	0.639	0.459	6.72251e-29	21	36748626	36990236	241611	-
TMEM50B	0.936207	0.381	0.238	1.82628e-26	21	33432485	33479974	47490	-
MCM3AP	0.893687	0.362	0.233	5.01814e-25	21	46235133	46286297	51165	-
SYNJ1	0.640841	0.537	0.382	1.55939e-22	21	32628759	32728040	99282	-
ABCG1	0.811144	0.413	0.27	9.84136e-22	21	42199689	42297244	97556	+
SLC5A3	-0.906133	0.261	0.363	7.86983e-21	21	34073578	34106260	32683	+
PRMT2	0.531325	0.631	0.492	6.79691e-20	21	46635595	46665124	29530	+
HUNK	-0.930952	0.224	0.349	8.03057e-19	21	31873020	32044633	171614	+
GART	0.918561	0.254	0.143	6.18932e-17	21	33503931	33543491	39561	-
SOD1	1.01516	0.255	0.143	5.66898e-15	21	31659666	31668931	9266	+
AGPAT3	0.692799	0.365	0.239	7.52294e-15	21	43865223	43987592	122370	+
NCAM2	0.199714	1	0.996	1.28334e-14	21	20998409	21543329	544921	+
MORC3	0.575741	0.474	0.356	2.51568e-13	21	36320189	36386148	65960	+
URB1	0.749464	0.296	0.195	1.0243e-12	21	32311018	32393012	81995	-
GABPA	0.676175	0.344	0.237	1.92951e-10	21	25734570	25772460	37891	+
CRYZL1	0.608367	0.376	0.275	8.32027e-10	21	33589341	33643926	54586	-
UBE2G2	0.44302	0.569	0.468	1.42197e-09	21	44768580	44801826	33247	-
KCNJ6	0.569072	0.298	0.197	4.13262e-09	21	37607373	38121345	513973	-
GRIK1	0.193875	0.93	0.861	1.36274e-08	21	29536933	29940033	403101	-
ADARB1	0.655226	0.276	0.182	1.99706e-08	21	45073853	45226560	152708	+
ITSN1	0.313129	0.695	0.6	4.46819e-08	21	33642400	33899861	257462	+
IFNAR2	0.487315	0.409	0.309	9.92797e-08	21	33205282	33265675	60394	+
VPS26C	0.639171	0.276	0.188	2.1405e-07	21	37223420	37267919	44500	-
NRIP1	0.133062	0.738	0.643	1.21938e-05	21	14961235	15065936	104702	-
SCAF4	0.371035	0.457	0.365	0.000162022	21	31671000	31732118	61119	-
JAM2	0.400852	0.375	0.305	0.00320142	21	25639258	25717562	78305	+
PDE9A	0.363715	0.373	0.298	0.005817	21	42653621	42775509	121889	+

## Sheet: Inhibitory Neuron Hsa21 DEGs
Gene	avg_log2FC	pct.1	pct.2	p_val_adj	Chromosome	start	end	width	strand
APP	0.751548	0.988	0.968	4.57972e-168	21	25880535	26171128	290594	-
PCP4	4.38792	0.627	0.275	3.71072e-147	21	39867438	39929397	61960	+
USP25	0.690742	0.89	0.831	2.83432e-116	21	15729982	15880064	150083	+
TTC3	0.410469	0.991	0.974	1.43317e-94	21	37073226	37203112	129887	+
ATP5PF	2.79477	0.49	0.185	2.84918e-93	21	25716503	25735673	19171	-
SOD1	2.61632	0.486	0.217	1.57375e-88	21	31659666	31668931	9266	+
SON	0.971822	0.794	0.614	7.11161e-84	21	33543038	33577481	34444	+
HLCS	0.541767	0.844	0.763	1.76564e-65	21	36748626	36990236	241611	-
HSPA13	1.27986	0.579	0.365	2.83785e-65	21	14371115	14383484	12370	-
CCT8	1.85794	0.478	0.244	6.95717e-61	21	29055805	29073797	17993	-
GET1	1.46218	0.508	0.296	6.65329e-60	21	39377698	39428528	50831	+
BRWD1	0.445364	0.939	0.897	9.94658e-59	21	39184176	39321559	137384	-
ATP5PO	2.26747	0.394	0.15	2.7806e-55	21	33903453	33915814	12362	-
SYNJ1	0.668457	0.792	0.687	8.72271e-53	21	32628759	32728040	99282	-
PDXK	1.05058	0.61	0.41	1.22553e-52	21	43719094	43762307	43214	+
TMEM50B	1.01252	0.559	0.368	2.12974e-52	21	33432485	33479974	47490	-
CXADR	0.632045	0.713	0.585	3.57481e-51	21	17513043	17593579	80537	+
U2AF1	1.1566	0.486	0.294	4.36207e-50	21	43092956	43107570	14615	-
CSTB	1.98379	0.277	0.099	5.23641e-47	21	43772511	43776330	3820	-
NRIP1	0.496412	0.758	0.66	1.56954e-45	21	14961235	15065936	104702	-
CRYZL1	0.875605	0.56	0.376	1.65084e-45	21	33589341	33643926	54586	-
DOP1B	0.919104	0.544	0.371	2.49502e-44	21	36156782	36294274	137493	+
LSS	1.26223	0.401	0.238	2.80146e-44	21	46188141	46228824	40684	-
IFNAR1	1.17457	0.492	0.296	2.13716e-43	21	33324387	33359864	35478	+
PRMT2	0.682941	0.556	0.456	7.67884e-43	21	46635595	46665124	29530	+
PAXBP1	0.634547	0.641	0.514	9.25223e-42	21	32733899	32771792	37894	-
AGPAT3	0.85914	0.622	0.459	7.40793e-41	21	43865223	43987592	122370	+
CFAP298	1.16015	0.397	0.232	3.99021e-40	21	32592079	32612603	20525	-
TRAPPC10	0.915218	0.591	0.436	3.21614e-38	21	44012309	44106552	94244	+
HMGN1	0.633002	0.604	0.488	3.50317e-37	21	39342315	39349647	7333	-
UBE2G2	0.769384	0.646	0.489	2.94955e-36	21	44768580	44801826	33247	-
BTG3	1.20236	0.269	0.137	1.15064e-34	21	17593653	17612945	19293	-
SUMO3	1.79035	0.304	0.128	2.0302e-33	21	44805617	44818779	13163	-
RSPH1	1.13386	0.33	0.2	2.22677e-33	21	42472486	42496246	23761	-
IFNGR2	1.09772	0.43	0.254	1.76923e-32	21	33403413	33479348	75936	+
GART	0.956997	0.35	0.227	1.91162e-31	21	33503931	33543491	39561	-
PCNT	0.870948	0.547	0.389	6.67555e-31	21	46324124	46445769	121646	+
DYRK1A	0.289312	0.92	0.896	2.18516e-30	21	37365573	37526358	160786	+
LTN1	0.840007	0.551	0.415	7.57167e-29	21	28928144	28992956	64813	-
B3GALT5	1.5887	0.474	0.308	2.82241e-27	21	39556442	39673137	116696	+
ADARB1	0.434591	0.73	0.67	1.70669e-25	21	45073853	45226560	152708	+
RCAN1	0.897035	0.644	0.473	3.09471e-24	21	34513142	34615113	101972	-
TIAM1	0.268344	0.945	0.918	1.95936e-23	21	31118416	31559977	441562	-
ITSN1	0.192999	0.868	0.862	3.89625e-23	21	33642400	33899861	257462	+
NCAM2	0.180679	0.975	0.941	6.87391e-22	21	20998409	21543329	544921	+
GABPA	1.08657	0.469	0.303	1.94377e-21	21	25734570	25772460	37891	+
IFNAR2	0.645814	0.489	0.356	2.34597e-21	21	33205282	33265675	60394	+
VPS26C	0.711861	0.402	0.291	1.51956e-20	21	37223420	37267919	44500	-
PTTG1IP	0.838977	0.301	0.2	9.67479e-20	21	44849585	44873903	24319	-
USP16	0.908402	0.33	0.218	9.04791e-19	21	29024629	29054488	29860	+
MORC3	0.548587	0.483	0.391	1.36737e-18	21	36320189	36386148	65960	+
NDUFV3	0.736857	0.44	0.301	3.74887e-17	21	42879644	42913304	33661	+
IGSF5	1.3805	0.28	0.152	6.47772e-17	21	39745183	39802081	56899	+
MCM3AP	0.65382	0.408	0.302	9.13677e-17	21	46235133	46286297	51165	-
C2CD2	0.669566	0.306	0.227	1.31214e-16	21	41885112	41954018	68907	-
URB1	0.652512	0.388	0.287	6.42929e-16	21	32311018	32393012	81995	-
SH3BGR	1.32686	0.259	0.128	1.51845e-15	21	39445855	39515506	69652	+
DIP2A	0.388328	0.607	0.537	3.82997e-15	21	46458891	46570015	111125	+
SMIM11	0.848078	0.371	0.247	1.16007e-14	21	34375480	34416961	41482	+
PDE9A	0.383419	0.504	0.434	3.06774e-14	21	42653621	42775509	121889	+
GRIK1	-0.166179	0.429	0.575	1.06318e-13	21	29536933	29940033	403101	-
RRP1B	0.762518	0.4	0.262	9.35159e-13	21	43659560	43696079	36520	+
SLC37A1	0.570131	0.368	0.282	2.80905e-12	21	42496008	42581440	85433	+
TRPM2	0.706409	0.447	0.305	8.82974e-11	21	44350163	44443081	92919	+
SETD4	0.830958	0.252	0.16	2.08847e-10	21	36034541	36079389	44849	-
SCAF4	0.33209	0.471	0.414	6.70918e-07	21	31671000	31732118	61119	-
TCP10L	0.494959	0.49	0.407	1.92937e-06	21	32497967	32587373	89407	-
PCBP3	0.613256	0.466	0.382	4.86625e-06	21	45643694	45942454	298761	+
MRPL39	0.446978	0.256	0.208	5.7756e-05	21	25585656	25607517	21862	-
PKNOX1	0.229303	0.517	0.482	0.000193455	21	42974510	43033931	59422	+
BACH1	0.297112	0.498	0.506	0.000422095	21	29194071	29630751	436681	+
ZBTB21	0.666577	0.278	0.2	0.000625054	21	41986831	42010387	23557	-
JAM2	0.473864	0.311	0.214	0.00129099	21	25639258	25717562	78305	+

## Sheet: Microglia Hsa21 DEGs
Gene	avg_log2FC	pct.1	pct.2	p_val_adj	Chromosome	start	end	width	strand
MRPS6	-2.42023	0.247	0.546	3.37252e-48	21	34073224	34143034	69811	+
SLC5A3	-2.06358	0.275	0.57	2.46345e-40	21	34073578	34106260	32683	+
S100B	1.66634	0.556	0.302	2.31131e-18	21	46598604	46605208	6605	-
APP	0.667983	0.919	0.817	4.16612e-16	21	25880535	26171128	290594	-
TIAM1	0.804291	0.868	0.696	1.69104e-15	21	31118416	31559977	441562	-
PTTG1IP	1.30175	0.529	0.302	2.90783e-15	21	44849585	44873903	24319	-
NCAM2	0.648007	0.937	0.848	2.39244e-14	21	20998409	21543329	544921	+
HLCS	0.942324	0.628	0.371	1.01064e-13	21	36748626	36990236	241611	-
PCBP3	1.75039	0.319	0.106	2.51854e-12	21	45643694	45942454	298761	+
EVA1C	1.70318	0.388	0.173	1.80639e-11	21	32412006	32515397	103392	+
LSS	1.31463	0.441	0.227	9.28663e-11	21	46188141	46228824	40684	-
SON	0.611846	0.834	0.722	4.25624e-10	21	33543038	33577481	34444	+
NRIP1	-0.550956	0.919	0.92	3.30445e-09	21	14961235	15065936	104702	-
TRAPPC10	0.772631	0.712	0.562	5.37838e-09	21	44012309	44106552	94244	+
CXADR	1.41355	0.351	0.16	8.18724e-08	21	17513043	17593579	80537	+
PAXBP1	0.723914	0.713	0.552	1.08167e-07	21	32733899	32771792	37894	-
TTC3	0.445561	0.902	0.827	2.47984e-07	21	37073226	37203112	129887	+
USP25	0.516512	0.819	0.693	1.35265e-06	21	15729982	15880064	150083	+
HMGN1	0.841621	0.487	0.32	4.40531e-06	21	39342315	39349647	7333	-
TMEM50B	1.09924	0.404	0.242	5.12974e-06	21	33432485	33479974	47490	-
RCAN1	0.86369	0.433	0.253	0.000358846	21	34513142	34615113	101972	-
GET1	1.23057	0.267	0.134	0.00116837	21	39377698	39428528	50831	+
BRWD1	0.345612	0.902	0.853	0.00257791	21	39184176	39321559	137384	-
PCNT	1.09703	0.289	0.162	0.0126354	21	46324124	46445769	121646	+

## Sheet: Oligodendrocyte Hsa21 DEGs
Gene	avg_log2FC	pct.1	pct.2	p_val_adj	Chromosome	start	end	width	strand
APP	0.707559	0.994	0.948	0	21	25880535	26171128	290594	-
MRPS6	-3.19272	0.073	0.311	5.45402e-292	21	34073224	34143034	69811	+
SLC5A3	-3.06456	0.078	0.32	5.93065e-291	21	34073578	34106260	32683	+
LSS	1.18315	0.733	0.481	3.65743e-245	21	46188141	46228824	40684	-
TTC3	0.698859	0.911	0.802	3.37901e-189	21	37073226	37203112	129887	+
NCAM2	0.716351	0.982	0.921	1.09467e-163	21	20998409	21543329	544921	+
TRAPPC10	0.843597	0.737	0.589	1.01486e-159	21	44012309	44106552	94244	+
S100B	1.16266	0.723	0.598	3.32873e-157	21	46598604	46605208	6605	-
HLCS	0.834872	0.653	0.395	9.4387e-135	21	36748626	36990236	241611	-
EVA1C	1.25451	0.466	0.281	3.10505e-122	21	32412006	32515397	103392	+
U2AF1	1.13618	0.484	0.3	4.8885e-118	21	43092956	43107570	14615	-
LTN1	0.838733	0.602	0.436	1.00034e-100	21	28928144	28992956	64813	-
PCBP3	1.17778	0.354	0.169	5.7999e-86	21	45643694	45942454	298761	+
HMGN1	1.26581	0.327	0.178	6.69885e-86	21	39342315	39349647	7333	-
USP25	0.624834	0.725	0.547	1.68913e-85	21	15729982	15880064	150083	+
CXADR	1.02692	0.463	0.295	9.61946e-81	21	17513043	17593579	80537	+
AGPAT3	0.968185	0.381	0.236	1.87408e-70	21	43865223	43987592	122370	+
DIP2A	0.587669	0.706	0.576	1.45187e-67	21	46458891	46570015	111125	+
BACE2	0.846352	0.553	0.39	1.82696e-67	21	41167801	41282530	114730	+
IFNAR2	1.05627	0.35	0.201	9.24394e-65	21	33205282	33265675	60394	+
MCM3AP	0.957135	0.336	0.223	3.05425e-60	21	46235133	46286297	51165	-
USP16	0.875751	0.411	0.282	1.91962e-59	21	29024629	29054488	29860	+
PTTG1IP	0.973221	0.326	0.214	2.4985e-57	21	44849585	44873903	24319	-
TMEM50B	0.881769	0.379	0.253	1.38587e-55	21	33432485	33479974	47490	-
SON	0.453792	0.755	0.665	8.59057e-51	21	33543038	33577481	34444	+
OLIG1	0.691623	0.545	0.449	5.72788e-44	21	33070141	33072413	2273	+
CRYZL1	0.630281	0.473	0.366	3.22062e-41	21	33589341	33643926	54586	-
SOD1	-0.847348	0.294	0.398	8.29898e-35	21	31659666	31668931	9266	+
BRWD1	0.294575	0.855	0.804	2.1735e-33	21	39184176	39321559	137384	-
TIAM1	0.480408	0.671	0.616	7.64308e-33	21	31118416	31559977	441562	-
PAXBP1	0.360518	0.691	0.604	2.1331e-30	21	32733899	32771792	37894	-
PCNT	0.763293	0.273	0.193	1.43296e-29	21	46324124	46445769	121646	+
CBR1	0.690773	0.368	0.27	6.40434e-29	21	36069941	36073166	3226	+
RCAN1	0.523891	0.503	0.416	3.46309e-28	21	34513142	34615113	101972	-
URB1	0.724281	0.294	0.208	1.18972e-27	21	32311018	32393012	81995	-
UBE2G2	0.405659	0.487	0.43	1.6433e-22	21	44768580	44801826	33247	-
VPS26C	0.67336	0.291	0.21	3.95236e-21	21	37223420	37267919	44500	-
DYRK1A	0.247206	0.817	0.771	1.46016e-19	21	37365573	37526358	160786	+
C21orf91	0.319365	0.643	0.559	8.46995e-19	21	17788974	17819386	30413	-
BACH1	0.497146	0.4	0.316	9.92305e-18	21	29194071	29630751	436681	+
COL18A1	-0.351215	0.247	0.339	1.55412e-17	21	45405165	45513720	108556	+
IFNAR1	0.557189	0.329	0.257	3.25295e-17	21	33324387	33359864	35478	+
GET1	0.529273	0.302	0.241	3.08659e-15	21	39377698	39428528	50831	+
SYNJ1	0.385579	0.462	0.394	1.60583e-14	21	32628759	32728040	99282	-
ITSN1	0.213995	0.48	0.453	6.61725e-06	21	33642400	33899861	257462	+
ABCG1	-0.348864	0.288	0.311	0.0059681	21	42199689	42297244	97556	+
MORC3	0.181228	0.402	0.389	0.0159466	21	36320189	36386148	65960	+

## Sheet: OPC Hsa21 DEGs
Gene	avg_log2FC	pct.1	pct.2	p_val_adj	Chromosome	start	end	width	strand
S100B	2.64436	0.66	0.267	8.29177351539585e-312	21	46598604	46605208	6605	-
OLIG1	2.03916	0.667	0.303	1.46623e-231	21	33070141	33072413	2273	+
SON	1.14155	0.859	0.63	8.42012e-203	21	33543038	33577481	34444	+
U2AF1	1.66247	0.524	0.236	1.1792e-145	21	43092956	43107570	14615	-
LSS	1.31806	0.604	0.396	5.36731e-142	21	46188141	46228824	40684	-
HMGN1	1.50061	0.53	0.277	1.85412e-126	21	39342315	39349647	7333	-
PAXBP1	1.07412	0.73	0.498	2.68324e-117	21	32733899	32771792	37894	-
APP	0.756001	0.926	0.826	2.62159e-116	21	25880535	26171128	290594	-
ATP5PF	2.3921	0.307	0.101	1.32631e-109	21	25716503	25735673	19171	-
HLCS	0.784179	0.845	0.655	5.78686e-105	21	36748626	36990236	241611	-
PTTG1IP	1.41982	0.474	0.257	2.01721e-93	21	44849585	44873903	24319	-
LTN1	1.27238	0.5	0.297	3.39652e-92	21	28928144	28992956	64813	-
TTC3	0.514635	0.975	0.91	9.94521e-85	21	37073226	37203112	129887	+
OLIG2	1.51497	0.407	0.199	1.49899e-81	21	33025935	33029196	3262	+
TRAPPC10	1.08904	0.554	0.345	1.03743e-77	21	44012309	44106552	94244	+
USP25	0.701515	0.729	0.551	2.68092e-65	21	15729982	15880064	150083	+
ITSN1	0.766564	0.659	0.526	1.64067e-64	21	33642400	33899861	257462	+
IFNAR1	1.2677	0.374	0.212	3.87227e-62	21	33324387	33359864	35478	+
USP16	1.29464	0.36	0.193	1.36224e-59	21	29024629	29054488	29860	+
CCT8	1.64101	0.278	0.127	2.69927e-58	21	29055805	29073797	17993	-
NCAM2	-0.244546	0.964	0.993	2.42563e-53	21	20998409	21543329	544921	+
MCM3AP	1.05512	0.397	0.254	1.92178e-52	21	46235133	46286297	51165	-
PDE9A	1.01662	0.421	0.265	1.27075e-50	21	42653621	42775509	121889	+
SCAF4	0.804758	0.499	0.369	6.8883e-50	21	31671000	31732118	61119	-
UBE2G2	0.83404	0.576	0.405	4.01056e-47	21	44768580	44801826	33247	-
HSPA13	1.34748	0.255	0.134	6.69851e-44	21	14371115	14383484	12370	-
CRYZL1	0.888098	0.42	0.287	2.36157e-41	21	33589341	33643926	54586	-
AGPAT3	0.890821	0.43	0.29	4.02262e-41	21	43865223	43987592	122370	+
GET1	1.16671	0.294	0.166	1.30856e-40	21	39377698	39428528	50831	+
SMIM11	1.11302	0.26	0.163	6.33146e-33	21	34375480	34416961	41482	+
TMEM50B	0.860122	0.367	0.249	4.85657e-31	21	33432485	33479974	47490	-
GART	0.856615	0.306	0.201	2.02474e-28	21	33503931	33543491	39561	-
COL18A1	0.761859	0.389	0.329	4.30968e-28	21	45405165	45513720	108556	+
BRWD1	0.356194	0.883	0.796	6.48954e-28	21	39184176	39321559	137384	-
DIP2A	0.634029	0.473	0.37	9.86492e-28	21	46458891	46570015	111125	+
SYNJ1	0.783453	0.396	0.283	6.64523e-27	21	32628759	32728040	99282	-
PKNOX1	1.12129	0.258	0.145	2.21662e-23	21	42974510	43033931	59422	+
VPS26C	0.857193	0.263	0.178	9.6233e-23	21	37223420	37267919	44500	-
PRMT2	0.564708	0.568	0.469	6.18403e-21	21	46635595	46665124	29530	+
URB1	0.548346	0.365	0.306	1.67644e-20	21	32311018	32393012	81995	-
GABPA	0.620559	0.352	0.276	6.04417e-18	21	25734570	25772460	37891	+
RCAN1	0.416593	0.518	0.453	2.82155e-16	21	34513142	34615113	101972	-
BACH1	0.40082	0.481	0.376	2.24689e-13	21	29194071	29630751	436681	+
MORC3	0.461331	0.422	0.356	4.43638e-12	21	36320189	36386148	65960	+
GRIK1	0.581657	0.295	0.203	2.82374e-11	21	29536933	29940033	403101	-
HUNK	-0.4521	0.182	0.253	6.39891e-09	21	31873020	32044633	171614	+
JAM2	0.584066	0.269	0.212	1.74281e-07	21	25639258	25717562	78305	+
TIAM1	0.379731	0.802	0.706	3.87136e-07	21	31118416	31559977	441562	-
DYRK1A	0.26435	0.784	0.723	1.05689e-06	21	37365573	37526358	160786	+
IFNAR2	0.280593	0.431	0.396	0.000175928	21	33205282	33265675	60394	+
