# Supplementary material for: Single‐nucleus analysis reveals oxidative stress in Down syndrome basal forebrain neurons at birth
Source: Alzheimers Dement. 2025 Jul 16;21(7):e70445. doi: 10.1002/alz.70445 (PMC12265022; doi:10.1002/alz.70445)
Supplement: Supplementary file 7 — Supporting Information [file ALZ-21-e70445-s007.xlsx]

## Sheet: Astrocyte GSE
ID	Description	setSize	enrichmentScore	NES	pvalue	p.adjust	qvalue	rank	leading_edge	core_enrichment	.sign
GO:0002181	cytoplasmic translation	91	0.785042	2.36449	1e-10	1e-10	2.97158e-07	500	tags=69%, list=14%, signal=61%	RPS18/RPS4X/RPL19/RPS12/RPS13/RPL10/RPL3/RPS2/RPS14/RPS16/RPS27A/FAU/RPL41/RPLP1/RPL7/RPS9/RPS6/RPS3A/RPL7A/RPL26/RPS17/RPS15A/RPS11/RPL11/RPS8/RPL13A/RACK1/RPL15/RPS10/RPL14/RPS15/RPL27/RPL13/RPS28/RPL17/RPL9/RPS23/RPL27A/RPL6/RPL32/RPS27/RPL30/RPS7/RPS25/RPL24/RPL21/RPL39/RPS3/RPL23A/RPSA/RPLP2/RPL28/RPL5/RPL18/RPS20/RPL35A/RPS19/RPL38/YBX1/EIF4A1/RPL12/RPL23/RPL22	activated
GO:0006412	translation	199	0.597945	1.84214	1e-10	1e-10	2.97158e-07	500	tags=37%, list=14%, signal=34%	APLP1/PLD1/RPS18/RPS4X/GAPDH/RPL19/RPS12/RPS13/RPL10/RPL3/RPS2/RPS14/RPS16/RPS27A/FAU/RPL41/RPLP1/RPL7/RPS9/RPS6/RPS3A/RPL7A/RPL26/RPS17/EEF1A1/RPS15A/RPS11/RPL11/RPS8/RPL13A/RACK1/RPL15/RPS10/RPL14/RPS15/RPL27/RPL13/RPS28/RPL17/RPL9/RPS23/RPL27A/EIF1/RPL6/RPL32/RPS27/RPL30/RPS7/RPS25/RPL24/RPL21/RPL39/RPS3/RPL23A/RPSA/RPLP2/RRBP1/RPL28/RPL5/RPL18/RPS20/APP/NHLRC3/RPL35A/RPS19/CIRBP/RPL38/USP16/Y…	activated
GO:0007272	ensheathment of neurons	69	0.695366	2.04706	5.4908e-10	5.4908e-10	8.15817e-07	269	tags=33%, list=8%, signal=31%	BCAS1/MAG/PLLP/MOBP/CLDN11/SOX10/MBP/MYRF/CDK18/ERBB3/PLP1/FA2H/SH3TC2/MAL/UGT8/CD9/CNTN2/ABCA2/TMEM163/LPAR1/SIRT2/ASPA/NFASC	activated
GO:0008366	axon ensheathment	69	0.695366	2.04706	5.4908e-10	5.4908e-10	8.15817e-07	269	tags=33%, list=8%, signal=31%	BCAS1/MAG/PLLP/MOBP/CLDN11/SOX10/MBP/MYRF/CDK18/ERBB3/PLP1/FA2H/SH3TC2/MAL/UGT8/CD9/CNTN2/ABCA2/TMEM163/LPAR1/SIRT2/ASPA/NFASC	activated
GO:0042254	ribosome biogenesis	67	0.695195	2.04495	2.31902e-09	2.31902e-09	2.75646e-06	478	tags=49%, list=13%, signal=43%	RPS4X/RPS12/RPS13/RPS14/RPS16/RPS27A/FAU/RPL7/RPS9/RPS6/RPS3A/RPL7A/RPL26/RPS17/RPS15A/RPS11/RPL11/RPS8/RPL14/RPS15/RPL27/RPS28/RPS23/RPS27/RPS7/RPS25/RPL24/RPSA/RPL5/RPL35A/RPS19/RPL38/USP16	activated
GO:0042552	myelination	68	0.685255	2.01564	5.18451e-09	5.18451e-09	5.1354e-06	269	tags=32%, list=8%, signal=30%	BCAS1/MAG/PLLP/MOBP/SOX10/MBP/MYRF/CDK18/ERBB3/PLP1/FA2H/SH3TC2/MAL/UGT8/CD9/CNTN2/ABCA2/TMEM163/LPAR1/SIRT2/ASPA/NFASC	activated
GO:0042274	ribosomal small subunit biogenesis	30	0.802868	2.1839	8.61466e-09	8.61466e-09	7.31404e-06	426	tags=73%, list=12%, signal=65%	RPS4X/RPS12/RPS13/RPS14/RPS16/RPS27A/FAU/RPS9/RPS6/RPS3A/RPS17/RPS15A/RPS11/RPS8/RPS15/RPS28/RPS23/RPS27/RPS7/RPS25/RPSA/RPS19	activated
GO:0048709	oligodendrocyte differentiation	40	0.733926	2.07106	1.21807e-07	1.21807e-07	9.04897e-05	278	tags=40%, list=8%, signal=37%	MAG/MOBP/SOX10/MYRF/CNP/OPALIN/PLP1/FA2H/MAL/CNTN2/OLIG1/ABCA2/LPAR1/ASPA/SOX8/ZNF365	activated
GO:0014003	oligodendrocyte development	21	0.816581	2.09129	5.56696e-07	5.56696e-07	0.000367614	207	tags=57%, list=6%, signal=54%	MAG/MOBP/SOX10/MYRF/PLP1/FA2H/MAL/CNTN2/OLIG1/ABCA2/LPAR1/ASPA	activated
GO:0022010	central nervous system myelination	16	0.836497	2.02358	2.60509e-06	2.60509e-06	0.0014075	207	tags=62%, list=6%, signal=59%	MAG/MOBP/SOX10/MYRF/PLP1/FA2H/MAL/CNTN2/ABCA2/ASPA	activated
GO:0032291	axon ensheathment in central nervous system	16	0.836497	2.02358	2.60509e-06	2.60509e-06	0.0014075	207	tags=62%, list=6%, signal=59%	MAG/MOBP/SOX10/MYRF/PLP1/FA2H/MAL/CNTN2/ABCA2/ASPA	activated
GO:0006364	rRNA processing	41	0.690933	1.9553	3.10512e-06	3.10512e-06	0.00153785	426	tags=46%, list=12%, signal=41%	RPS14/RPS16/RPL7/RPS6/RPL7A/RPL26/RPS17/RPL11/RPS8/RPL14/RPS15/RPL27/RPS28/RPS27/RPS7/RPS25/RPL5/RPL35A/RPS19	activated
GO:0021782	glial cell development	48	0.667543	1.90788	3.95314e-06	3.95314e-06	0.00179879	395	tags=38%, list=11%, signal=34%	MAG/MOBP/SOX10/MYRF/ERBB3/PLP1/FA2H/SH3TC2/MAL/CNTN2/OLIG1/ABCA2/LPAR1/SIRT2/ASPA/APP/PSEN1/ZEB2	activated
GO:0010001	glial cell differentiation	87	0.589238	1.77245	4.23732e-06	4.23732e-06	0.00179879	415	tags=30%, list=12%, signal=27%	MAG/MOBP/SOX10/MYRF/CNP/OPALIN/ERBB3/PLP1/FA2H/SH3TC2/MAL/TUBA1A/BIN1/CNTN2/OLIG1/ABCA2/LPAR1/SIRT2/ASPA/SOX8/ZNF365/APP/PSEN1/ZEB2/VCAN/BNIP3	activated
GO:0016072	rRNA metabolic process	47	0.662919	1.8911	6.22122e-06	6.22122e-06	0.0023756	426	tags=40%, list=12%, signal=36%	RPS14/RPS16/RPL7/RPS6/RPL7A/RPL26/RPS17/RPL11/RPS8/RPL14/RPS15/RPL27/RPS28/RPS27/RPS7/RPS25/RPL5/RPL35A/RPS19	activated
GO:0022613	ribonucleoprotein complex biogenesis	98	0.579092	1.74593	6.39552e-06	6.39552e-06	0.0023756	478	tags=35%, list=13%, signal=31%	RPS4X/RPS12/RPS13/RPS14/RPS16/RPS27A/FAU/RPL7/RPS9/RPS6/RPS3A/RPL7A/RPL26/RPS17/RPS15A/RPS11/RPL11/RPS8/RPL13A/RPL14/RPS15/RPL27/RPS28/RPS23/RPS27/RPS7/RPS25/RPL24/RPSA/RPL5/RPL35A/RPS19/RPL38/USP16	activated
GO:0006458	'de novo' protein folding	13	-0.76186	-2.50379	1.18628e-05	1.18628e-05	0.0041472	347	tags=69%, list=10%, signal=63%	DNAJB1/HSPE1/HSPA1A/HSPA1B/HSPD1/ST13/CCT4/PTGES3/HSPH1	suppressed
GO:0042063	gliogenesis	112	0.547461	1.65907	2.03883e-05	2.03883e-05	0.00673172	415	tags=27%, list=12%, signal=24%	MAG/MOBP/SOX10/MYRF/CNP/OPALIN/ERBB3/PLP1/FA2H/SH3TC2/MAL/CD9/TUBA1A/BIN1/CNTN2/OLIG1/ABCA2/LPAR1/SIRT2/ASPA/RRAS2/SOX8/SUN2/ZNF365/TIAM1/APP/PSEN1/ZEB2/VCAN/BNIP3	activated
GO:0045669	positive regulation of osteoblast differentiation	20	-0.65609	-2.47536	4.43766e-05	4.43766e-05	0.0138809	342	tags=55%, list=10%, signal=50%	GLI3/BMPR1A/BMPR1B/FGF2/WWTR1/YAP1/MEF2C/PRKD1/TENT5A/DDR2/SMAD1	suppressed
GO:0021604	cranial nerve structural organization	3	-0.968232	-1.84166	8.80884e-05	8.80884e-05	0.0261762	117	tags=100%, list=3%, signal=97%	SEMA3A/PLXNA4	suppressed
GO:0051084	'de novo' post-translational protein folding	12	-0.747384	-2.37152	0.000116363	0.000116363	0.0321932	347	tags=67%, list=10%, signal=60%	DNAJB1/HSPE1/HSPA1A/HSPA1B/ST13/CCT4/PTGES3/HSPH1	suppressed
GO:0021762	substantia nigra development	23	0.715585	1.85743	0.000119171	0.000119171	0.0321932	524	tags=52%, list=15%, signal=45%	MAG/MBP/CNP/PLP1/SIRT2/PADI2/ACTB/ATP5PF/DYNLL1/CDC42/RHOA/CALM1	activated
GO:0007015	actin filament organization	149	0.502787	1.53303	0.000139997	0.000139997	0.036175	637	tags=34%, list=18%, signal=29%	TMEFF2/GSN/MYO1D/MARCKSL1/ERMN/SHROOM4/BIN1/TF/ELMO1/ARHGEF2/WASF1/LPAR1/SHTN1/RHOBTB1/COBL/SH3KBP1/RGCC/SEMA5A/TENM1/TMSB4X/MYO5A/MTSS1/CFL1/ACTG1/DSTN/WIPF1/GAS7/LIMA1/ZEB2/IQGAP1/MICAL3/CALD1/CYRIB/ARPC5/C9orf72/RICTOR/SSH2/PROX1/CDC42/HSP90B1/RHOA/RAC1/RHOU/ARRB1/DLG1/CLASP2/RHOB/TTN/CORO1C/MYO1E	activated
GO:0031643	positive regulation of myelination	9	0.853372	1.83317	0.000162751	0.000162751	0.0403023	32	tags=44%, list=1%, signal=44%	MAG/SOX10/MYRF/CDK18	activated
GO:0001710	mesodermal cell fate commitment	5	-0.890705	-2.07007	0.000198594	0.000198594	0.0468638	300	tags=80%, list=8%, signal=73%	EYA1/BMPR1A/EYA2/SMAD1	suppressed
GO:0048532	anatomical structure arrangement	4	-0.920979	-1.97106	0.00021019	0.00021019	0.0468638	286	tags=100%, list=8%, signal=92%	KCNA2/SEMA3A/PLXNA4	suppressed
GO:0048857	neural nucleus development	28	0.684044	1.83477	0.000218857	0.000218857	0.0468638	524	tags=46%, list=15%, signal=40%	MAG/MBP/CNP/PLP1/SIRT2/PADI2/KIRREL3/ACTB/ATP5PF/DYNLL1/CDC42/RHOA/CALM1	activated
GO:0019730	antimicrobial humoral response	9	0.848037	1.82171	0.000222475	0.000222475	0.0468638	426	tags=89%, list=12%, signal=78%	TF/GAPDH/FAU/RPL30/RPL39/APP/B2M/RPS19	activated
GO:0051085	chaperone cofactor-dependent protein refolding	9	-0.794755	-2.28335	0.000228675	0.000228675	0.0468638	579	tags=78%, list=16%, signal=65%	DNAJB1/HSPE1/HSPA1A/HSPA1B/ST13/PTGES3/HSPH1	suppressed
GO:0000028	ribosomal small subunit assembly	9	0.846828	1.81911	0.00024935	0.00024935	0.0480389	426	tags=78%, list=12%, signal=69%	RPS14/FAU/RPS15/RPS28/RPS27/RPSA/RPS19	activated
GO:0061844	antimicrobial humoral immune response mediated by antimicrobial peptide	7	0.882071	1.77355	0.000250575	0.000250575	0.0480389	426	tags=100%, list=12%, signal=88%	GAPDH/FAU/RPL30/RPL39/APP/B2M/RPS19	activated
GO:0032286	central nervous system myelin maintenance	3	0.963768	1.59189	0.000302225	0.000302225	0.0561303	52	tags=67%, list=1%, signal=66%	MYRF/FA2H	activated
GO:0051216	cartilage development	47	-0.415496	-1.92459	0.000315159	0.000315159	0.0567588	854	tags=51%, list=24%, signal=39%	RB1/EXT1/EXT2/SOX9/CHSY1/BMPR2/FGFR3/MBOAT2/TRPS1/HIF1A/RFLNA/EFEMP1/GLI3/BMPR1A/BMPR1B/FGF2/NFIA/SOX5/ZEB1/PRRX1/NFIB/MEF2C/CD44/SMAD1	suppressed
GO:0046321	positive regulation of fatty acid oxidation	3	-0.943773	-1.79514	0.000395068	0.000395068	0.0690574	204	tags=100%, list=6%, signal=94%	ABCD2/KLHL25	suppressed
GO:0051665	membrane raft localization	3	0.958349	1.58293	0.000424061	0.000424061	0.0720075	60	tags=67%, list=2%, signal=66%	GSN/MAL	activated
GO:0042255	ribosome assembly	20	0.718427	1.8308	0.000440838	0.000440838	0.0727769	452	tags=55%, list=13%, signal=48%	RPS14/FAU/RPL11/RPS15/RPS28/RPS27/RPL24/RPSA/RPL5/RPS19/RPL38	activated
GO:0031646	positive regulation of nervous system process	13	0.770194	1.81255	0.000566661	0.000566661	0.0910204	321	tags=46%, list=9%, signal=42%	MAG/SOX10/MYRF/CDK18/RIMS2/TNR	activated
GO:0099612	protein localization to axon	6	0.881984	1.72346	0.00066056	0.00066056	0.103311	190	tags=83%, list=5%, signal=79%	CNTNAP2/MAL/UGT8/CNTN2/ANK3	activated
GO:0001708	cell fate specification	27	-0.505773	-2.07804	0.000729716	0.000729716	0.1112	420	tags=41%, list=12%, signal=36%	APC/GLI3/EYA1/BMPR1A/FGF2/NFIA/GLI2/NFIB/PTCH1/TENM4/EYA2	suppressed
GO:0008203	cholesterol metabolic process	32	0.640157	1.75119	0.000974788	0.000974788	0.142388	661	tags=53%, list=19%, signal=44%	ABCA5/SQLE/LSS/SCARB1/GNAI1/CYP51A1/LIPA/MSMO1/APP/LIMA1/FDFT1/NPC1/IDI1/HMGCS1/HMGCR/INSIG1/ABCG1	activated
GO:0007096	regulation of exit from mitosis	5	0.901195	1.67292	0.00098229	0.00098229	0.142388	239	tags=60%, list=7%, signal=56%	SIRT2/ANLN/RGCC	activated
GO:0060795	cell fate commitment involved in formation of primary germ layer	7	-0.796362	-2.10061	0.0010424	0.0010424	0.14446	300	tags=57%, list=8%, signal=52%	EYA1/BMPR1A/EYA2/SMAD1	suppressed
GO:0045685	regulation of glial cell differentiation	20	0.701359	1.78731	0.0010452	0.0010452	0.14446	278	tags=35%, list=8%, signal=32%	MAG/MYRF/OPALIN/BIN1/CNTN2/ASPA/ZNF365	activated
GO:1902652	secondary alcohol metabolic process	35	0.614171	1.70049	0.00137557	0.00137557	0.179599	661	tags=49%, list=19%, signal=40%	ABCA5/SQLE/LSS/SCARB1/GNAI1/CYP51A1/LIPA/MSMO1/APP/LIMA1/FDFT1/NPC1/IDI1/HMGCS1/HMGCR/INSIG1/ABCG1	activated
GO:0006681	galactosylceramide metabolic process	4	0.901522	1.60417	0.00140991	0.00140991	0.179599	66	tags=50%, list=2%, signal=49%	FA2H/UGT8	activated
GO:0019374	galactolipid metabolic process	4	0.901522	1.60417	0.00140991	0.00140991	0.179599	66	tags=50%, list=2%, signal=49%	FA2H/UGT8	activated
GO:0045667	regulation of osteoblast differentiation	39	-0.418434	-1.8967	0.00142031	0.00142031	0.179599	342	tags=36%, list=10%, signal=33%	GLI3/BMPR1A/BMPR1B/FGF2/WWTR1/YAP1/PTCH1/MEF2C/PRKD1/CRIM1/TENT5A/RORB/DDR2/SMAD1	suppressed
GO:0007417	central nervous system development	306	0.428541	1.33271	0.00153708	0.00153708	0.188069	628	tags=25%, list=18%, signal=23%	CA10/MAG/MOG/MOBP/AATK/SOX10/MBP/SLC1A1/MYRF/CNP/OPALIN/DSCAML1/DSCAM/PLP1/GSN/FA2H/APLP1/CNTNAP2/MAL/SH3GL3/UNC5C/UGT8/APOD/MARCKSL1/TUBA1A/SHROOM4/BIN1/CNTN2/OLIG1/SELENOP/ABCA2/C21orf91/LPAR1/SIRT2/S100B/ASPA/SOX8/SUN2/SEMA5A/PADI2/KIRREL3/NFASC/AGTPBP1/ZNF365/RTN1/TNR/NDE1/ACTB/APP/EPHB1/PSEN1/ATP5PF/ZEB2/VCAN/B2M/BNIP3/FEZ1/COMT/UBB/NDEL1/TMEM108/PROX1/MACO1/DYNLL1/CDC42/RHOA/CALM1/FGFR2/RBP…	activated
GO:0016125	sterol metabolic process	34	0.623265	1.71761	0.00158198	0.00158198	0.188069	661	tags=50%, list=19%, signal=41%	ABCA5/SQLE/LSS/SCARB1/GNAI1/CYP51A1/LIPA/MSMO1/APP/LIMA1/FDFT1/NPC1/IDI1/HMGCS1/HMGCR/INSIG1/ABCG1	activated
GO:0019731	antibacterial humoral response	5	0.887764	1.64798	0.00158223	0.00158223	0.188069	404	tags=100%, list=11%, signal=89%	TF/FAU/RPL39/APP/B2M	activated
GO:1905150	regulation of voltage-gated sodium channel activity	3	0.939366	1.55158	0.00165131	0.00165131	0.192431	53	tags=67%, list=1%, signal=66%	FGF14/FGF12	activated
GO:0007501	mesodermal cell fate specification	4	-0.875437	-1.87359	0.00170655	0.00170655	0.195044	300	tags=75%, list=8%, signal=69%	EYA1/BMPR1A/EYA2	suppressed
GO:0048665	neuron fate specification	9	-0.735776	-2.1139	0.00187548	0.00187548	0.210307	342	tags=67%, list=10%, signal=60%	SOX9/GLI3/EYA1/NFIA/GLI2/NFIB	suppressed
GO:0033081	regulation of T cell differentiation in thymus	9	-0.734467	-2.11014	0.00191318	0.00191318	0.210562	302	tags=56%, list=8%, signal=51%	SOS1/ZEB1/GLI2/CAMK4/RASGRP1	suppressed
GO:0042273	ribosomal large subunit biogenesis	13	0.742891	1.7483	0.00199299	0.00199299	0.212975	408	tags=62%, list=11%, signal=55%	RPL7/RPL7A/RPL26/RPL11/RPL14/RPL24/RPL5/RPL35A	activated
GO:0007399	nervous system development	764	0.383449	1.21063	0.00209041	0.00209041	0.212975	608	tags=21%, list=17%, signal=23%	PRICKLE1/CA10/OPCML/BCAS1/MAG/PLLP/GLDN/MOG/MOBP/CLDN11/PLPPR1/AATK/SOX10/MBP/SRCIN1/SLC1A1/MYRF/CNP/CDK18/OPALIN/DSCAML1/DSCAM/ERBB3/PLP1/GRM7/FGF14/HECW1/GSN/FA2H/FGF12/APLP1/SH3TC2/CNTNAP2/MAL/SH3GL3/UNC5C/UGT8/RNF220/TTLL7/DPYSL5/APOD/MARCKSL1/RAPGEF5/RIMS2/CD9/TUBA1A/PCLO/ELAPOR2/SHROOM4/BIN1/CNTN2/OLIG1/SEPTIN4/SELENOP/ABCA2/ZNF536/ELMO1/NKD1/C21orf91/TMEM163/ARHGEF2/WASF1/LPAR1/SEMA4D/SIRT…	activated
GO:0031641	regulation of myelination	17	0.709136	1.72826	0.00209088	0.00209088	0.212975	156	tags=29%, list=4%, signal=28%	MAG/SOX10/MYRF/CDK18/SIRT2	activated
GO:0006682	galactosylceramide biosynthetic process	3	0.935765	1.54563	0.00211428	0.00211428	0.212975	66	tags=67%, list=2%, signal=65%	FA2H/UGT8	activated
GO:0019375	galactolipid biosynthetic process	3	0.935765	1.54563	0.00211428	0.00211428	0.212975	66	tags=67%, list=2%, signal=65%	FA2H/UGT8	activated
GO:0070498	interleukin-1-mediated signaling pathway	3	0.93465	1.54379	0.0022686	0.0022686	0.216485	126	tags=67%, list=4%, signal=64%	ST18/VRK2	activated
GO:0055017	cardiac muscle tissue growth	24	-0.510153	-2.01871	0.00229915	0.00229915	0.216485	601	tags=50%, list=17%, signal=42%	TGFB2/ADRA1A/ERBB4/PDLIM5/BMPR1A/FGF2/SORBS2/PRKG1/YAP1/MEF2C/TENM4/SMAD1	suppressed
GO:0060037	pharyngeal system development	8	-0.733643	-2.02401	0.00235493	0.00235493	0.216485	694	tags=75%, list=19%, signal=61%	ACVR1/TGFB2/EYA1/BMPR1A/PTCH1/PLXNA2	suppressed
GO:0097435	supramolecular fiber organization	241	0.431122	1.33699	0.00238639	0.00238639	0.216485	569	tags=25%, list=16%, signal=22%	LDB3/TMEFF2/GSN/MYO1D/MARCKSL1/TUBA1A/ERMN/SHROOM4/BIN1/TF/ELMO1/ARHGEF2/WASF1/LPAR1/PPFIBP1/SLAIN1/SHTN1/RHOBTB1/COBL/BACE1/SH3KBP1/RGCC/SEMA5A/TENM1/TMSB4X/MYO5A/MTSS1/CFL1/PFDN5/RPS3/NDE1/ACTG1/DSTN/WIPF1/GAS7/APP/LIMA1/PSEN1/ZEB2/B2M/IQGAP1/MICAL3/CALD1/CYRIB/ARPC5/C9orf72/RICTOR/NDEL1/COLGALT2/SSH2/PROX1/CDC42/HSP90B1/RHOA/RAC1/RHOU/ARRB1/DLG1/CLASP2/RHOB	activated
GO:1902895	positive regulation of miRNA transcription	17	-0.571631	-2.05101	0.00239606	0.00239606	0.216485	601	tags=65%, list=17%, signal=54%	JUN/NOTCH2/TGFB2/TEAD1/STAT3/HIF1A/BMPR1A/EGFR/FGF2/AR/SMAD1	suppressed
GO:0021783	preganglionic parasympathetic fiber development	4	-0.866001	-1.8534	0.00240411	0.00240411	0.216485	97	tags=75%, list=3%, signal=73%	NAV2/SEMA3A/PLXNA4	suppressed
GO:0048486	parasympathetic nervous system development	4	-0.866001	-1.8534	0.00240411	0.00240411	0.216485	97	tags=75%, list=3%, signal=73%	NAV2/SEMA3A/PLXNA4	suppressed
GO:0003382	epithelial cell morphogenesis	10	-0.692285	-2.05015	0.00272177	0.00272177	0.236278	232	tags=70%, list=7%, signal=66%	CLIC4/EPB41L5/SIPA1L3/PALLD/ARHGEF26/FRMD6/AR	suppressed
GO:2000630	positive regulation of miRNA metabolic process	19	-0.53445	-2.00637	0.00272217	0.00272217	0.236278	851	tags=63%, list=24%, signal=48%	JUN/NOTCH2/NFKB1/TGFB2/TEAD1/STAT3/HIF1A/BMPR1A/EGFR/FGF2/AR/SMAD1	suppressed
GO:0048485	sympathetic nervous system development	5	-0.829038	-1.92675	0.00275866	0.00275866	0.236278	344	tags=60%, list=10%, signal=54%	FZD3/SEMA3A/PLXNA4	suppressed
GO:0032288	myelin assembly	15	0.707214	1.69042	0.00279127	0.00279127	0.236278	125	tags=33%, list=4%, signal=32%	MAG/MOBP/UGT8/CD9/ABCA2	activated
GO:0014013	regulation of gliogenesis	28	0.631754	1.69452	0.00282822	0.00282822	0.236278	278	tags=29%, list=8%, signal=27%	MAG/SOX10/MYRF/BIN1/SIRT2/ASPA/SOX8/ZNF365	activated
GO:0030856	regulation of epithelial cell differentiation	24	-0.500802	-1.98171	0.00288772	0.00288772	0.236278	941	tags=58%, list=26%, signal=43%	KLF7/NOTCH1/SOX9/VCL/ZDHHC21/RFX3/SPRED1/STAT1/SPRED2/FGF2/WWTR1/ZEB1/YAP1/PTCH1	suppressed
GO:0048520	positive regulation of behavior	6	-0.802329	-2.00716	0.00290221	0.00290221	0.236278	130	tags=67%, list=4%, signal=64%	SGIP1/MEF2C/GRIA1/NPAS2	suppressed
GO:0051131	chaperone-mediated protein complex assembly	9	-0.714954	-2.05408	0.00297393	0.00297393	0.238845	443	tags=56%, list=12%, signal=49%	HOPX/HSPA1A/HSPD1/HSPA4/PTGES3	suppressed
GO:0032526	response to retinoic acid	21	-0.52491	-2.04405	0.00317972	0.00317972	0.251967	611	tags=48%, list=17%, signal=40%	NCOA1/BRINP2/BRINP1/ABCA1/CD38/BRINP3/TNC/YAP1/PTCH1/RORB	suppressed
GO:0050830	defense response to Gram-positive bacterium	8	0.801511	1.68202	0.00324741	0.00324741	0.253945	409	tags=62%, list=11%, signal=55%	FAU/RPL39/APP/B2M/P2RX7	activated
GO:0030901	midbrain development	32	0.616775	1.68723	0.00337234	0.00337234	0.256133	525	tags=41%, list=15%, signal=35%	MAG/MBP/CNP/PLP1/SIRT2/PADI2/ACTB/ATP5PF/DYNLL1/CDC42/RHOA/CALM1/FGFR2	activated
GO:0071679	commissural neuron axon guidance	6	-0.796005	-1.99134	0.00338023	0.00338023	0.256133	732	tags=100%, list=21%, signal=80%	ADAM17/FZD3/NFIB/PTCH1/NELL2	suppressed
GO:0007623	circadian rhythm	62	-0.329266	-1.61723	0.00340468	0.00340468	0.256133	530	tags=29%, list=15%, signal=25%	FBXL17/NR1D2/MAPK10/PER3/LGR4/ANKFN1/HNRNPU/EGFR/CRY1/FXR1/PRKG1/PPARGC1A/RORA/BMAL1/KCNA2/RORB/NPAS2/KCND2	suppressed
GO:0045793	positive regulation of cell size	5	-0.818584	-1.90245	0.003455	0.003455	0.25667	129	tags=100%, list=4%, signal=97%	RB1CC1/HSP90AA1/PRKD1/AMOT	suppressed
GO:0006644	phospholipid metabolic process	101	0.484378	1.45957	0.00353517	0.00353517	0.259384	685	tags=32%, list=19%, signal=26%	PLPPR1/MTMR7/AGPAT4/PIP5K1B/PLD1/ENPP2/SYNJ2/ABCA2/LPGAT1/SCARB1/PIK3C2B/SPTLC2/PLAAT3/PLCB4/ABHD6/DBI/SLC44A1/PIP4K2A/NAPEPLD/FDFT1/IDI1/HMGCS1/SERINC1/FAR1/HYCC1/INPP1/ORMDL1/UVRAG/BPNT2/SERINC5/SYNJ1/AGPAT3	activated
GO:0016126	sterol biosynthetic process	21	0.66055	1.69169	0.00361789	0.00361789	0.261154	661	tags=57%, list=19%, signal=47%	SQLE/LSS/GNAI1/CYP51A1/LIPA/MSMO1/FDFT1/IDI1/HMGCS1/HMGCR/INSIG1/ABCG1	activated
GO:1990000	amyloid fibril formation	13	0.724224	1.70437	0.00368521	0.00368521	0.261154	404	tags=46%, list=11%, signal=41%	GSN/BACE1/PFDN5/APP/PSEN1/B2M	activated
GO:0034638	phosphatidylcholine catabolic process	3	0.927439	1.53188	0.00369113	0.00369113	0.261154	187	tags=67%, list=5%, signal=63%	ENPP2/SCARB1	activated
GO:0051402	neuron apoptotic process	73	0.509	1.51057	0.00399993	0.00399993	0.272534	584	tags=32%, list=16%, signal=27%	MAG/AATK/SLC1A1/ERBB3/TUBA1A/TMTC4/GAPDH/BACE1/RETREG1/EGLN3/CNTFR/APP/PSEN1/BNIP3/UBB/NAIP/FBXO7/CDC42/RHOA/MT3/TRIM2/GRIK2/PARP1	activated
GO:0060419	heart growth	25	-0.462399	-1.85069	0.00402044	0.00402044	0.272534	601	tags=48%, list=17%, signal=40%	TGFB2/ADRA1A/ERBB4/PDLIM5/BMPR1A/FGF2/SORBS2/PRKG1/YAP1/MEF2C/TENM4/SMAD1	suppressed
GO:0051438	regulation of ubiquitin-protein transferase activity	10	0.757789	1.68454	0.00402246	0.00402246	0.272534	498	tags=60%, list=14%, signal=52%	RPS2/RPL11/RPS7/RPL5/PSEN1/RPL23	activated
GO:0051444	negative regulation of ubiquitin-protein transferase activity	6	0.842033	1.64539	0.00408241	0.00408241	0.272534	498	tags=83%, list=14%, signal=72%	RPL11/RPS7/RPL5/PSEN1/RPL23	activated
GO:0007033	vacuole organization	68	0.51703	1.52081	0.00408867	0.00408867	0.272534	811	tags=43%, list=23%, signal=34%	ATP10B/GABARAP/PIK3C2B/MAN2A1/TFEB/LIPA/PIP4K2A/SNX30/PSEN1/TMEM165/P2RX7/ATG4C/C9orf72/FEZ1/GABARAPL2/ATG13/GNPTAB/PACS2/LAMP1/SCARB2/TBC1D12/LAMP2/WASHC5/LRRK2/SMURF1/VMP1/ULK2/VPS4B/FEZ2	activated
GO:0030036	actin cytoskeleton organization	227	0.431382	1.33431	0.00412711	0.00412711	0.272534	571	tags=25%, list=16%, signal=22%	LDB3/CXADR/SRCIN1/TMEFF2/GSN/MYO1D/MARCKSL1/PCLO/ERMN/SHROOM4/BIN1/TF/ELMO1/FRMD5/ARHGEF2/WASF1/LPAR1/SHTN1/ANLN/RHOBTB1/COBL/SH3KBP1/RGCC/SEMA5A/TENM1/TMSB4X/MYO5A/MTSS1/CFL1/ACTG1/DSTN/ACTB/WIPF1/GAS7/LIMA1/ZEB2/IQGAP1/MICAL3/CALD1/CYRIB/ARPC5/C9orf72/RICTOR/SSH2/PROX1/CDC42/HSP90B1/RHOA/RAC1/RHOU/FARP2/ARRB1/DLG1/CLASP2/RHOB/EPB41L3	activated
GO:0035265	organ growth	49	-0.365072	-1.70701	0.00424878	0.00424878	0.274515	942	tags=51%, list=26%, signal=38%	WWC3/NOTCH1/WWC2/STK3/EXT1/SOX9/NLGN4X/ZFPM2/FGFR3/BCL2/TGFB2/ADRA1A/ERBB4/PDLIM5/BMPR1A/FGF2/SORBS2/PRKG1/YAP1/WWC1/MEF2C/TENM4/DDR2/AR/SMAD1	suppressed
GO:0070593	dendrite self-avoidance	5	0.863691	1.6033	0.00424948	0.00424948	0.274515	111	tags=60%, list=3%, signal=58%	DSCAML1/DSCAM/CNTN2	activated
GO:0001767	establishment of lymphocyte polarity	4	0.877759	1.56189	0.00441034	0.00441034	0.281843	50	tags=25%, list=1%, signal=25%	GSN	activated
GO:0034605	cellular response to heat	19	-0.517937	-1.94438	0.00452487	0.00452487	0.284865	579	tags=37%, list=16%, signal=31%	DNAJB1/DNAJB6/HSPA1A/HSPA1B/ST8SIA1/BAG3/CHORDC1	suppressed
GO:0043603	amide metabolic process	96	0.490941	1.48139	0.0045535	0.0045535	0.284865	988	tags=48%, list=28%, signal=36%	CARNS1/ELOVL7/SLC1A1/FA2H/UGT8/BIN1/PDK4/ABCA2/ST6GALNAC3/SLC2A13/BACE1/SPTLC2/PLAAT3/ST3GAL5/PCSK6/RTN1/PSEN1/NAPEPLD/P2RX7/BACE2/ARL6IP5/HMGCS1/FAR1/RTN4/HMGCR/SCARB2/ORMDL1/IFNGR1/HACD2/GSTA4/DIP2A/ABCG1/HLCS/CSNK1E/HSD17B4/SGMS1/SAMD8/NPL/PRNP/SOD1/TMED10/RTN3/PRKAA1/ACSL4/ACER3/IDH1	activated
GO:0016601	Rac protein signal transduction	20	0.664948	1.69452	0.00460922	0.00460922	0.285347	714	tags=60%, list=20%, signal=48%	ELMO1/GABARAP/WASF1/DOCK5/TIAM1/TNS3/RAC1/RTN4/RHOU/FARP2/FNTA/CDH13	activated
GO:0008154	actin polymerization or depolymerization	63	0.519379	1.52436	0.0050212	0.0050212	0.307647	908	tags=44%, list=26%, signal=34%	GSN/BIN1/WASF1/COBL/SEMA5A/TENM1/TMSB4X/CFL1/DSTN/WIPF1/GAS7/LIMA1/MICAL3/CYRIB/ARPC5/RICTOR/SSH2/RAC1/DLG1/EVL/WASHC5/RDX/GRB2/MEGF9/FCHSD2/KANK1/ARHGAP35/WASHC3	activated
GO:1902893	regulation of miRNA transcription	25	-0.45188	-1.80859	0.00514763	0.00514763	0.309419	601	tags=56%, list=17%, signal=47%	JUN/NOTCH2/SOX9/TGFB2/NFATC3/TEAD1/STAT3/HIF1A/BMPR1A/EGFR/FGF2/NFIB/AR/SMAD1	suppressed
GO:0072091	regulation of stem cell proliferation	23	-0.47341	-1.87475	0.00519522	0.00519522	0.309419	349	tags=35%, list=10%, signal=32%	EIF2AK2/GLI3/HNRNPU/FGF2/PRRX1/NFIB/YAP1/PTCH1	suppressed
GO:0045161	neuronal ion channel clustering	5	0.858554	1.59376	0.00520631	0.00520631	0.309419	111	tags=60%, list=3%, signal=58%	GLDN/CNTNAP2/CNTN2	activated
GO:0006695	cholesterol biosynthetic process	19	0.667541	1.67811	0.00549265	0.00549265	0.320036	661	tags=58%, list=19%, signal=47%	LSS/GNAI1/CYP51A1/LIPA/MSMO1/FDFT1/IDI1/HMGCS1/HMGCR/INSIG1/ABCG1	activated
GO:1902653	secondary alcohol biosynthetic process	19	0.667541	1.67811	0.00549265	0.00549265	0.320036	661	tags=58%, list=19%, signal=47%	LSS/GNAI1/CYP51A1/LIPA/MSMO1/FDFT1/IDI1/HMGCS1/HMGCR/INSIG1/ABCG1	activated
GO:0006959	humoral immune response	22	0.649243	1.66798	0.00561703	0.00561703	0.324106	580	tags=55%, list=16%, signal=46%	TF/GAPDH/FAU/RGCC/TFEB/RPL30/RPL39/APP/B2M/RPS19/RBPJ/CD81	activated
GO:0009408	response to heat	25	-0.44758	-1.79138	0.00574881	0.00574881	0.32852	274	tags=32%, list=8%, signal=30%	DNAJB1/DNAJB6/HSPA1A/HSPA1B/ST8SIA1/DNAJA1/BAG3/CHORDC1	suppressed
GO:0070278	extracellular matrix constituent secretion	4	0.868642	1.54566	0.00587071	0.00587071	0.332291	239	tags=50%, list=7%, signal=47%	PRICKLE1/RGCC	activated
GO:0070633	transepithelial transport	10	0.744726	1.6555	0.00597979	0.00597979	0.333917	359	tags=50%, list=10%, signal=45%	CXADR/SLC1A1/SLC12A2/ACTG1/ACTB	activated
GO:2001244	positive regulation of intrinsic apoptotic signaling pathway	14	0.702624	1.6639	0.00601182	0.00601182	0.333917	468	tags=43%, list=13%, signal=37%	SEPTIN4/RPL26/RACK1/RPS7/RPS3/UBB	activated
GO:0008354	germ cell migration	3	0.915776	1.51262	0.00617252	0.00617252	0.337288	20	tags=33%, list=1%, signal=33%	CXADR	activated
GO:0009072	aromatic amino acid metabolic process	4	0.866843	1.54246	0.00628133	0.00628133	0.337288	2	tags=25%, list=0%, signal=25%	CARNS1	activated
GO:0032878	regulation of establishment or maintenance of cell polarity	13	0.709528	1.66978	0.0063027	0.0063027	0.337288	470	tags=46%, list=13%, signal=40%	GSN/SHTN1/PLEKHG3/RACK1/CYRIB/RICTOR	activated
GO:2000114	regulation of establishment of cell polarity	13	0.709528	1.66978	0.0063027	0.0063027	0.337288	470	tags=46%, list=13%, signal=40%	GSN/SHTN1/PLEKHG3/RACK1/CYRIB/RICTOR	activated
GO:0097061	dendritic spine organization	35	0.580723	1.60788	0.00635625	0.00635625	0.337288	859	tags=54%, list=24%, signal=42%	SRCIN1/DNM3/IL1RAPL1/ZNF365/CFL1/TIAM1/APP/EPHB1/ABHD17B/DOCK10/CDC42/DIP2A/ZMYND8/FYN/LRRK2/PTPRD/PPFIA2/MTMR2/PRNP	activated
GO:0140694	non-membrane-bounded organelle assembly	119	0.463519	1.40815	0.00646458	0.00646458	0.337898	1010	tags=41%, list=28%, signal=31%	PRICKLE1/LDB3/GSN/SQLE/RPS14/FAU/ANLN/RPL11/RPS15/RPS28/RPS23/RPS27/DOCK5/RPL24/RPS3/RPSA/RPL5/ACTG1/C10orf90/RPS19/CIRBP/RPL38/C9orf72/PROX1/CCP110/RHOA/FARP2/CLASP2/STARD9/TTN/MOSPD2/SYT1/WASHC5/CEP97/NPM1/VPS4B/NUMA1/CEP44/SMC3/G3BP2/FUS/TIA1/RAB11A/PRKAA1/CSRP1/EIF1AX/PRKAR1A/WNK1/CSDE1	activated
GO:0048259	regulation of receptor-mediated endocytosis	37	0.572197	1.59584	0.00651616	0.00651616	0.337898	632	tags=35%, list=18%, signal=29%	SH3GL3/RNF220/ABCA2/TF/LPAR1/DNAJC6/CD63/APP/B2M/TNK2/RAC1/ARRB1/HNRNPK	activated
GO:0007190	activation of adenylate cyclase activity	3	-0.884924	-1.6832	0.00653832	0.00653832	0.337898	7	tags=67%, list=0%, signal=67%	GNAS/CAP2	suppressed
GO:0014015	positive regulation of gliogenesis	21	0.644072	1.64949	0.00666914	0.00666914	0.341687	278	tags=33%, list=8%, signal=31%	MAG/SOX10/MYRF/BIN1/ASPA/SOX8/ZNF365	activated
GO:0045662	negative regulation of myoblast differentiation	4	0.864948	1.53909	0.00686836	0.00686836	0.346013	213	tags=50%, list=6%, signal=47%	PRICKLE1/SOX8	activated
GO:0030539	male genitalia development	4	-0.827418	-1.77082	0.00689379	0.00689379	0.346013	426	tags=75%, list=12%, signal=66%	SYCP2/LGR4/AR	suppressed
GO:0007009	plasma membrane organization	39	0.567517	1.59271	0.00702302	0.00702302	0.346013	410	tags=33%, list=12%, signal=30%	MYRF/TMEFF2/GSN/FA2H/SH3TC2/CD9/ANO4/BIN1/ANK3/XKR4/MTSS1/P2RX7/IQGAP1	activated
GO:0001768	establishment of T cell polarity	3	0.913215	1.50839	0.00704467	0.00704467	0.346013	50	tags=33%, list=1%, signal=33%	GSN	activated
GO:1903903	regulation of establishment of T cell polarity	3	0.913215	1.50839	0.00704467	0.00704467	0.346013	50	tags=33%, list=1%, signal=33%	GSN	activated
GO:0070841	inclusion body assembly	14	-0.586796	-2.01846	0.00718735	0.00718735	0.350127	579	tags=64%, list=16%, signal=54%	PRKN/DNAJB1/DNAJB6/SACS/HSPA1A/HSPA1B/SORL1/BAG3/SNCAIP	suppressed
GO:0008610	lipid biosynthetic process	169	0.43597	1.33782	0.00748081	0.00748081	0.358857	685	tags=30%, list=19%, signal=25%	MTMR7/ELOVL7/PLP1/FA2H/AGPAT4/PIP5K1B/UGT8/PLD1/SYNJ2/PDK4/ABCA2/SIRT2/SQLE/LPGAT1/LSS/ST6GALNAC3/SCARB1/PIK3C2B/SCD/GNAI1/SPTLC2/PLAAT3/ABHD6/CYP51A1/LIPA/ST3GAL5/PTGDS/SLC44A1/PIP4K2A/MSMO1/FDFT1/P2RX7/IDI1/HMGCS1/SERINC1/PROX1/FAR1/HMGCR/HYCC1/INPP1/ORMDL1/UVRAG/SF1/BPNT2/HACD2/INSIG1/ABCG1/SERINC5/SYNJ1/AGPAT3	activated
GO:0046597	negative regulation of viral entry into host cell	3	0.912354	1.50696	0.0075434	0.0075434	0.358857	50	tags=67%, list=1%, signal=66%	TRIM59/GSN	activated
GO:0061024	membrane organization	215	0.436183	1.34794	0.0075477	0.0075477	0.358857	674	tags=27%, list=19%, signal=24%	GLDN/PRKCB/MBP/MYRF/CNP/TMEFF2/GSN/FA2H/SH3TC2/CNTNAP2/MAL/CD9/SYNJ2/ANO4/ERC2/BIN1/ATP1B1/CNTN2/ATP10B/ELMO1/SIRT2/DNM3/ANK3/IL1RAPL1/XKR4/PLAAT3/MTSS1/ATP8A1/GLTP/ARL6IP1/PIP4K2A/ZDHHC2/TRAPPC10/MVB12B/P2RX7/IQGAP1/BNIP3/TOMM20/NPC1/GLRB/VAMP2/ATL1/SEPTIN8/GET1/CDC42/RHOA/RTN4/DLG1/EPB41L3/UVRAG/ATP11A/CORO1C/FNTA/INSIG1/SYT1/ZMYND8/ABCG1/REEP5/SYNJ1	activated
GO:0048710	regulation of astrocyte differentiation	8	0.773812	1.62389	0.00762298	0.00762298	0.35956	111	tags=38%, list=3%, signal=36%	MAG/BIN1/CNTN2	activated
GO:1904667	negative regulation of ubiquitin protein ligase activity	4	0.86108	1.53221	0.0078076	0.0078076	0.362514	498	tags=100%, list=14%, signal=86%	RPL11/RPS7/RPL5/RPL23	activated
GO:0046476	glycosylceramide biosynthetic process	4	0.860818	1.53174	0.0078076	0.0078076	0.362514	66	tags=50%, list=2%, signal=49%	FA2H/UGT8	activated
GO:0008038	neuron recognition	16	0.690212	1.6697	0.00788518	0.00788518	0.363278	374	tags=44%, list=11%, signal=39%	OPCML/DSCAML1/DSCAM/CNTNAP2/CNTN2/SEMA5A/APP	activated
GO:0044403	biological process involved in symbiotic interaction	65	0.514811	1.51144	0.00838855	0.00838855	0.383496	603	tags=29%, list=17%, signal=25%	MOG/CXADR/TRIM59/GSN/GAPDH/ZDHHC9/SCARB1/EEF1A1/PPIA/CFL1/RPSA/HS3ST5/NAPEPLD/NPC1/CDC42/LAMP1/SCARB2/CD81/UVRAG	activated
GO:0007616	long-term memory	10	-0.640391	-1.89647	0.00851486	0.00851486	0.386299	350	tags=60%, list=10%, signal=54%	BTBD9/ADCY8/SNAP25/CAMK4/GRIA1/PTCHD1	suppressed
GO:0001961	positive regulation of cytokine-mediated signaling pathway	8	-0.677128	-1.86809	0.00864159	0.00864159	0.389078	753	tags=75%, list=21%, signal=59%	PRKN/TRIM44/ADAM17/HIF1A/HSPA1A/HSPA1B	suppressed
GO:1903901	negative regulation of viral life cycle	4	0.857436	1.52572	0.00886425	0.00886425	0.396102	297	tags=75%, list=8%, signal=69%	TRIM59/GSN/PPIA	activated
GO:0002026	regulation of the force of heart contraction	5	-0.78815	-1.83172	0.0090973	0.0090973	0.401794	587	tags=80%, list=16%, signal=67%	ADRA1A/SLC8A1/ATP1A2/CAMK2D	suppressed
GO:2000628	regulation of miRNA metabolic process	30	-0.402895	-1.73835	0.00921678	0.00921678	0.401794	851	tags=50%, list=24%, signal=38%	JUN/NOTCH2/SOX9/NFKB1/TGFB2/NFATC3/TEAD1/STAT3/HIF1A/BMPR1A/EGFR/FGF2/NFIB/AR/SMAD1	suppressed
GO:0008037	cell recognition	30	0.606591	1.65	0.00930933	0.00930933	0.401794	580	tags=47%, list=16%, signal=39%	OPCML/DSCAML1/DSCAM/CNTNAP2/CD9/CNTN2/SCARB1/SEMA5A/APP/EPHB1/VCAN/RTN4/DLG1/CD81	activated
GO:0120039	plasma membrane bounded cell projection morphogenesis	252	0.416218	1.29043	0.00934116	0.00934116	0.401794	730	tags=31%, list=21%, signal=26%	PRICKLE1/MAG/SRCIN1/CNP/DSCAML1/DSCAM/HECW1/APLP1/CNTNAP2/UNC5C/UGT8/DPYSL5/RIMS2/ENPP2/TUBA1A/CNTN2/WASF1/SEMA4D/S100B/DNM3/PTPRO/ANK3/SHTN1/IL1RAPL1/COBL/SEMA5A/KIF13B/HECW2/KIRREL3/NFASC/ZNF365/APBB1/RPL24/TNR/KIF5C/CFL1/TIAM1/ACTG1/ACTB/GAS7/APP/EPHB1/PSEN1/IQGAP1/MYO9B/DOCK10/TSC22D4/ATL1/C9orf72/FEZ1/UBB/NDEL1/TMEM108/PRKCQ/CDC42/FGFR2/RAC1/RTN4/APBB2/MT3/DDR1/CLASP2/EPB41L3/SNX1/CNTN1/SRGA…	activated
GO:0061614	miRNA transcription	26	-0.436738	-1.81006	0.00936563	0.00936563	0.401794	601	tags=54%, list=17%, signal=45%	JUN/NOTCH2/SOX9/TGFB2/NFATC3/TEAD1/STAT3/HIF1A/BMPR1A/EGFR/FGF2/NFIB/AR/SMAD1	suppressed
GO:0044255	cellular lipid metabolic process	209	0.422227	1.30363	0.00949062	0.00949062	0.401794	686	tags=27%, list=19%, signal=23%	PLPPR1/MTMR7/ELOVL7/PLP1/FA2H/AGPAT4/PIP5K1B/UGT8/APOD/PLD1/ENPP2/SYNJ2/PDK4/ABCA2/SIRT2/LPGAT1/LSS/ST6GALNAC3/SCARB1/PIK3C2B/SCD/SPTLC2/PLAAT3/PLCB4/ABHD6/LIPA/ST3GAL5/PTGDS/DBI/SLC44A1/PIP4K2A/MSMO1/NAPEPLD/FDFT1/ADIPOR2/P2RX7/IDI1/COMT/HMGCS1/SERINC1/CRYL1/FAR1/HMGCR/SCARB2/HYCC1/INPP1/ORMDL1/UVRAG/BPNT2/HACD2/INSIG1/DDHD2/PTPN11/SERINC5/SYNJ1/AGPAT3/RDH11	activated
GO:0048858	cell projection morphogenesis	254	0.415065	1.28664	0.00949062	0.00949062	0.401794	730	tags=31%, list=21%, signal=26%	PRICKLE1/MAG/SRCIN1/CNP/DSCAML1/DSCAM/HECW1/APLP1/CNTNAP2/UNC5C/UGT8/DPYSL5/RIMS2/ENPP2/TUBA1A/CNTN2/WASF1/SEMA4D/S100B/DNM3/PTPRO/ANK3/SHTN1/IL1RAPL1/COBL/SEMA5A/KIF13B/HECW2/KIRREL3/NFASC/ZNF365/APBB1/RPL24/TNR/KIF5C/CFL1/TIAM1/ACTG1/ACTB/GAS7/APP/EPHB1/PSEN1/IQGAP1/MYO9B/DOCK10/TSC22D4/ATL1/C9orf72/FEZ1/UBB/NDEL1/TMEM108/PRKCQ/CDC42/FGFR2/RAC1/RTN4/APBB2/MT3/DDR1/CLASP2/EPB41L3/SNX1/CNTN1/SRGA…	activated
GO:0007422	peripheral nervous system development	28	0.601248	1.61269	0.00959028	0.00959028	0.401794	269	tags=29%, list=8%, signal=27%	SOX10/ERBB3/FA2H/SH3TC2/UGT8/SIRT2/SOX8/NFASC	activated
GO:0032091	negative regulation of protein binding	12	0.718985	1.65016	0.00960006	0.00960006	0.401794	735	tags=67%, list=21%, signal=53%	RACK1/ACTB/B2M/PTPRF/TMBIM6/DNAJB2/LRRK2/CSNK1E	activated
GO:0061077	chaperone-mediated protein folding	19	-0.48694	-1.82801	0.0098077	0.0098077	0.407372	579	tags=53%, list=16%, signal=44%	DNAJB1/DNAJB6/HSPE1/HSPA1A/HSPA1B/ST13/CCT4/PTGES3/CHORDC1/HSPH1	suppressed
GO:0071300	cellular response to retinoic acid	12	-0.58911	-1.8693	0.00990482	0.00990482	0.407372	518	tags=58%, list=15%, signal=50%	BRINP2/BRINP1/ABCA1/BRINP3/TNC/YAP1/RORB	suppressed
GO:0019637	organophosphate metabolic process	238	0.41576	1.28852	0.00993898	0.00993898	0.407372	712	tags=29%, list=20%, signal=24%	PLPPR1/MTMR7/ELOVL7/CNP/AGPAT4/PIP5K1B/PDE1A/PLD1/ENPP2/SYNJ2/ATP1B1/PDK4/AK5/ABCA2/GAPDH/LPGAT1/SCARB1/PIK3C2B/SPTLC2/PLAAT3/PLCB4/ENO4/ABHD6/AMPD3/TMSB4X/LIPA/DBI/ADCY5/SLC44A1/PIP4K2A/APP/PDE5A/PSEN1/NAPEPLD/ATP5PF/FDFT1/P2RX7/FUT8/IDI1/HMGCS1/SERINC1/CRYL1/PFKL/SLC35A3/DPYD/ATP5PO/FAR1/DLG1/HMGCR/HYCC1/PARP1/INPP1/ORMDL1/UVRAG/BPNT2/HACD2/PAPSS1/PRPSAP2/DIP2A/ADSS2/PDE8A/SERINC5/SYNJ1/AGPAT3/…	activated
GO:0022008	neurogenesis	561	0.380962	1.1972	0.0100884	0.0100884	0.410666	575	tags=21%, list=16%, signal=21%	PRICKLE1/OPCML/MAG/GLDN/MOBP/SOX10/SRCIN1/SLC1A1/MYRF/CNP/OPALIN/DSCAML1/DSCAM/ERBB3/PLP1/GRM7/FGF14/HECW1/FA2H/FGF12/APLP1/SH3TC2/CNTNAP2/MAL/SH3GL3/UNC5C/UGT8/RNF220/DPYSL5/APOD/RIMS2/CD9/TUBA1A/BIN1/CNTN2/OLIG1/SEPTIN4/ABCA2/ZNF536/NKD1/C21orf91/ARHGEF2/WASF1/LPAR1/SEMA4D/SIRT2/S100B/GPR37/DNM3/PTPRO/ANK3/SHTN1/CLMN/IL1RAPL1/ASPA/RRAS2/SOX8/COBL/SUN2/SEMA5A/TENM1/KIF13B/MAN2A1/HECW2/KIRREL3/NF…	activated
GO:0106027	neuron projection organization	37	0.560161	1.56227	0.0102042	0.0102042	0.410829	859	tags=54%, list=24%, signal=41%	SRCIN1/DNM3/IL1RAPL1/ZNF365/CFL1/TIAM1/APP/EPHB1/PSEN1/ABHD17B/DOCK10/CDC42/DIP2A/ZMYND8/FYN/LRRK2/PTPRD/PPFIA2/MTMR2/PRNP	activated
GO:0061035	regulation of cartilage development	18	-0.48412	-1.76847	0.0102307	0.0102307	0.410829	798	tags=56%, list=22%, signal=43%	SOX9/BMPR2/MBOAT2/TRPS1/RFLNA/EFEMP1/GLI3/BMPR1B/SOX5/SMAD1	suppressed
GO:0007625	grooming behavior	3	0.901281	1.48867	0.0105358	0.0105358	0.42024	51	tags=67%, list=1%, signal=66%	SLC1A1/CNTNAP4	activated
GO:0046578	regulation of Ras protein signal transduction	16	-0.538524	-1.89086	0.0106267	0.0106267	0.420398	934	tags=75%, list=26%, signal=56%	NF1/SPRY2/NOTCH1/SQSTM1/SHOC2/NOTCH2/ITPKB/PPP2CB/TGFB2/SPRY3/RASGRP1/MMD2	suppressed
GO:0099504	synaptic vesicle cycle	80	0.484173	1.44794	0.0107407	0.0107407	0.420398	795	tags=34%, list=22%, signal=27%	PRKCB/SH3GL3/RIMS2/PLD1/PCLO/SYNJ2/ERC2/BIN1/LPAR1/DNM3/DNAJC6/ATP8A1/ACTG1/ACTB/PSEN1/P2RX7/VAMP2/C9orf72/CLTA/SYT1/CANX/SYNJ1/LRRK2/MYLK/SLC4A8/PPFIA2/BTBD8	activated
GO:0021871	forebrain regionalization	3	-0.867023	-1.64915	0.0107519	0.0107519	0.420398	477	tags=100%, list=13%, signal=87%	GLI3/ADGRG1	suppressed
GO:0030029	actin filament-based process	254	0.413318	1.28123	0.0108357	0.0108357	0.420904	646	tags=26%, list=18%, signal=23%	LDB3/CXADR/SRCIN1/TMEFF2/GSN/FGF12/MYO1D/MARCKSL1/PCLO/ERMN/SHROOM4/BIN1/TF/ELMO1/FRMD5/ARHGEF2/WASF1/LPAR1/SHTN1/ANLN/RHOBTB1/COBL/SUN2/SH3KBP1/RGCC/SEMA5A/TENM1/TMSB4X/MYO5A/MTSS1/CFL1/CTNNA3/ACTG1/DSTN/ACTB/WIPF1/GAS7/LIMA1/ZEB2/IQGAP1/MICAL3/MYO9B/CALD1/CYRIB/ARPC5/C9orf72/RICTOR/SSH2/PROX1/CDC42/HSP90B1/RHOA/RAC1/RHOU/FARP2/ARRB1/DLG1/CLASP2/RHOB/EPB41L3/SRGAP2/TTN/CORO1C/MYO1E/SCN3A	activated
GO:0101023	vascular endothelial cell proliferation	8	-0.665137	-1.83501	0.011401	0.011401	0.434107	634	tags=62%, list=18%, signal=51%	ADAM17/STAT3/HMGB1/FGF2/MEF2C	suppressed
GO:0060997	dendritic spine morphogenesis	26	0.600543	1.5837	0.0114626	0.0114626	0.434107	768	tags=50%, list=22%, signal=40%	SRCIN1/DNM3/IL1RAPL1/ZNF365/CFL1/TIAM1/EPHB1/DOCK10/CDC42/DIP2A/LRRK2/PTPRD/PPFIA2	activated
GO:0140238	presynaptic endocytosis	36	0.554804	1.5396	0.0115145	0.0115145	0.434107	795	tags=44%, list=22%, signal=35%	SH3GL3/SYNJ2/BIN1/DNM3/DNAJC6/ATP8A1/ACTG1/ACTB/VAMP2/CLTA/CALM1/CANX/SYNJ1/LRRK2/MYLK/BTBD8	activated
GO:0099003	vesicle-mediated transport in synapse	92	0.471647	1.42135	0.0115606	0.0115606	0.434107	795	tags=32%, list=22%, signal=25%	PRKCB/SH3GL3/RNF220/RIMS2/PLD1/PCLO/SYNJ2/ERC2/BIN1/LPAR1/DNM3/DNAJC6/ATP8A1/ACTG1/ACTB/PSEN1/P2RX7/VAMP2/C9orf72/CLTA/CALM1/SYT1/CANX/SYNJ1/LRRK2/MYLK/SLC4A8/PPFIA2/BTBD8	activated
GO:0000027	ribosomal large subunit assembly	4	0.851723	1.51556	0.0115646	0.0115646	0.434107	352	tags=75%, list=10%, signal=68%	RPL11/RPL24/RPL5	activated
GO:0032922	circadian regulation of gene expression	21	-0.468606	-1.8248	0.0116343	0.0116343	0.434107	840	tags=71%, list=24%, signal=55%	NCOA2/TOP1/KDM2A/KDM5A/KMT2A/CLOCK/CRY2/PER3/LGR4/HNRNPU/CRY1/PPARGC1A/RORA/BMAL1/NPAS2	suppressed
GO:0030857	negative regulation of epithelial cell differentiation	9	-0.663119	-1.90515	0.0117074	0.0117074	0.434107	934	tags=100%, list=26%, signal=74%	SPRY2/NOTCH1/SOX9/SPRED1/STAT1/SPRED2/ZEB1/YAP1	suppressed
GO:2000322	regulation of glucocorticoid receptor signaling pathway	4	-0.807368	-1.72791	0.011833	0.011833	0.434107	690	tags=100%, list=19%, signal=81%	CRY2/CRY1/BMAL1	suppressed
GO:2000323	negative regulation of glucocorticoid receptor signaling pathway	4	-0.807368	-1.72791	0.011833	0.011833	0.434107	690	tags=100%, list=19%, signal=81%	CRY2/CRY1/BMAL1	suppressed
GO:0043367	CD4-positive, alpha-beta T cell differentiation	14	-0.558353	-1.92062	0.0121189	0.0121189	0.43577	528	tags=43%, list=15%, signal=37%	SH3RF1/OPA1/STAT3/HMGB1/RORA/KLHL25	suppressed
GO:0090083	regulation of inclusion body assembly	10	-0.622728	-1.84416	0.0121522	0.0121522	0.43577	579	tags=70%, list=16%, signal=59%	DNAJB1/DNAJB6/SACS/HSPA1A/HSPA1B/SORL1/SNCAIP	suppressed
GO:0048708	astrocyte differentiation	25	0.597025	1.5691	0.0123256	0.0123256	0.43577	395	tags=32%, list=11%, signal=29%	MAG/PLP1/BIN1/CNTN2/SOX8/APP/PSEN1/ZEB2	activated
GO:0010927	cellular component assembly involved in morphogenesis	45	0.536884	1.52848	0.0123363	0.0123363	0.43577	610	tags=31%, list=17%, signal=26%	MAG/MOBP/LDB3/UGT8/CD9/ABCA2/CHN2/ACTG1/PHLDB1/PROX1/CLASP2/EPB41L3/CNTN1/TTN	activated
GO:0032989	cellular anatomical entity morphogenesis	45	0.536884	1.52848	0.0123363	0.0123363	0.43577	610	tags=31%, list=17%, signal=26%	MAG/MOBP/LDB3/UGT8/CD9/ABCA2/CHN2/ACTG1/PHLDB1/PROX1/CLASP2/EPB41L3/CNTN1/TTN	activated
GO:0072089	stem cell proliferation	28	-0.397944	-1.66994	0.0123722	0.0123722	0.43577	349	tags=29%, list=10%, signal=26%	EIF2AK2/GLI3/HNRNPU/FGF2/PRRX1/NFIB/YAP1/PTCH1	suppressed
GO:0071398	cellular response to fatty acid	5	0.835366	1.55072	0.0123916	0.0123916	0.43577	119	tags=40%, list=3%, signal=39%	KCNK10/PDK4	activated
GO:0060038	cardiac muscle cell proliferation	18	-0.473135	-1.72835	0.0126102	0.0126102	0.438876	286	tags=50%, list=8%, signal=46%	ZFPM2/TGFB2/ERBB4/BMPR1A/FGF2/YAP1/MEF2C/TENM4/SMAD1	suppressed
GO:1905564	positive regulation of vascular endothelial cell proliferation	5	-0.774972	-1.80109	0.0126585	0.0126585	0.438876	634	tags=80%, list=18%, signal=66%	ADAM17/STAT3/HMGB1/FGF2	suppressed
GO:2000058	regulation of ubiquitin-dependent protein catabolic process	59	0.49989	1.46058	0.0127375	0.0127375	0.438876	832	tags=37%, list=23%, signal=29%	PRICKLE1/TF/GABARAP/SIRT2/RPL11/RACK1/AGTPBP1/RPS7/RPL5/PSEN1/SH3RF3/RYBP/RPL23/SUMO2/DNAJB2/UFL1/LRRK2/SMURF1/CSNK1E/RBX1/HIPK2/DISC1	activated
GO:0043604	amide biosynthetic process	35	0.559631	1.54948	0.0127753	0.0127753	0.438876	288	tags=26%, list=8%, signal=24%	CARNS1/ELOVL7/SLC1A1/FA2H/UGT8/PDK4/ST6GALNAC3/SPTLC2/ST3GAL5	activated
GO:0032287	peripheral nervous system myelin maintenance	4	0.845845	1.5051	0.0128607	0.0128607	0.43927	58	tags=50%, list=2%, signal=49%	FA2H/SH3TC2	activated
GO:0009395	phospholipid catabolic process	10	0.722583	1.60628	0.0129801	0.0129801	0.440816	390	tags=50%, list=11%, signal=45%	PLD1/ENPP2/SCARB1/ABHD6/NAPEPLD	activated
GO:2000171	negative regulation of dendrite development	3	-0.859994	-1.63578	0.0131412	0.0131412	0.441759	502	tags=100%, list=14%, signal=86%	FAT3/DCC	suppressed
GO:0031509	subtelomeric heterochromatin formation	3	0.896261	1.48038	0.0131565	0.0131565	0.441759	372	tags=100%, list=10%, signal=90%	SIRT2/H3-3B/H3-3A	activated
GO:0045862	positive regulation of proteolysis	79	0.477161	1.42522	0.0133035	0.0133035	0.444184	741	tags=33%, list=21%, signal=27%	PRICKLE1/MBP/GSN/ST18/CNTN2/TF/GABARAP/SIRT2/RACK1/AGTPBP1/EGLN3/RPS3/APP/PSEN1/SH3RF3/ARL6IP5/SH3D19/SUMO2/ENO1/DNAJB2/SLC11A2/UFL1/LRRK2/SMURF1/CSNK1E/RBX1	activated
GO:0032489	regulation of Cdc42 protein signal transduction	3	-0.85896	-1.63382	0.0135088	0.0135088	0.448519	317	tags=67%, list=9%, signal=61%	ABCA1/RIT2	suppressed
GO:0032252	secretory granule localization	12	-0.571825	-1.81446	0.0136944	0.0136944	0.451367	343	tags=33%, list=10%, signal=30%	CADPS/SNAP25/CADPS2/RASGRP1	suppressed
GO:0031958	nuclear receptor-mediated corticosteroid signaling pathway	6	-0.744889	-1.86346	0.0138964	0.0138964	0.451367	690	tags=100%, list=19%, signal=81%	CLOCK/CRY2/CRY1/BMAL1/PTGES3	suppressed
GO:0042921	nuclear receptor-mediated glucocorticoid signaling pathway	6	-0.744889	-1.86346	0.0138964	0.0138964	0.451367	690	tags=100%, list=19%, signal=81%	CLOCK/CRY2/CRY1/BMAL1/PTGES3	suppressed
GO:0048713	regulation of oligodendrocyte differentiation	13	0.681115	1.60292	0.0139621	0.0139621	0.451367	278	tags=31%, list=8%, signal=28%	MYRF/OPALIN/ASPA/ZNF365	activated
GO:0048812	neuron projection morphogenesis	243	0.412824	1.27968	0.0139743	0.0139743	0.451367	730	tags=30%, list=21%, signal=26%	PRICKLE1/MAG/SRCIN1/CNP/DSCAML1/DSCAM/HECW1/APLP1/CNTNAP2/UNC5C/UGT8/DPYSL5/RIMS2/TUBA1A/CNTN2/WASF1/SEMA4D/S100B/DNM3/PTPRO/ANK3/SHTN1/IL1RAPL1/COBL/SEMA5A/KIF13B/HECW2/KIRREL3/NFASC/ZNF365/APBB1/RPL24/TNR/KIF5C/CFL1/TIAM1/ACTG1/ACTB/GAS7/APP/EPHB1/PSEN1/IQGAP1/DOCK10/TSC22D4/ATL1/C9orf72/FEZ1/UBB/NDEL1/TMEM108/PRKCQ/CDC42/FGFR2/RAC1/RTN4/APBB2/MT3/DDR1/CLASP2/EPB41L3/CNTN1/SRGAP2/SYT1/DIP2A/TUB…	activated
GO:0006457	protein folding	53	-0.319506	-1.48857	0.0141993	0.0141993	0.455609	274	tags=25%, list=8%, signal=23%	HSPE1/HSPA1A/HSPA1B/HSPD1/ST13/DNAJA1/CCT4/BAG3/HSPA4/PTGES3/CHORDC1/HSPH1/HSPA4L	suppressed
GO:0012501	programmed cell death	433	0.39004	1.22081	0.0142732	0.0142732	0.455609	584	tags=22%, list=16%, signal=21%	PRICKLE1/MAG/PRKCB/AATK/SOX10/SLC1A1/ERBB3/GSN/APLP1/MAL/UNC5C/PDE1A/TUBA1A/DEPTOR/BIN1/SLC5A11/PDK4/SEPTIN4/TMTC4/ELMO1/FTH1/GABARAP/GAPDH/ARHGEF2/LPAR1/SEMA4D/GRIA4/SIRT2/RPL10/DAPK2/PAK5/RPS6/RPS3A/XKR4/SOX8/BEX3/RPL26/TXNIP/BACE1/SH3KBP1/RGCC/SEMA5A/PTMA/RACK1/LIPA/RFFL/PPIA/TSC22D3/RETREG1/RPS7/EGLN3/APBB1/CFL1/RPS3/ARL6IP1/ACTB/CNTFR/HHIP/APP/STRADB/PSEN1/ZEB2/P2RX7/RYBP/BNIP3/PRUNE2/TM7SF3…	activated
GO:0050746	regulation of lipoprotein metabolic process	6	0.799589	1.56245	0.0143356	0.0143356	0.455609	502	tags=50%, list=14%, signal=43%	APOD/DBI/ATG13	activated
GO:0030705	cytoskeleton-dependent intracellular transport	75	0.483665	1.44117	0.0145051	0.0145051	0.456765	915	tags=43%, list=26%, signal=32%	PRICKLE1/DYNC1I1/TUBA1A/SUN2/KIF13B/AGTPBP1/MYO5A/KIF5C/NDE1/APP/FEZ1/UBB/NDEL1/TMEM108/DYNLL1/CDC42/DYNC1I2/LAMP1/CILK1/TUB/PPFIA2/KIF13A/MAP1B/SPG7/APBA1/ACTN4/BORCS5/TRAK2/SOD1/TMEM230/KIF3A/SUN1	activated
GO:0046434	organophosphate catabolic process	57	0.507251	1.47433	0.0145257	0.0145257	0.456765	523	tags=30%, list=15%, signal=26%	CNP/PDE1A/PLD1/ENPP2/GAPDH/SCARB1/ENO4/ABHD6/AMPD3/LIPA/APP/PDE5A/PSEN1/NAPEPLD/P2RX7/PFKL/DPYD	activated
GO:0002062	chondrocyte differentiation	33	-0.386521	-1.72947	0.0147189	0.0147189	0.458331	854	tags=55%, list=24%, signal=42%	RB1/EXT1/EXT2/SOX9/CHSY1/BMPR2/FGFR3/MBOAT2/TRPS1/HIF1A/RFLNA/EFEMP1/GLI3/BMPR1A/BMPR1B/SOX5/NFIB/MEF2C	suppressed
GO:0006915	apoptotic process	420	0.389144	1.21678	0.014871	0.014871	0.458331	584	tags=22%, list=16%, signal=21%	PRICKLE1/MAG/PRKCB/AATK/SOX10/SLC1A1/ERBB3/GSN/APLP1/MAL/UNC5C/PDE1A/TUBA1A/DEPTOR/BIN1/SLC5A11/PDK4/SEPTIN4/TMTC4/ELMO1/GABARAP/GAPDH/ARHGEF2/LPAR1/SEMA4D/GRIA4/SIRT2/RPL10/DAPK2/PAK5/RPS6/RPS3A/XKR4/SOX8/BEX3/RPL26/TXNIP/BACE1/SH3KBP1/RGCC/SEMA5A/PTMA/RACK1/LIPA/RFFL/PPIA/TSC22D3/RETREG1/RPS7/EGLN3/APBB1/CFL1/RPS3/ARL6IP1/ACTB/CNTFR/HHIP/APP/STRADB/PSEN1/ZEB2/P2RX7/RYBP/BNIP3/PRUNE2/NPC1/KREMEN…	activated
GO:0015740	C4-dicarboxylate transport	10	0.718923	1.59814	0.0149031	0.0149031	0.458331	455	tags=50%, list=13%, signal=44%	SLC1A1/SLC12A2/LRRC8B/LRRC8A/LRRC8D	activated
GO:0014037	Schwann cell differentiation	18	0.638457	1.58126	0.0150677	0.0150677	0.458331	156	tags=22%, list=4%, signal=21%	ERBB3/FA2H/SH3TC2/SIRT2	activated
GO:0014044	Schwann cell development	18	0.638457	1.58126	0.0150677	0.0150677	0.458331	156	tags=22%, list=4%, signal=21%	ERBB3/FA2H/SH3TC2/SIRT2	activated
GO:0072257	metanephric nephron tubule epithelial cell differentiation	3	-0.855777	-1.62776	0.0151629	0.0151629	0.458331	517	tags=100%, list=15%, signal=86%	WWTR1/YAP1	suppressed
GO:0072307	regulation of metanephric nephron tubule epithelial cell differentiation	3	-0.855777	-1.62776	0.0151629	0.0151629	0.458331	517	tags=100%, list=15%, signal=86%	WWTR1/YAP1	suppressed
GO:0032436	positive regulation of proteasomal ubiquitin-dependent protein catabolic process	27	0.575768	1.53244	0.015278	0.015278	0.458331	741	tags=44%, list=21%, signal=35%	PRICKLE1/TF/GABARAP/SIRT2/RACK1/PSEN1/SH3RF3/SUMO2/DNAJB2/LRRK2/CSNK1E/RBX1	activated
GO:0021561	facial nerve development	3	-0.855462	-1.62716	0.0153467	0.0153467	0.458331	24	tags=67%, list=1%, signal=66%	SEMA3A/PLXNA4	suppressed
GO:0021610	facial nerve morphogenesis	3	-0.855462	-1.62716	0.0153467	0.0153467	0.458331	24	tags=67%, list=1%, signal=66%	SEMA3A/PLXNA4	suppressed
GO:0001916	positive regulation of T cell mediated cytotoxicity	4	0.842478	1.4991	0.0154563	0.0154563	0.459297	429	tags=75%, list=12%, signal=66%	B2M/P2RX7/CYRIB	activated
GO:0006066	alcohol metabolic process	69	0.483561	1.42354	0.0155905	0.0155905	0.460978	686	tags=32%, list=19%, signal=26%	ABCA5/ABCA2/SQLE/LSS/SCARB1/GNAI1/SPTLC2/CYP51A1/LIPA/MSMO1/APP/LIMA1/NAPEPLD/FDFT1/NPC1/IDI1/HMGCS1/HMGCR/INSIG1/ABCG1/SYNJ1/RDH11	activated
GO:1905562	regulation of vascular endothelial cell proliferation	7	-0.693673	-1.82974	0.0157314	0.0157314	0.462843	634	tags=71%, list=18%, signal=59%	ADAM17/STAT3/HMGB1/FGF2/MEF2C	suppressed
GO:1990145	maintenance of translational fidelity	3	0.890675	1.47116	0.0159131	0.0159131	0.463598	277	tags=67%, list=8%, signal=62%	RPS12/RPS23	activated
GO:0050748	negative regulation of lipoprotein metabolic process	3	0.890421	1.47074	0.0159131	0.0159131	0.463598	316	tags=67%, list=9%, signal=61%	APOD/DBI	activated
GO:0072182	regulation of nephron tubule epithelial cell differentiation	4	-0.793412	-1.69805	0.0160806	0.0160806	0.463931	517	tags=100%, list=15%, signal=86%	STAT1/WWTR1/YAP1	suppressed
GO:2000696	regulation of epithelial cell differentiation involved in kidney development	4	-0.793412	-1.69805	0.0160806	0.0160806	0.463931	517	tags=100%, list=15%, signal=86%	STAT1/WWTR1/YAP1	suppressed
GO:1901798	positive regulation of signal transduction by p53 class mediator	12	0.695158	1.59547	0.0164435	0.0164435	0.470029	498	tags=58%, list=14%, signal=50%	RPL26/RPL11/RPS15/RPS7/RPS20/UBB/RPL23	activated
GO:0031644	regulation of nervous system process	29	0.566673	1.53151	0.0165215	0.0165215	0.470029	712	tags=41%, list=20%, signal=33%	MAG/SOX10/MYRF/CDK18/FGF12/RIMS2/TNR/APP/TMEM108/GRIK2/ZMYND8/LRRK2	activated
GO:0045665	negative regulation of neuron differentiation	22	0.614941	1.57986	0.0166326	0.0166326	0.470029	404	tags=27%, list=11%, signal=24%	MAG/CNTN2/ZNF536/SOX8/APP/B2M	activated
GO:0021511	spinal cord patterning	4	-0.792056	-1.69514	0.0166874	0.0166874	0.470029	540	tags=75%, list=15%, signal=64%	INTU/GLI3/GLI2	suppressed
GO:0021513	spinal cord dorsal/ventral patterning	4	-0.792056	-1.69514	0.0166874	0.0166874	0.470029	540	tags=75%, list=15%, signal=64%	INTU/GLI3/GLI2	suppressed
GO:0045687	positive regulation of glial cell differentiation	14	0.663248	1.57066	0.0170637	0.0170637	0.47836	278	tags=36%, list=8%, signal=33%	MAG/MYRF/BIN1/ASPA/ZNF365	activated
GO:0036465	synaptic vesicle recycling	36	0.541083	1.50152	0.0173167	0.0173167	0.483172	795	tags=42%, list=22%, signal=33%	SH3GL3/SYNJ2/BIN1/DNM3/DNAJC6/ATP8A1/ACTG1/ACTB/VAMP2/CLTA/CANX/SYNJ1/LRRK2/MYLK/BTBD8	activated
GO:0062014	negative regulation of small molecule metabolic process	23	-0.424615	-1.68152	0.0174203	0.0174203	0.483793	798	tags=52%, list=22%, signal=41%	SOX9/DKK3/NFKB1/UBR4/PID1/STAT3/DCAF5/CRY1/PRMT3/PRKG1/MALRD1/KLHL25	suppressed
GO:0033194	response to hydroperoxide	4	-0.789683	-1.69007	0.0176988	0.0176988	0.486976	337	tags=100%, list=9%, signal=91%	MGST1/CD38/PRKD1	suppressed
GO:1903265	positive regulation of tumor necrosis factor-mediated signaling pathway	4	-0.789651	-1.69	0.0176988	0.0176988	0.486976	753	tags=100%, list=21%, signal=79%	ADAM17/HSPA1A/HSPA1B	suppressed
GO:0042157	lipoprotein metabolic process	23	0.582154	1.51109	0.0178614	0.0178614	0.489184	502	tags=35%, list=14%, signal=30%	APOD/ZDHHC9/LIPA/DBI/ZDHHC2/APP/ABHD17B/ATG13	activated
GO:0042982	amyloid precursor protein metabolic process	31	0.579814	1.58506	0.0182388	0.0182388	0.497231	927	tags=61%, list=26%, signal=46%	BIN1/ABCA2/NECAB1/SLC2A13/BACE1/RTN1/APP/PSEN1/BACE2/RTN4/ITM2B/DLG1/IFNGR1/ABCG1/CSNK1E/PRNP/ITM2C/TMED10/RTN3	activated
GO:0070601	centromeric sister chromatid cohesion	3	-0.850084	-1.61693	0.0184711	0.0184711	0.499978	271	tags=100%, list=8%, signal=92%	NAA50/MEIKIN	suppressed
GO:0010575	positive regulation of vascular endothelial growth factor production	4	-0.787303	-1.68497	0.0185079	0.0185079	0.499978	455	tags=75%, list=13%, signal=65%	STAT3/HIF1A/RORA	suppressed
GO:0048488	synaptic vesicle endocytosis	34	0.553907	1.52647	0.0186716	0.0186716	0.502119	795	tags=44%, list=22%, signal=35%	SH3GL3/SYNJ2/BIN1/DNM3/DNAJC6/ATP8A1/ACTG1/ACTB/VAMP2/CLTA/CANX/SYNJ1/LRRK2/MYLK/BTBD8	activated
GO:0061298	retina vasculature development in camera-type eye	6	-0.735228	-1.83929	0.0194549	0.0194549	0.520827	948	tags=100%, list=27%, signal=73%	RHOJ/CLIC4/BMPR2/HIF1A/LAMA1	suppressed
GO:1904181	positive regulation of membrane depolarization	4	0.836895	1.48917	0.0197038	0.0197038	0.525125	584	tags=100%, list=16%, signal=84%	ANK3/RACK1/P2RX7/PARP1	activated
GO:0045580	regulation of T cell differentiation	35	-0.359227	-1.59769	0.019854	0.019854	0.525665	528	tags=31%, list=15%, signal=27%	SH3RF1/OPA1/SMARCA2/HMGB1/GLI3/SOS1/ZEB1/GLI2/CAMK4/RASGRP1/KLHL25	suppressed
GO:0008219	cell death	435	0.387482	1.21322	0.0199761	0.0199761	0.525665	584	tags=22%, list=16%, signal=21%	PRICKLE1/MAG/PRKCB/AATK/SOX10/SLC1A1/ERBB3/GSN/APLP1/MAL/UNC5C/PDE1A/TUBA1A/DEPTOR/BIN1/SLC5A11/PDK4/SEPTIN4/TMTC4/ELMO1/FTH1/GABARAP/GAPDH/ARHGEF2/LPAR1/SEMA4D/GRIA4/SIRT2/RPL10/DAPK2/PAK5/RPS6/RPS3A/XKR4/SOX8/BEX3/RPL26/TXNIP/BACE1/SH3KBP1/RGCC/SEMA5A/PTMA/RACK1/LIPA/RFFL/PPIA/TSC22D3/RETREG1/RPS7/EGLN3/APBB1/CFL1/RPS3/ARL6IP1/ACTB/CNTFR/HHIP/APP/STRADB/PSEN1/ZEB2/P2RX7/RYBP/BNIP3/PRUNE2/TM7SF3…	activated
GO:0006650	glycerophospholipid metabolic process	83	0.46948	1.40628	0.0200157	0.0200157	0.525665	685	tags=30%, list=19%, signal=25%	MTMR7/AGPAT4/PIP5K1B/PLD1/ENPP2/SYNJ2/LPGAT1/SCARB1/PIK3C2B/PLAAT3/PLCB4/ABHD6/DBI/SLC44A1/PIP4K2A/NAPEPLD/SERINC1/FAR1/HYCC1/INPP1/UVRAG/BPNT2/SERINC5/SYNJ1/AGPAT3	activated
GO:0060996	dendritic spine development	47	0.520903	1.48597	0.0200779	0.0200779	0.525665	832	tags=43%, list=23%, signal=33%	SRCIN1/C21orf91/LPAR1/DNM3/IL1RAPL1/ZNF365/CFL1/TIAM1/EPHB1/PSEN1/DOCK10/CDC42/SRGAP2/DIP2A/ZMYND8/LRRK2/PTPRD/PPFIA2/MAPK6/DISC1	activated
GO:0006925	inflammatory cell apoptotic process	3	-0.845908	-1.60899	0.0205019	0.0205019	0.526863	130	tags=100%, list=4%, signal=96%	MEF2C/SLC7A11	suppressed
GO:0061564	axon development	175	0.423965	1.30148	0.0205975	0.0205975	0.526863	565	tags=26%, list=16%, signal=23%	PRICKLE1/MAG/CNP/DSCAML1/DSCAM/PLP1/GRM7/APLP1/UNC5C/DPYSL5/APOD/CNTN2/OLIG1/SEMA4D/S100B/PTPRO/ANK3/SHTN1/COBL/SEMA5A/KIF13B/NFASC/APBB1/RPL24/TNR/KIF5C/TIAM1/ACTG1/ACTB/APP/EPHB1/PSEN1/ATL1/KREMEN1/C9orf72/FEZ1/NDEL1/PRKCQ/FGFR2/RAC1/RTN4/APBB2/PTPRF/MT3/DDR1/CLASP2	activated
GO:0060326	cell chemotaxis	53	0.509292	1.47252	0.0208076	0.0208076	0.526863	755	tags=42%, list=21%, signal=33%	CXADR/LPAR1/DAPK2/PTPRO/SLC12A2/SEMA5A/RPL13A/PADI2/TMSB4X/PPIA/TIAM1/ITGA9/APP/EPHB1/RPS19/PRKCQ/RAC1/STK39/MOSPD2/AKIRIN1/GAB1/JAM3	activated
GO:0035902	response to immobilization stress	6	0.784397	1.53276	0.0210183	0.0210183	0.526863	336	tags=50%, list=9%, signal=45%	MYRF/UGT8/GLTP	activated
GO:0060760	positive regulation of response to cytokine stimulus	10	-0.586959	-1.73823	0.0211014	0.0211014	0.526863	753	tags=60%, list=21%, signal=47%	PRKN/TRIM44/ADAM17/HIF1A/HSPA1A/HSPA1B	suppressed
GO:0090102	cochlea development	7	-0.680051	-1.79381	0.021103	0.021103	0.526863	395	tags=71%, list=11%, signal=64%	SOX9/CECR2/CDH23/EYA1/ZEB1	suppressed
GO:0045880	positive regulation of smoothened signaling pathway	7	-0.679807	-1.79317	0.021103	0.021103	0.526863	777	tags=100%, list=22%, signal=78%	TTC23/DYNC2H1/CHSY1/INTU/CIBAR1/PRRX1	suppressed
GO:0031640	killing of cells of another organism	3	0.88108	1.45531	0.0211756	0.0211756	0.526863	426	tags=100%, list=12%, signal=88%	GAPDH/RPL30/RPS19	activated
GO:0141061	disruption of cell in another organism	3	0.88108	1.45531	0.0211756	0.0211756	0.526863	426	tags=100%, list=12%, signal=88%	GAPDH/RPL30/RPS19	activated
GO:0010463	mesenchymal cell proliferation	12	-0.540715	-1.71574	0.0212923	0.0212923	0.526863	798	tags=67%, list=22%, signal=52%	SOX9/PHF14/STAT1/SYNE1/BMPR1A/ZEB1/PRRX1/NFIB	suppressed
GO:0001704	formation of primary germ layer	28	-0.375875	-1.57733	0.0213394	0.0213394	0.526863	806	tags=43%, list=23%, signal=33%	EPB41L5/EXT2/GPI/BMPR2/ACVR1/AHDC1/ITGB5/EYA1/BMPR1A/COL4A2/EYA2/SMAD1	suppressed
GO:0090594	inflammatory response to wounding	4	-0.779589	-1.66846	0.0213436	0.0213436	0.526863	455	tags=75%, list=13%, signal=65%	STAT3/HIF1A/IL33	suppressed
GO:0051890	regulation of cardioblast differentiation	3	0.880571	1.45447	0.0214262	0.0214262	0.526863	3	tags=33%, list=0%, signal=33%	PRICKLE1	activated
GO:0061448	connective tissue development	68	-0.279781	-1.40916	0.0214467	0.0214467	0.526863	402	tags=28%, list=11%, signal=25%	HIF1A/RFLNA/EFEMP1/GLI3/SH3PXD2B/BMPR1A/BMPR1B/FGF2/NFIA/SOX5/ZEB1/PRRX1/ZNF516/PPARGC1A/NFIB/SORL1/MEF2C/CD44/SMAD1	suppressed
GO:0048002	antigen processing and presentation of peptide antigen	8	0.73226	1.53669	0.0215357	0.0215357	0.526863	648	tags=62%, list=18%, signal=51%	MFSD6/MARCHF1/B2M/MARCHF8/PDIA3	activated
GO:0030162	regulation of proteolysis	150	0.432879	1.31939	0.0215642	0.0215642	0.526863	741	tags=29%, list=21%, signal=24%	PRICKLE1/MBP/GSN/SPOCK3/ST18/BIN1/CNTN2/TF/GABARAP/GAPDH/SIRT2/TIMP2/RPL11/RACK1/AGTPBP1/RFFL/RPS7/EGLN3/PEBP1/RPS3/ARL6IP1/RPL5/APP/PSEN1/SH3RF3/RYBP/ARL6IP5/UBB/GABARAPL2/NAIP/RPL23/SH3D19/PAPLN/SUMO2/SERPINI1/SPOCK1/ENO1/DNAJB2/SLC11A2/UFL1/LRRK2/SMURF1/CSNK1E/RBX1	activated
GO:0090136	epithelial cell-cell adhesion	5	-0.755576	-1.75602	0.0217466	0.0217466	0.526863	665	tags=100%, list=19%, signal=81%	VCL/THBS4/ITGB5/PLEKHA7	suppressed
GO:0061036	positive regulation of cartilage development	8	-0.635372	-1.75289	0.0217471	0.0217471	0.526863	342	tags=75%, list=10%, signal=68%	SOX9/BMPR2/GLI3/BMPR1B/SOX5/SMAD1	suppressed
GO:0043217	myelin maintenance	8	0.731922	1.53598	0.0219382	0.0219382	0.526863	58	tags=38%, list=2%, signal=37%	MYRF/FA2H/SH3TC2	activated
GO:0060992	response to fungicide	4	-0.774674	-1.65794	0.0221567	0.0221567	0.526863	47	tags=100%, list=1%, signal=99%	KDM5B/EHMT1/GRIA1	suppressed
GO:1905906	regulation of amyloid fibril formation	5	0.817255	1.5171	0.0221682	0.0221682	0.526863	384	tags=60%, list=11%, signal=54%	PFDN5/APP/PSEN1	activated
GO:0035329	hippo signaling	26	-0.402435	-1.6679	0.0221905	0.0221905	0.526863	307	tags=31%, list=9%, signal=28%	FAT4/WWTR1/YAP1/WWC1/FRMD6/SHANK2/AMOT/MOB4	suppressed
GO:0051014	actin filament severing	4	0.830146	1.47716	0.0222995	0.0222995	0.526863	608	tags=100%, list=17%, signal=83%	GSN/CFL1/DSTN/SRGAP2	activated
GO:0052547	regulation of peptidase activity	56	0.500853	1.45211	0.0223488	0.0223488	0.526863	628	tags=34%, list=18%, signal=28%	MBP/GSN/SPOCK3/ST18/BIN1/GAPDH/TIMP2/RACK1/RFFL/EGLN3/PEBP1/RPS3/ARL6IP1/APP/ARL6IP5/NAIP/PAPLN/SERPINI1/SPOCK1	activated
GO:0061549	sympathetic ganglion development	3	-0.842435	-1.60238	0.0223489	0.0223489	0.526863	344	tags=100%, list=10%, signal=90%	FZD3/SEMA3A	suppressed
GO:0098856	intestinal lipid absorption	3	0.878268	1.45066	0.0224286	0.0224286	0.526863	436	tags=100%, list=12%, signal=88%	SCARB1/LIMA1/NPC1	activated
GO:0021895	cerebral cortex neuron differentiation	6	0.782551	1.52916	0.0227471	0.0227471	0.532243	384	tags=50%, list=11%, signal=45%	CNTN2/C21orf91/PSEN1	activated
GO:0021952	central nervous system projection neuron axonogenesis	11	-0.57958	-1.775	0.0231542	0.0231542	0.536529	214	tags=45%, list=6%, signal=43%	GLI2/NFIB/DCLK1/DCC/PLXNA4	suppressed
GO:1902746	regulation of lens fiber cell differentiation	4	-0.770449	-1.6489	0.0233763	0.0233763	0.536529	522	tags=100%, list=15%, signal=85%	SPRED1/SPRED2/FGF2	suppressed
GO:0046579	positive regulation of Ras protein signal transduction	7	-0.675075	-1.78069	0.0234051	0.0234051	0.536529	934	tags=86%, list=26%, signal=63%	NOTCH1/SHOC2/NOTCH2/ITPKB/RASGRP1/MMD2	suppressed
GO:0007040	lysosome organization	25	0.571864	1.50297	0.0234062	0.0234062	0.536529	712	tags=44%, list=20%, signal=35%	ATP10B/TFEB/LIPA/TMEM165/P2RX7/GNPTAB/LAMP1/SCARB2/LAMP2/WASHC5/LRRK2	activated
GO:0080171	lytic vacuole organization	25	0.571864	1.50297	0.0234062	0.0234062	0.536529	712	tags=44%, list=20%, signal=35%	ATP10B/TFEB/LIPA/TMEM165/P2RX7/GNPTAB/LAMP1/SCARB2/LAMP2/WASHC5/LRRK2	activated
GO:0006677	glycosylceramide metabolic process	7	0.755723	1.51951	0.0234719	0.0234719	0.536529	168	tags=43%, list=5%, signal=41%	FA2H/UGT8/ST6GALNAC3	activated
GO:0097049	motor neuron apoptotic process	7	0.754413	1.51687	0.0238948	0.0238948	0.544103	520	tags=57%, list=15%, signal=49%	SLC1A1/ERBB3/CNTFR/RHOA	activated
GO:0008589	regulation of smoothened signaling pathway	30	-0.364662	-1.57338	0.0242306	0.0242306	0.549642	854	tags=57%, list=24%, signal=43%	RB1/TULP3/UBR5/DYNC2H1/CHSY1/EFCAB7/HERC4/INTU/FBXL17/CIBAR1/GLI3/RFX4/PRRX1/ZIC1/RORA/PTCH1/SERPINE2	suppressed
GO:0141060	disruption of anatomical structure in another organism	5	0.814503	1.51199	0.0244486	0.0244486	0.552478	426	tags=60%, list=12%, signal=53%	GAPDH/RPL30/RPS19	activated
GO:0043116	negative regulation of vascular permeability	7	-0.672651	-1.77429	0.0246841	0.0246841	0.555687	358	tags=57%, list=10%, signal=51%	DDAH1/PDE3A/AMOT/SH3GL2	suppressed
GO:0010586	miRNA metabolic process	39	-0.343019	-1.55486	0.0249047	0.0249047	0.558537	870	tags=44%, list=24%, signal=33%	TUT4/JUN/NOTCH2/SOX9/TENT4B/NFKB1/TGFB2/NFATC3/TEAD1/STAT3/HIF1A/BMPR1A/EGFR/FGF2/NFIB/AR/SMAD1	suppressed
GO:0016339	calcium-dependent cell-cell adhesion via plasma membrane cell adhesion molecules	11	-0.572222	-1.75247	0.0252123	0.0252123	0.561374	539	tags=45%, list=15%, signal=39%	CDH4/CDH23/NRXN1/ATP2C1/CDH10	suppressed
GO:0006605	protein targeting	92	0.457395	1.3784	0.0252525	0.0252525	0.561374	1123	tags=48%, list=32%, signal=34%	SLC1A1/GABARAP/ZDHHC9/ANK3/ZDHHC11B/RPL11/KIF13B/ARL6IP1/ZDHHC2/TOMM20/NACA/MFF/FBXO7/ATG13/LEPROT/GNPTAB/RHOU/MTCL1/YWHAB/SCARB2/ZFYVE16/LAMP2/FYN/LRRK2/YWHAZ/SMURF1/SPCS3/SEC62/PRNP/ZDHHC20/TRAK2/SRP9/SORT1/SPCS2/PRKAA1/YWHAQ/NUP54/C2CD5/SSR1/KCNQ3/MTERF4/ARIH2/SEC61A2/ZDHHC14	activated
GO:0001573	ganglioside metabolic process	6	0.778245	1.52074	0.0253467	0.0253467	0.561374	288	tags=50%, list=8%, signal=46%	ABCA2/ST6GALNAC3/ST3GAL5	activated
GO:0035112	genitalia morphogenesis	4	-0.766718	-1.64091	0.025409	0.025409	0.561374	426	tags=100%, list=12%, signal=88%	CTNNB1/SYCP2/AR	suppressed
GO:0090084	negative regulation of inclusion body assembly	7	-0.670319	-1.76814	0.0259631	0.0259631	0.569318	579	tags=86%, list=16%, signal=72%	DNAJB1/DNAJB6/SACS/HSPA1A/HSPA1B/SORL1	suppressed
GO:0090407	organophosphate biosynthetic process	130	0.437977	1.32907	0.0261044	0.0261044	0.569318	711	tags=32%, list=20%, signal=26%	MTMR7/ELOVL7/AGPAT4/PIP5K1B/PLD1/SYNJ2/PDK4/AK5/LPGAT1/PIK3C2B/SPTLC2/PLAAT3/AMPD3/TMSB4X/LIPA/ADCY5/SLC44A1/PIP4K2A/ATP5PF/IDI1/HMGCS1/SERINC1/CRYL1/ATP5PO/FAR1/HYCC1/PARP1/INPP1/ORMDL1/UVRAG/BPNT2/HACD2/PAPSS1/PRPSAP2/DIP2A/ADSS2/SERINC5/SYNJ1/AGPAT3/ENO1/NDUFV3	activated
GO:0072522	purine-containing compound biosynthetic process	45	0.509535	1.45062	0.0262605	0.0262605	0.569318	711	tags=38%, list=20%, signal=31%	ELOVL7/PDK4/AK5/AMPD3/TMSB4X/LIPA/ADCY5/ATP5PF/ATP5PO/PARP1/HACD2/PAPSS1/PRPSAP2/DIP2A/ADSS2/ENO1/NDUFV3	activated
GO:0051701	biological process involved in interaction with host	40	0.524439	1.47991	0.0264831	0.0264831	0.569318	603	tags=32%, list=17%, signal=27%	MOG/CXADR/TRIM59/GSN/SCARB1/PPIA/RPSA/HS3ST5/NPC1/LAMP1/SCARB2/CD81/UVRAG	activated
GO:0007162	negative regulation of cell adhesion	66	0.485649	1.42792	0.026694	0.026694	0.569318	1006	tags=50%, list=28%, signal=37%	MBP/DSCAM/ERBB3/APOD/CD9/PDE3B/SEMA4D/PTPRO/RGCC/SEMA5A/TNR/PDE5A/RHOA/CD164/DLG1/CLASP2/CORO1C/SPOCK1/PTPN11/UFL1/CDH13/RDX/JAM3/ACTN4/KANK1/PRNP/CBFB/PTPN1/ITCH/PRKAR1A/WNK1/DLC1/MAP4K4	activated
GO:0070424	regulation of nucleotide-binding domain, leucine rich repeat containing receptor signaling pathway	5	-0.743966	-1.72903	0.0267468	0.0267468	0.569318	456	tags=60%, list=13%, signal=52%	SLC15A2/HSPA1A/HSPA1B	suppressed
GO:0006629	lipid metabolic process	281	0.397863	1.23577	0.0268851	0.0268851	0.569318	686	tags=26%, list=19%, signal=23%	PLPPR1/MTMR7/ELOVL7/ABCA5/PLP1/FA2H/AGPAT4/PIP5K1B/UGT8/APOD/PLD1/ENPP2/SYNJ2/PLCL1/PDE3B/PDK4/ABCA2/SIRT2/SQLE/LPGAT1/LSS/ST6GALNAC3/SCARB1/PIK3C2B/SCD/GNAI1/SPTLC2/PLAAT3/PLCB4/ABHD6/CYP51A1/LIPA/ST3GAL5/PTGDS/PLEKHA1/DBI/SLC44A1/PIP4K2A/MSMO1/APP/LIMA1/NAPEPLD/FDFT1/ADIPOR2/P2RX7/NPC1/IDI1/COMT/HMGCS1/SERINC1/CRYL1/PROX1/FAR1/PAFAH1B2/HMGCR/SCARB2/HYCC1/INPP1/ORMDL1/UVRAG/SF1/BPNT2/PTPRN2/PLCL…	activated
GO:0050435	amyloid-beta metabolic process	21	0.592968	1.51861	0.0269407	0.0269407	0.569318	927	tags=67%, list=26%, signal=50%	BIN1/ABCA2/SLC2A13/BACE1/RTN1/PSEN1/BACE2/RTN4/IFNGR1/ABCG1/CSNK1E/PRNP/TMED10/RTN3	activated
GO:0044092	negative regulation of molecular function	162	0.423361	1.2954	0.027027	0.027027	0.569318	784	tags=33%, list=22%, signal=27%	SRCIN1/SH3BP5/DBNDD2/SPOCK3/DEPTOR/BIN1/ABCA2/GAPDH/PTPRO/TIMP2/ANK3/RPL11/RACK1/SH3BP4/RFFL/PPIA/RPS7/ADGRV1/PEBP1/ARL6IP1/RPL5/ACTB/APP/PSEN1/B2M/PXK/NAIP/RPL23/PROX1/CALM1/PTPRF/ARRB1/MT3/PAPLN/GRM3/SERPINI1/STK39/EIF4A2/CORO1C/SPOCK1/MTURN/TMBIM6/AGT/WWP2/DNAJB2/UFL1/LRRK2/CSNK1E/RDX/PRMT2/NPM1/SNX6/CST3/ID2	activated
GO:0006687	glycosphingolipid metabolic process	17	0.625693	1.5249	0.0271864	0.0271864	0.569318	288	tags=29%, list=8%, signal=27%	FA2H/UGT8/ABCA2/ST6GALNAC3/ST3GAL5	activated
GO:0048333	mesodermal cell differentiation	8	-0.624689	-1.72342	0.0272932	0.0272932	0.569318	300	tags=50%, list=8%, signal=46%	EYA1/BMPR1A/EYA2/SMAD1	suppressed
GO:0030041	actin filament polymerization	50	0.510546	1.47029	0.0273215	0.0273215	0.569318	1037	tags=48%, list=29%, signal=35%	GSN/BIN1/WASF1/COBL/TENM1/TMSB4X/GAS7/CYRIB/ARPC5/RICTOR/SSH2/RAC1/DLG1/EVL/WASHC5/RDX/GRB2/MEGF9/FCHSD2/KANK1/WASHC3/SLIT2/HIP1R/ARPC2	activated
GO:0019934	cGMP-mediated signaling	7	-0.665362	-1.75507	0.0275054	0.0275054	0.569318	537	tags=71%, list=15%, signal=61%	IRAG1/EDNRB/PRKG1/PDE3A/GUCY1A2	suppressed
GO:0007613	memory	30	0.56729	1.5431	0.0276518	0.0276518	0.569318	466	tags=37%, list=13%, signal=32%	SLC1A1/KCNK10/SLC24A2/TUBA1A/S100B/TAFA2/PAK5/RCAN1/APP/PSEN1/COMT	activated
GO:0030010	establishment of cell polarity	60	0.48931	1.43399	0.0278638	0.0278638	0.569318	855	tags=38%, list=24%, signal=30%	PRICKLE1/FRMD4B/GSN/SHTN1/RHOBTB1/PLEKHG3/RACK1/NDE1/EPHB1/CYRIB/FEZ1/RICTOR/NDEL1/CDC42/RHOA/RHOU/CYTH1/JAM3/MAP1B/NUMA1/KIF26B/KANK1/SLC9A6	activated
GO:0015695	organic cation transport	19	0.61069	1.53519	0.0278682	0.0278682	0.569318	705	tags=53%, list=20%, signal=42%	SLC1A1/SLCO1A2/SLC44A1/ACTB/PSEN1/COMT/SLC25A29/SERINC5/SLC38A9/SLC38A1	activated
GO:0150099	neuron-glial cell signaling	3	-0.836098	-1.59033	0.0278898	0.0278898	0.569318	587	tags=100%, list=16%, signal=84%	GABBR1/GABBR2	suppressed
GO:0052548	regulation of endopeptidase activity	47	0.510006	1.45489	0.0279824	0.0279824	0.569318	628	tags=32%, list=18%, signal=27%	MBP/GSN/SPOCK3/ST18/BIN1/GAPDH/RACK1/RFFL/EGLN3/RPS3/ARL6IP1/ARL6IP5/NAIP/SERPINI1/SPOCK1	activated
GO:0044409	symbiont entry into host	32	0.551202	1.50785	0.0283533	0.0283533	0.569318	603	tags=38%, list=17%, signal=31%	MOG/CXADR/TRIM59/GSN/SCARB1/RPSA/HS3ST5/NPC1/LAMP1/SCARB2/CD81/UVRAG	activated
GO:0046718	symbiont entry into host cell	32	0.551202	1.50785	0.0283533	0.0283533	0.569318	603	tags=38%, list=17%, signal=31%	MOG/CXADR/TRIM59/GSN/SCARB1/RPSA/HS3ST5/NPC1/LAMP1/SCARB2/CD81/UVRAG	activated
GO:0048842	positive regulation of axon extension involved in axon guidance	3	0.870856	1.43842	0.0284577	0.0284577	0.569318	240	tags=67%, list=7%, signal=62%	DSCAM/SEMA5A	activated
GO:1902905	positive regulation of supramolecular fiber organization	64	0.48568	1.42572	0.028777	0.028777	0.569318	554	tags=30%, list=16%, signal=26%	GSN/BIN1/WASF1/LPAR1/SLAIN1/RGCC/SEMA5A/TENM1/MTSS1/RPS3/DSTN/APP/PSEN1/RICTOR/PROX1/CDC42/RHOA/RAC1/DLG1	activated
GO:0006935	chemotaxis	88	0.46426	1.39644	0.0287896	0.0287896	0.569318	755	tags=36%, list=21%, signal=29%	CXADR/DSCAM/UNC5C/PLD1/ENPP2/LPAR1/SEMA4D/DAPK2/PTPRO/SLC12A2/SEMA5A/RPL13A/PADI2/TMSB4X/PPIA/TIAM1/ITGA9/APP/EPHB1/RPS19/CYRIB/PRKCQ/MACO1/RHOA/RAC1/STK39/MOSPD2/TUBB2B/AKIRIN1/CDH13/GAB1/JAM3	activated
GO:0042330	taxis	88	0.46426	1.39644	0.0287896	0.0287896	0.569318	755	tags=36%, list=21%, signal=29%	CXADR/DSCAM/UNC5C/PLD1/ENPP2/LPAR1/SEMA4D/DAPK2/PTPRO/SLC12A2/SEMA5A/RPL13A/PADI2/TMSB4X/PPIA/TIAM1/ITGA9/APP/EPHB1/RPS19/CYRIB/PRKCQ/MACO1/RHOA/RAC1/STK39/MOSPD2/TUBB2B/AKIRIN1/CDH13/GAB1/JAM3	activated
GO:0150011	regulation of neuron projection arborization	6	-0.711487	-1.7799	0.0289016	0.0289016	0.569318	521	tags=67%, list=15%, signal=57%	GRIP1/SPRY3/MACF1/NTNG1	suppressed
GO:1900182	positive regulation of protein localization to nucleus	23	-0.399398	-1.58166	0.0289476	0.0289476	0.569318	479	tags=35%, list=13%, signal=30%	PIK3R1/GLI3/WWTR1/ZIC1/YAP1/CCT4/PRKD1/BAG3	suppressed
GO:0010464	regulation of mesenchymal cell proliferation	11	-0.56471	-1.72946	0.0289855	0.0289855	0.569318	798	tags=73%, list=22%, signal=57%	SOX9/PHF14/STAT1/SYNE1/BMPR1A/ZEB1/PRRX1/NFIB	suppressed
GO:0071674	mononuclear cell migration	37	0.53287	1.48615	0.0290011	0.0290011	0.569318	755	tags=46%, list=21%, signal=37%	APOD/CD9/PTPRO/SLC12A2/GNAI1/RPL13A/PADI2/APP/RPS19/CDC42/RHOA/RTN4/CD81/STK39/MOSPD2/AKIRIN1/JAM3	activated
GO:0021514	ventral spinal cord interneuron differentiation	3	-0.830674	-1.58001	0.0293674	0.0293674	0.569318	342	tags=100%, list=10%, signal=90%	GLI3/GLI2	suppressed
GO:0021521	ventral spinal cord interneuron specification	3	-0.830674	-1.58001	0.0293674	0.0293674	0.569318	342	tags=100%, list=10%, signal=90%	GLI3/GLI2	suppressed
GO:0021775	smoothened signaling pathway involved in ventral spinal cord interneuron specification	3	-0.830674	-1.58001	0.0293674	0.0293674	0.569318	342	tags=100%, list=10%, signal=90%	GLI3/GLI2	suppressed
GO:0021910	smoothened signaling pathway involved in ventral spinal cord patterning	3	-0.830674	-1.58001	0.0293674	0.0293674	0.569318	342	tags=100%, list=10%, signal=90%	GLI3/GLI2	suppressed
GO:0060573	cell fate specification involved in pattern specification	3	-0.830674	-1.58001	0.0293674	0.0293674	0.569318	342	tags=100%, list=10%, signal=90%	GLI3/GLI2	suppressed
GO:0060579	ventral spinal cord interneuron fate commitment	3	-0.830674	-1.58001	0.0293674	0.0293674	0.569318	342	tags=100%, list=10%, signal=90%	GLI3/GLI2	suppressed
GO:0060581	cell fate commitment involved in pattern specification	3	-0.830674	-1.58001	0.0293674	0.0293674	0.569318	342	tags=100%, list=10%, signal=90%	GLI3/GLI2	suppressed
GO:0051969	regulation of transmission of nerve impulse	3	0.869724	1.43655	0.029465	0.029465	0.569318	321	tags=67%, list=9%, signal=61%	FGF12/TNR	activated
GO:1904705	regulation of vascular associated smooth muscle cell proliferation	17	-0.461953	-1.65749	0.0294818	0.0294818	0.569318	410	tags=76%, list=12%, signal=68%	PDCD4/NDRG2/NF1/GNA12/JUN/GNA13/TAFA5/MAP3K5/BMPR1A/FGF2/PRKG1/MEF2C/DDR2	suppressed
GO:1990874	vascular associated smooth muscle cell proliferation	17	-0.461953	-1.65749	0.0294818	0.0294818	0.569318	410	tags=76%, list=12%, signal=68%	PDCD4/NDRG2/NF1/GNA12/JUN/GNA13/TAFA5/MAP3K5/BMPR1A/FGF2/PRKG1/MEF2C/DDR2	suppressed
GO:0030199	collagen fibril organization	13	-0.506453	-1.66442	0.0295045	0.0295045	0.569318	854	tags=62%, list=24%, signal=47%	RB1/EXT1/TGFB2/PLOD2/COL5A3/P4HA1/DDR2/PXDN	suppressed
GO:0001649	osteoblast differentiation	68	-0.270591	-1.36287	0.0299598	0.0299598	0.573075	371	tags=29%, list=10%, signal=27%	LGR4/HSPE1/GLI3/HNRNPU/BMPR1A/BMPR1B/FGF2/WWTR1/GLI2/TNC/YAP1/GABBR1/PTCH1/MEF2C/PRKD1/CRIM1/TENT5A/RORB/DDR2/SMAD1	suppressed
GO:0006612	protein targeting to membrane	29	0.556758	1.50472	0.0299667	0.0299667	0.573075	1123	tags=59%, list=32%, signal=40%	SLC1A1/ZDHHC9/ANK3/ZDHHC11B/ARL6IP1/ZDHHC2/NACA/MTCL1/FYN/SEC62/PRNP/ZDHHC20/SRP9/C2CD5/SSR1/SEC61A2/ZDHHC14	activated
GO:0000041	transition metal ion transport	23	0.581767	1.51008	0.0299885	0.0299885	0.573075	404	tags=35%, list=11%, signal=31%	SLC1A1/TF/TMEM163/FTH1/FTL/ARHGAP1/TMEM165/B2M	activated
GO:2000060	positive regulation of ubiquitin-dependent protein catabolic process	34	0.54059	1.48977	0.0302376	0.0302376	0.573398	741	tags=41%, list=21%, signal=33%	PRICKLE1/TF/GABARAP/SIRT2/RACK1/AGTPBP1/PSEN1/SH3RF3/SUMO2/DNAJB2/LRRK2/SMURF1/CSNK1E/RBX1	activated
GO:0071305	cellular response to vitamin D	4	-0.757716	-1.62165	0.0302874	0.0302874	0.573398	298	tags=100%, list=8%, signal=92%	GDAP1/MN1/TNC	suppressed
GO:0046486	glycerolipid metabolic process	100	0.448696	1.3505	0.0303337	0.0303337	0.573398	685	tags=29%, list=19%, signal=24%	MTMR7/AGPAT4/PIP5K1B/PLD1/ENPP2/SYNJ2/LPGAT1/SCARB1/PIK3C2B/PLAAT3/PLCB4/ABHD6/LIPA/DBI/SLC44A1/PIP4K2A/NAPEPLD/SERINC1/FAR1/HYCC1/INPP1/UVRAG/BPNT2/INSIG1/DDHD2/PTPN11/SERINC5/SYNJ1/AGPAT3	activated
GO:1902255	positive regulation of intrinsic apoptotic signaling pathway by p53 class mediator	3	0.869272	1.4358	0.0304723	0.0304723	0.573398	468	tags=100%, list=13%, signal=87%	RPL26/RPS7/UBB	activated
GO:0110053	regulation of actin filament organization	85	0.460841	1.38154	0.0304878	0.0304878	0.573398	908	tags=39%, list=26%, signal=30%	TMEFF2/GSN/BIN1/WASF1/LPAR1/RGCC/SEMA5A/TENM1/TMSB4X/MTSS1/ACTG1/DSTN/LIMA1/CYRIB/ARPC5/C9orf72/RICTOR/SSH2/CDC42/RHOA/RAC1/DLG1/CLASP2/EVL/WASHC5/RDX/GRB2/MEGF9/FCHSD2/KANK1/CD47/ARHGAP35/WASHC3	activated
GO:0018200	peptidyl-glutamic acid modification	5	0.804447	1.49332	0.0308462	0.0308462	0.573564	273	tags=60%, list=8%, signal=55%	FOLH1/TTLL7/AGTPBP1	activated
GO:0000902	cell morphogenesis	337	0.384549	1.19721	0.030969	0.030969	0.573564	730	tags=28%, list=21%, signal=24%	PRICKLE1/MAG/SRCIN1/CNP/DSCAML1/DSCAM/HECW1/PALM2AKAP2/APLP1/CNTNAP2/UNC5C/UGT8/DPYSL5/RIMS2/ENPP2/TUBA1A/ERMN/CNTN2/ARHGEF2/WASF1/LPAR1/SEMA4D/S100B/DNM3/PTPRO/ANK3/SHTN1/IL1RAPL1/COBL/SH3KBP1/SEMA5A/KIF13B/HECW2/KIRREL3/NFASC/ZNF365/LIPA/APBB1/RPL24/TNR/KIF5C/CFL1/TIAM1/ACTG1/ACTB/SEPTIN7/GAS7/APP/EPHB1/STRADB/PSEN1/P2RX7/IQGAP1/MYO9B/DOCK10/TSC22D4/ATL1/C9orf72/FEZ1/UBB/NDEL1/TMEM108/PROX1/PRK…	activated
GO:1990403	embryonic brain development	6	0.769017	1.50271	0.0309792	0.0309792	0.573564	713	tags=67%, list=20%, signal=53%	PRICKLE1/RPL10/TUBB2B/CDC40	activated
GO:0043903	regulation of biological process involved in symbiotic interaction	6	0.768168	1.50105	0.0309792	0.0309792	0.573564	350	tags=50%, list=10%, signal=45%	TRIM59/GSN/HS3ST5	activated
GO:0052372	modulation by symbiont of entry into host	6	0.768168	1.50105	0.0309792	0.0309792	0.573564	350	tags=50%, list=10%, signal=45%	TRIM59/GSN/HS3ST5	activated
GO:0070431	nucleotide-binding oligomerization domain containing 2 signaling pathway	4	-0.754645	-1.61508	0.0311005	0.0311005	0.573801	274	tags=75%, list=8%, signal=69%	XIAP/HSPA1A/HSPA1B	suppressed
GO:0045861	negative regulation of proteolysis	56	0.487839	1.41438	0.031185	0.031185	0.573801	914	tags=45%, list=26%, signal=34%	SPOCK3/BIN1/GAPDH/TIMP2/RPL11/RFFL/RPS7/PEBP1/ARL6IP1/RPL5/APP/PSEN1/RYBP/GABARAPL2/NAIP/RPL23/PAPLN/SERPINI1/SPOCK1/LRRK2/CST3/HIPK2/PRNP/USP25/USP14	activated
GO:0008202	steroid metabolic process	58	0.487798	1.4214	0.0320911	0.0320911	0.586933	661	tags=36%, list=19%, signal=30%	ABCA5/ABCA2/SQLE/LSS/SCARB1/GNAI1/CYP51A1/LIPA/PLEKHA1/MSMO1/APP/LIMA1/FDFT1/NPC1/IDI1/HMGCS1/PROX1/HMGCR/SF1/INSIG1/ABCG1	activated
GO:0060627	regulation of vesicle-mediated transport	149	0.423115	1.29011	0.0320963	0.0320963	0.586933	1041	tags=40%, list=29%, signal=30%	PRKCB/SH3GL3/RNF220/RIMS2/PLD1/PCLO/CD22/ERC2/BIN1/SEPTIN4/ABCA2/TF/LPAR1/SCARB1/IL1RAPL1/DNAJC6/RACK1/ARHGAP1/ZDHHC2/ACTG1/ACTB/CD63/APP/PSEN1/B2M/VAMP2/C9orf72/TNK2/CDC42/RAC1/ARRB1/CLASP2/LAMP1/ZFYVE16/HNRNPK/SYT1/TUB/LRRK2/CDH13/MYLK/RDX/SLC4A8/PPFIA2/VPS4B/MTMR2/CD47/SYTL4/SOD1/APPL1/RAP1A/PDCD6IP/RIMS1/RAB11A/PTPN1/PRKAA1/C2CD5/SYT9/INSR/HIP1R/STXBP3	activated
GO:0032814	regulation of natural killer cell activation	4	-0.751279	-1.60787	0.0323201	0.0323201	0.588337	25	tags=100%, list=1%, signal=99%	PIBF1/TOX/RASGRP1	suppressed
GO:0015748	organophosphate ester transport	42	0.512912	1.45699	0.0325973	0.0325973	0.588337	954	tags=52%, list=27%, signal=39%	ANO4/ATP10B/SCARB1/XKR4/DBI/ATP8A1/LRRC8B/GLTP/P2RX7/SLC35D2/LRRC8A/SLC35A3/SCARB2/ATP11A/ABCG1/SLC35B3/VMP1/TMEM241/SLC25A36/CD47/TMEM30A/ABCC5	activated
GO:0032434	regulation of proteasomal ubiquitin-dependent protein catabolic process	43	0.520207	1.47746	0.0326939	0.0326939	0.588337	741	tags=35%, list=21%, signal=28%	PRICKLE1/TF/GABARAP/SIRT2/RPL11/RACK1/PSEN1/SH3RF3/RYBP/SUMO2/DNAJB2/UFL1/LRRK2/CSNK1E/RBX1	activated
GO:1903052	positive regulation of proteolysis involved in protein catabolic process	41	0.510923	1.44588	0.0327004	0.0327004	0.588337	741	tags=37%, list=21%, signal=29%	PRICKLE1/TF/GABARAP/SIRT2/RACK1/AGTPBP1/PSEN1/SH3RF3/SUMO2/DNAJB2/UFL1/LRRK2/SMURF1/CSNK1E/RBX1	activated
GO:0033077	T cell differentiation in thymus	24	-0.403094	-1.59507	0.0327161	0.0327161	0.588337	682	tags=46%, list=19%, signal=37%	ITPKB/ADAM17/BCL2/NFATC3/GLI3/SOS1/ZFP36L2/ZEB1/GLI2/CAMK4/RASGRP1	suppressed
GO:0051100	negative regulation of binding	17	0.621057	1.5136	0.032767	0.032767	0.588337	735	tags=53%, list=21%, signal=42%	RACK1/ACTB/PSEN1/B2M/PTPRF/TMBIM6/DNAJB2/LRRK2/CSNK1E	activated
GO:0032816	positive regulation of natural killer cell activation	3	-0.822477	-1.56442	0.0334307	0.0334307	0.591036	25	tags=100%, list=1%, signal=99%	TOX/RASGRP1	suppressed
GO:0032823	regulation of natural killer cell differentiation	3	-0.822477	-1.56442	0.0334307	0.0334307	0.591036	25	tags=100%, list=1%, signal=99%	TOX/RASGRP1	suppressed
GO:0032825	positive regulation of natural killer cell differentiation	3	-0.822477	-1.56442	0.0334307	0.0334307	0.591036	25	tags=100%, list=1%, signal=99%	TOX/RASGRP1	suppressed
GO:0035331	negative regulation of hippo signaling	11	-0.549067	-1.68156	0.0334447	0.0334447	0.591036	133	tags=64%, list=4%, signal=61%	WWC3/WWC2/MARK3/SLMAP/WWC1/SHANK2/MOB4	suppressed
GO:0048469	cell maturation	34	0.537218	1.48048	0.0334773	0.0334773	0.591036	374	tags=26%, list=11%, signal=24%	GLDN/SOX10/CNTNAP2/CNTN2/SIRT2/H3-3B/SOX8/H3-3A/APP	activated
GO:0008064	regulation of actin polymerization or depolymerization	45	0.498305	1.41865	0.0336134	0.0336134	0.591036	1037	tags=49%, list=29%, signal=35%	GSN/BIN1/SEMA5A/TENM1/TMSB4X/DSTN/LIMA1/CYRIB/ARPC5/RICTOR/SSH2/DLG1/EVL/RDX/GRB2/MEGF9/FCHSD2/KANK1/ARHGAP35/SLIT2/HIP1R/ARPC2	activated
GO:0030832	regulation of actin filament length	45	0.498305	1.41865	0.0336134	0.0336134	0.591036	1037	tags=49%, list=29%, signal=35%	GSN/BIN1/SEMA5A/TENM1/TMSB4X/DSTN/LIMA1/CYRIB/ARPC5/RICTOR/SSH2/DLG1/EVL/RDX/GRB2/MEGF9/FCHSD2/KANK1/ARHGAP35/SLIT2/HIP1R/ARPC2	activated
GO:0060322	head development	239	0.397225	1.23135	0.033966	0.033966	0.592902	541	tags=22%, list=15%, signal=20%	PRICKLE1/CA10/MAG/AATK/MBP/SLC1A1/CNP/DSCAML1/PLP1/APLP1/CNTNAP2/UNC5C/APOD/TUBA1A/SHROOM4/CNTN2/SELENOP/C21orf91/LPAR1/SIRT2/SUN2/SEMA5A/PADI2/KIRREL3/NFASC/AGTPBP1/ZNF365/RTN1/PLEKHA1/TNR/NDE1/ACTB/APP/EPHB1/PSEN1/ATP5PF/B2M/BNIP3/FEZ1/COMT/UBB/NDEL1/TMEM108/PROX1/MACO1/DYNLL1/CDC42/RHOA/CALM1/FGFR2/RBPJ/RTN4	activated
GO:0014912	negative regulation of smooth muscle cell migration	12	-0.511174	-1.62201	0.0341021	0.0341021	0.592902	384	tags=58%, list=11%, signal=52%	GNA13/TAFA5/ABHD2/BMPR1A/PRKG1/LRP1/MEF2C	suppressed
GO:0022618	protein-RNA complex assembly	50	0.490262	1.41187	0.0342679	0.0342679	0.592902	1421	tags=68%, list=40%, signal=41%	RPS14/FAU/RPL11/RPL13A/RPS15/RPS28/RPS27/RPL24/RPSA/RPL5/RPS19/RPL38/LUC7L2/SF1/DDX39B/SRSF5/RSRP1/SF3B1/GEMIN8/DHX29/SRSF10/DICER1/SFSWAP/NVL/PTBP2/PRPF18/EIF3A/SRPK2/DDX46/PSIP1/XRCC5/SETX/YTHDC1/LUC7L	activated
GO:0045216	cell-cell junction organization	57	0.483497	1.40529	0.0342679	0.0342679	0.592902	755	tags=35%, list=21%, signal=28%	CLDN11/CXADR/CNTNAP2/UGT8/CD9/PTPRO/PKP4/MTSS1/ACTG1/ACTB/STRN/CDC42/RHOA/DLG1/EPB41L3/AGT/TJP2/CDH13/RDX/JAM3	activated
GO:0072384	organelle transport along microtubule	35	0.526655	1.45818	0.0343716	0.0343716	0.592902	915	tags=49%, list=26%, signal=36%	DYNC1I1/TUBA1A/SUN2/KIF13B/AGTPBP1/NDE1/FEZ1/UBB/NDEL1/CDC42/LAMP1/KIF13A/MAP1B/BORCS5/TRAK2/KIF3A/SUN1	activated
GO:0001973	G protein-coupled adenosine receptor signaling pathway	3	0.861299	1.42263	0.0345016	0.0345016	0.592902	322	tags=67%, list=9%, signal=61%	CNTN2/ADCY5	activated
GO:0035588	G protein-coupled purinergic receptor signaling pathway	3	0.861299	1.42263	0.0345016	0.0345016	0.592902	322	tags=67%, list=9%, signal=61%	CNTN2/ADCY5	activated
GO:0046470	phosphatidylcholine metabolic process	14	0.648236	1.5351	0.0345253	0.0345253	0.592902	327	tags=43%, list=9%, signal=39%	ENPP2/LPGAT1/SCARB1/PLAAT3/DBI/SLC44A1	activated
GO:0006688	glycosphingolipid biosynthetic process	11	0.67899	1.53715	0.0346658	0.0346658	0.592902	288	tags=36%, list=8%, signal=34%	FA2H/UGT8/ST6GALNAC3/ST3GAL5	activated
GO:0001707	mesoderm formation	19	-0.433417	-1.62708	0.034817	0.034817	0.592902	806	tags=53%, list=23%, signal=41%	EPB41L5/EXT2/GPI/BMPR2/ACVR1/AHDC1/EYA1/BMPR1A/EYA2/SMAD1	suppressed
GO:0048332	mesoderm morphogenesis	19	-0.433417	-1.62708	0.034817	0.034817	0.592902	806	tags=53%, list=23%, signal=41%	EPB41L5/EXT2/GPI/BMPR2/ACVR1/AHDC1/EYA1/BMPR1A/EYA2/SMAD1	suppressed
GO:0061002	negative regulation of dendritic spine morphogenesis	3	0.85835	1.41776	0.035509	0.035509	0.602958	169	tags=33%, list=5%, signal=32%	DNM3	activated
GO:0051961	negative regulation of nervous system development	44	0.502715	1.42866	0.0357895	0.0357895	0.604216	555	tags=30%, list=16%, signal=25%	MAG/SOX10/DPYSL5/ELAPOR2/SIRT2/SEMA5A/TNR/APP/PSEN1/B2M/PROX1/RTN4/MT3	activated
GO:0032289	central nervous system myelin formation	5	0.798586	1.48244	0.0358729	0.0358729	0.604216	125	tags=60%, list=4%, signal=58%	MAG/MOBP/ABCA2	activated
GO:0051495	positive regulation of cytoskeleton organization	64	0.47988	1.40869	0.0359712	0.0359712	0.604216	860	tags=39%, list=24%, signal=30%	GSN/BIN1/WASF1/LPAR1/SLAIN1/RGCC/SEMA5A/TENM1/MTSS1/RPS3/DSTN/P2RX7/RICTOR/PROX1/CDC42/RHOA/RAC1/DLG1/EVL/GRB2/MAP1B/VPS4B/NUMA1/FCHSD2/CD47	activated
GO:0014014	negative regulation of gliogenesis	10	0.691125	1.53635	0.0359897	0.0359897	0.604216	156	tags=20%, list=4%, signal=19%	SOX10/SIRT2	activated
GO:0030522	intracellular receptor signaling pathway	102	-0.238513	-1.1896	0.0362845	0.0362845	0.60745	494	tags=23%, list=14%, signal=20%	NR1D2/RHOXF1/SLC15A2/STAT3/TRERF1/HMGB1/EIF2AK2/MN1/CRY1/HSPA1A/HSPA1B/NR3C2/RORA/DNAJA1/HNF4G/BMAL1/PRKD1/ESRRG/PTGES3/DDX60/RORB/AR/COLEC12	suppressed
GO:0070542	response to fatty acid	11	0.665777	1.50724	0.0369427	0.0369427	0.611879	220	tags=27%, list=6%, signal=26%	KCNK10/PDK4/SCD	activated
GO:0071772	response to BMP	45	-0.302642	-1.38245	0.0370374	0.0370374	0.611879	286	tags=22%, list=8%, signal=21%	BMPR1A/BMPR1B/FSTL5/NFIA/ZNF423/HIVEP1/SORL1/CRIM1/RGMA/SMAD1	suppressed
GO:0071773	cellular response to BMP stimulus	45	-0.302642	-1.38245	0.0370374	0.0370374	0.611879	286	tags=22%, list=8%, signal=21%	BMPR1A/BMPR1B/FSTL5/NFIA/ZNF423/HIVEP1/SORL1/CRIM1/RGMA/SMAD1	suppressed
GO:1904666	regulation of ubiquitin protein ligase activity	6	0.754073	1.47351	0.037464	0.037464	0.611879	498	tags=67%, list=14%, signal=57%	RPL11/RPS7/RPL5/RPL23	activated
GO:0032528	microvillus organization	6	0.753794	1.47296	0.037464	0.037464	0.611879	669	tags=67%, list=19%, signal=54%	GLDN/PLD1/RAPGEF6/PTPN11	activated
GO:0098814	spontaneous synaptic transmission	6	0.752196	1.46984	0.037464	0.037464	0.611879	642	tags=67%, list=18%, signal=55%	RIMS2/SLC12A2/APP/SYT1	activated
GO:0050905	neuromuscular process	38	0.518946	1.45164	0.0374732	0.0374732	0.611879	466	tags=29%, list=13%, signal=25%	FGF12/CNTNAP2/TUBA1A/PCDH15/BACE1/AGTPBP1/TNR/ADCY5/APP/GLRB/COMT	activated
GO:0014855	striated muscle cell proliferation	25	-0.369223	-1.47777	0.0381334	0.0381334	0.611879	286	tags=28%, list=8%, signal=26%	BMPR1A/FGF2/SUGT1/YAP1/MEF2C/TENM4/SMAD1	suppressed
GO:0038007	netrin-activated signaling pathway	5	0.796621	1.47879	0.0381578	0.0381578	0.611879	193	tags=60%, list=5%, signal=57%	DSCAM/UNC5C/SHTN1	activated
GO:0034205	amyloid-beta formation	20	0.583929	1.48805	0.0381944	0.0381944	0.611879	927	tags=65%, list=26%, signal=48%	BIN1/ABCA2/SLC2A13/BACE1/RTN1/PSEN1/RTN4/IFNGR1/ABCG1/CSNK1E/PRNP/TMED10/RTN3	activated
GO:0022011	myelination in peripheral nervous system	14	0.638587	1.51225	0.0382244	0.0382244	0.611879	156	tags=21%, list=4%, signal=21%	FA2H/SH3TC2/SIRT2	activated
GO:0032292	peripheral nervous system axon ensheathment	14	0.638587	1.51225	0.0382244	0.0382244	0.611879	156	tags=21%, list=4%, signal=21%	FA2H/SH3TC2/SIRT2	activated
GO:1900246	positive regulation of RIG-I signaling pathway	3	-0.814249	-1.54877	0.0382365	0.0382365	0.611879	58	tags=100%, list=2%, signal=98%	PUM1/DDX60	suppressed
GO:0009791	post-embryonic development	26	0.550126	1.45074	0.0385925	0.0385925	0.611879	637	tags=31%, list=18%, signal=25%	DSCAM/SELENOP/PLEKHA1/HMGN1/PSEN1/FGFR2/BPNT2/MYO1E	activated
GO:0002068	glandular epithelial cell development	6	-0.689372	-1.72458	0.0386162	0.0386162	0.611879	690	tags=83%, list=19%, signal=67%	CDH2/CLOCK/RFX3/HIF1A/BMAL1	suppressed
GO:0042987	amyloid precursor protein catabolic process	25	0.55917	1.46961	0.0386364	0.0386364	0.611879	927	tags=56%, list=26%, signal=42%	BIN1/ABCA2/SLC2A13/BACE1/RTN1/APP/PSEN1/RTN4/IFNGR1/ABCG1/CSNK1E/PRNP/TMED10/RTN3	activated
GO:0046165	alcohol biosynthetic process	37	0.521323	1.45395	0.0386681	0.0386681	0.611879	997	tags=49%, list=28%, signal=35%	ABCA2/LSS/GNAI1/SPTLC2/CYP51A1/LIPA/MSMO1/FDFT1/IDI1/HMGCS1/HMGCR/INSIG1/ABCG1/IP6K1/PRKAA1/LBR/ACER3/PPIP5K2	activated
GO:1901800	positive regulation of proteasomal protein catabolic process	35	0.519067	1.43717	0.0386681	0.0386681	0.611879	741	tags=34%, list=21%, signal=27%	PRICKLE1/TF/GABARAP/SIRT2/RACK1/PSEN1/SH3RF3/SUMO2/DNAJB2/LRRK2/CSNK1E/RBX1	activated
GO:0042753	positive regulation of circadian rhythm	7	-0.647962	-1.70917	0.0388157	0.0388157	0.611879	216	tags=57%, list=6%, signal=54%	CLOCK/PRKG1/RORA/BMAL1	suppressed
GO:0015846	polyamine transport	5	-0.72457	-1.68396	0.038924	0.038924	0.611879	435	tags=100%, list=12%, signal=88%	SLC18B1/ATP13A4/AZIN1/ATP13A5	suppressed
GO:1902047	polyamine transmembrane transport	5	-0.72457	-1.68396	0.038924	0.038924	0.611879	435	tags=100%, list=12%, signal=88%	SLC18B1/ATP13A4/AZIN1/ATP13A5	suppressed
GO:0006811	monoatomic ion transport	270	0.389331	1.20876	0.038961	0.038961	0.611879	859	tags=32%, list=24%, signal=26%	PLLP/KCNIP4/PRKCB/SLC1A1/PLP1/KCNK10/FGF14/FGF12/NKAIN2/SLC24A2/SLC22A15/KCNMB4/ANO4/BIN1/ATP1B1/SLCO3A1/SLC5A11/TF/SLCO1A2/NIPAL3/TMEM163/TMEM63A/FTH1/GRIA4/PACC1/ANK3/SLC12A2/PLCB4/FTL/ARHGAP1/TMSB4X/FXYD6/SLC22A23/ATP8A1/LRRC8B/CD63/KCNH8/PSEN1/TMEM165/ATP5PF/COX4I1/B2M/P2RX7/KCNMB2/CA2/LRRC8A/GLRB/VAMP2/LRRC8D/TTYH2/PXK/CALM1/ATP5PO/DLG1/MT3/PKD2/GRIK2/STK39/CNTN1/CACNA2D3/SCN3A/TMBIM6/GABRB1…	activated
GO:0043523	regulation of neuron apoptotic process	58	0.476869	1.38955	0.0393375	0.0393375	0.611879	869	tags=41%, list=24%, signal=32%	MAG/SLC1A1/ERBB3/BACE1/RETREG1/EGLN3/CNTFR/APP/PSEN1/UBB/NAIP/FBXO7/CDC42/RHOA/MT3/TRIM2/GRIK2/PARP1/SNX6/MSH2/HIPK2/PRNP/STAMBP/SOD1	activated
GO:0010573	vascular endothelial growth factor production	5	-0.722819	-1.67989	0.0393589	0.0393589	0.611879	455	tags=80%, list=13%, signal=70%	NDRG2/STAT3/HIF1A/RORA	suppressed
GO:0010574	regulation of vascular endothelial growth factor production	5	-0.722819	-1.67989	0.0393589	0.0393589	0.611879	455	tags=80%, list=13%, signal=70%	NDRG2/STAT3/HIF1A/RORA	suppressed
GO:0045776	negative regulation of blood pressure	5	-0.7218	-1.67752	0.0393589	0.0393589	0.611879	995	tags=100%, list=28%, signal=72%	BMPR2/ARHGAP42/ADRA1A/ABCC9	suppressed
GO:0034113	heterotypic cell-cell adhesion	14	0.637061	1.50864	0.0394575	0.0394575	0.611879	24	tags=21%, list=1%, signal=21%	GLDN/CXADR/MBP	activated
GO:0071826	protein-RNA complex organization	52	0.481539	1.38969	0.0396246	0.0396246	0.611879	1421	tags=65%, list=40%, signal=40%	RPS14/FAU/RPL11/RPL13A/RPS15/RPS28/RPS27/RPL24/RPSA/RPL5/RPS19/RPL38/LUC7L2/SF1/DDX39B/SRSF5/RSRP1/SF3B1/GEMIN8/DHX29/SRSF10/DICER1/SFSWAP/NVL/PTBP2/PRPF18/EIF3A/SRPK2/DDX46/PSIP1/XRCC5/SETX/YTHDC1/LUC7L	activated
GO:0051258	protein polymerization	84	0.453454	1.35959	0.0396341	0.0396341	0.611879	1046	tags=42%, list=29%, signal=30%	GSN/TUBA1A/BIN1/WASF1/SLAIN1/COBL/TENM1/TMSB4X/RPS3/NDE1/GAS7/CYRIB/ARPC5/RICTOR/NDEL1/SSH2/RAC1/DLG1/CLASP2/PCNT/EVL/WASHC5/RDX/GRB2/MAP1B/NUMA1/MEGF9/FCHSD2/KANK1/WASHC3/AMBRA1/SLIT2/HIP1R/ARPC2/DNM2	activated
GO:0090063	positive regulation of microtubule nucleation	4	-0.740108	-1.58396	0.0396378	0.0396378	0.611879	274	tags=100%, list=8%, signal=92%	PDE4DIP/HSPA1A/HSPA1B	suppressed
GO:0031018	endocrine pancreas development	7	-0.646174	-1.70445	0.0398439	0.0398439	0.612181	1086	tags=86%, list=31%, signal=60%	CDH2/ZNF800/SOX9/CLOCK/RFX3/BMAL1	suppressed
GO:0000281	mitotic cytokinesis	24	0.562627	1.47376	0.0398633	0.0398633	0.612181	1000	tags=54%, list=28%, signal=39%	ANK3/ANLN/ZNF365/CFL1/IQGAP1/SON/RHOA/RHOB/VPS4B/STAMBP/PDCD6IP/RAB11A/WNK1	activated
GO:0034250	positive regulation of amide metabolic process	8	0.712632	1.4955	0.0401606	0.0401606	0.613576	735	tags=62%, list=21%, signal=50%	ABCA2/SLC2A13/IFNGR1/ABCG1/CSNK1E	activated
GO:1902004	positive regulation of amyloid-beta formation	8	0.712632	1.4955	0.0401606	0.0401606	0.613576	735	tags=62%, list=21%, signal=50%	ABCA2/SLC2A13/IFNGR1/ABCG1/CSNK1E	activated
GO:1900034	regulation of cellular response to heat	7	-0.645394	-1.7024	0.040358	0.040358	0.613773	579	tags=43%, list=16%, signal=36%	DNAJB1/DNAJB6/CHORDC1	suppressed
GO:0030879	mammary gland development	24	-0.390301	-1.54445	0.0405198	0.0405198	0.613773	662	tags=54%, list=19%, signal=44%	NFKB1/CSMD1/ROBO1/NCOA1/ERBB4/RREB1/HIF1A/GLI3/FGF2/GLI2/NRG3/PTCH1/AR	suppressed
GO:0000910	cytokinesis	53	0.483064	1.39669	0.0405827	0.0405827	0.613773	1000	tags=43%, list=28%, signal=32%	SEPTIN4/ANK3/ANLN/ZNF365/PKP4/CFL1/SEPTIN7/IQGAP1/SEPTIN8/CCP110/SON/CDC42/RHOA/CALM1/RHOB/UVRAG/WASHC5/KIF13A/VPS4B/STAMBP/PDCD6IP/RAB11A/WNK1	activated
GO:0003174	mitral valve development	4	-0.738751	-1.58106	0.0408574	0.0408574	0.613773	934	tags=100%, list=26%, signal=74%	BMPR2/ACVR1/BMPR1A	suppressed
GO:0003183	mitral valve morphogenesis	4	-0.738751	-1.58106	0.0408574	0.0408574	0.613773	934	tags=100%, list=26%, signal=74%	BMPR2/ACVR1/BMPR1A	suppressed
GO:0046854	phosphatidylinositol phosphate biosynthetic process	25	0.556595	1.46284	0.0409091	0.0409091	0.613773	674	tags=36%, list=19%, signal=29%	PIP5K1B/SYNJ2/PIK3C2B/PIP4K2A/HYCC1/INPP1/UVRAG/BPNT2/SYNJ1	activated
GO:0070426	positive regulation of nucleotide-binding domain, leucine rich repeat containing receptor signaling pathway	3	-0.807389	-1.53572	0.0412063	0.0412063	0.613773	274	tags=100%, list=8%, signal=92%	HSPA1A/HSPA1B	suppressed
GO:0070432	regulation of nucleotide-binding oligomerization domain containing 2 signaling pathway	3	-0.807389	-1.53572	0.0412063	0.0412063	0.613773	274	tags=100%, list=8%, signal=92%	HSPA1A/HSPA1B	suppressed
GO:0070434	positive regulation of nucleotide-binding oligomerization domain containing 2 signaling pathway	3	-0.807389	-1.53572	0.0412063	0.0412063	0.613773	274	tags=100%, list=8%, signal=92%	HSPA1A/HSPA1B	suppressed
GO:2000074	regulation of type B pancreatic cell development	3	-0.807141	-1.53525	0.0412063	0.0412063	0.613773	690	tags=100%, list=19%, signal=81%	RFX3/BMAL1	suppressed
GO:0043086	negative regulation of catalytic activity	100	0.435713	1.31142	0.041456	0.041456	0.61556	783	tags=36%, list=22%, signal=29%	SRCIN1/SH3BP5/DBNDD2/SPOCK3/DEPTOR/BIN1/GAPDH/PTPRO/TIMP2/RPL11/SH3BP4/RFFL/PPIA/RPS7/ADGRV1/PEBP1/ARL6IP1/RPL5/APP/PSEN1/NAIP/RPL23/MT3/PAPLN/GRM3/SERPINI1/EIF4A2/CORO1C/SPOCK1/TMBIM6/AGT/LRRK2/RDX/NPM1/SNX6/CST3	activated
GO:1990504	dense core granule exocytosis	5	-0.717105	-1.66661	0.0415334	0.0415334	0.61556	343	tags=60%, list=10%, signal=54%	CADPS/SNAP25/CADPS2	suppressed
GO:0098657	import into cell	255	0.393707	1.2203	0.041958	0.041958	0.617543	740	tags=28%, list=21%, signal=24%	SLC1A1/GSN/MYO1D/APLP1/SH3GL3/RNF220/SLC24A2/CD9/CD22/SYNJ2/REPS2/BIN1/ATP1B1/CNTN2/ABCA2/TF/ELMO1/WASF1/LPAR1/DNM3/SCARB1/XKR4/DNAJC6/SLC12A2/RHOBTB1/SH3KBP1/RACK1/SH3BP4/LIPA/ATP8A1/LRRC8B/ARL6IP1/ACTG1/ACTB/CD63/APP/PSEN1/B2M/P2RX7/LRRC8A/NPC1/VAMP2/C9orf72/ARL6IP5/TNK2/CLTA/TMEM108/EPN2/CDC42/CALM1/RAC1/RHOU/ARRB1/DLG1/SCARB2/SNX1/CD81/ZFYVE16/CORO1C/HNRNPK/MYO1E/CANX/SYNJ1/FYN/TUB/SLC38A1/LR…	activated
GO:0006826	iron ion transport	13	0.638771	1.50327	0.0420272	0.0420272	0.617543	404	tags=38%, list=11%, signal=34%	TF/FTH1/FTL/ARHGAP1/B2M	activated
GO:1903050	regulation of proteolysis involved in protein catabolic process	72	0.462368	1.36855	0.0420513	0.0420513	0.617543	914	tags=36%, list=26%, signal=27%	PRICKLE1/TF/GABARAP/SIRT2/RPL11/RACK1/AGTPBP1/RPS7/RPL5/PSEN1/SH3RF3/RYBP/UBB/GABARAPL2/RPL23/SUMO2/DNAJB2/UFL1/LRRK2/SMURF1/CSNK1E/RBX1/HIPK2/DISC1/USP25/USP14	activated
GO:0045619	regulation of lymphocyte differentiation	41	-0.318476	-1.44061	0.0421791	0.0421791	0.617543	528	tags=29%, list=15%, signal=25%	SH3RF1/OPA1/SMARCA2/HMGB1/GLI3/SOS1/ZFP36L2/ZEB1/GLI2/CAMK4/RASGRP1/KLHL25	suppressed
GO:0021955	central nervous system neuron axonogenesis	15	-0.429273	-1.51387	0.0422283	0.0422283	0.617543	214	tags=40%, list=6%, signal=38%	B4GALT5/GLI2/NFIB/DCLK1/DCC/PLXNA4	suppressed
GO:0042311	vasodilation	9	-0.599795	-1.72322	0.0423477	0.0423477	0.617543	812	tags=78%, list=23%, signal=60%	EXT1/EXT2/EDNRB/KCNMA1/EGFR/ABCC9/PRKG1	suppressed
GO:0048484	enteric nervous system development	4	0.812144	1.44513	0.0425868	0.0425868	0.617543	213	tags=50%, list=6%, signal=47%	SOX10/SOX8	activated
GO:0015837	amine transport	21	0.573699	1.46926	0.0427746	0.0427746	0.617543	705	tags=48%, list=20%, signal=38%	PRKCB/GRM7/SLC12A2/SLC44A1/ARL6IP1/PSEN1/P2RX7/ARL6IP5/SYT1/SLC38A1	activated
GO:0006474	N-terminal protein amino acid acetylation	5	-0.714564	-1.6607	0.0428381	0.0428381	0.617543	271	tags=80%, list=8%, signal=74%	CREBBP/NAA35/NAA50/NAA16	suppressed
GO:1990253	cellular response to leucine starvation	5	-0.714447	-1.66043	0.0428381	0.0428381	0.617543	42	tags=100%, list=1%, signal=99%	RRAGB/MTOR/ATF2/SESN3	suppressed
GO:0001894	tissue homeostasis	66	0.466744	1.37233	0.0431211	0.0431211	0.617543	409	tags=23%, list=11%, signal=20%	PRICKLE1/CXADR/MBP/SLC1A1/TUBA1A/PDK4/TF/PCDH15/SLC12A2/LIPA/ADGRV1/ACTG1/ACTB/ZEB2/P2RX7	activated
GO:0060249	anatomical structure homeostasis	66	0.466744	1.37233	0.0431211	0.0431211	0.617543	409	tags=23%, list=11%, signal=20%	PRICKLE1/CXADR/MBP/SLC1A1/TUBA1A/PDK4/TF/PCDH15/SLC12A2/LIPA/ADGRV1/ACTG1/ACTB/ZEB2/P2RX7	activated
GO:0006754	ATP biosynthetic process	14	0.633432	1.50005	0.0431566	0.0431566	0.617543	711	tags=50%, list=20%, signal=40%	TMSB4X/LIPA/ATP5PF/ATP5PO/PARP1/ENO1/NDUFV3	activated
GO:1990138	neuron projection extension	63	0.474941	1.39394	0.0432544	0.0432544	0.617543	855	tags=41%, list=24%, signal=32%	PRICKLE1/MAG/DSCAM/RIMS2/WASF1/S100B/SHTN1/SEMA5A/TNR/TIAM1/IQGAP1/TSC22D4/C9orf72/NDEL1/TMEM108/RTN4/MT3/DDR1/CLASP2/SYT1/DIP2B/SMURF1/ULK2/MAP1B/DISC1/SLC9A6	activated
GO:0043030	regulation of macrophage activation	12	-0.491296	-1.55893	0.0434907	0.0434907	0.617543	312	tags=50%, list=9%, signal=46%	GPR137B/MFHAS1/LRFN5/IL33/HSPD1/RORA	suppressed
GO:0036135	Schwann cell migration	3	0.853821	1.41028	0.0435511	0.0435511	0.617543	354	tags=67%, list=10%, signal=60%	RRAS2/TIAM1	activated
GO:1900147	regulation of Schwann cell migration	3	0.853821	1.41028	0.0435511	0.0435511	0.617543	354	tags=67%, list=10%, signal=60%	RRAS2/TIAM1	activated
GO:0001913	T cell mediated cytotoxicity	5	0.790084	1.46666	0.0436414	0.0436414	0.617543	429	tags=60%, list=12%, signal=53%	B2M/P2RX7/CYRIB	activated
GO:0001914	regulation of T cell mediated cytotoxicity	5	0.790084	1.46666	0.0436414	0.0436414	0.617543	429	tags=60%, list=12%, signal=53%	B2M/P2RX7/CYRIB	activated
GO:0007010	cytoskeleton organization	416	0.375191	1.17339	0.043956	0.043956	0.620517	610	tags=21%, list=17%, signal=20%	PRICKLE1/LDB3/CXADR/SRCIN1/TMEFF2/GSN/MYO1D/UGT8/TTLL7/MARCKSL1/TUBA1A/PCLO/ERMN/SHROOM4/BIN1/CNTN2/TF/ELMO1/FRMD5/GABARAP/GAPDH/ARHGEF2/WASF1/LPAR1/PAK5/PPFIBP1/SLAIN1/ANK3/SHTN1/ANLN/RHOBTB1/COBL/SUN2/GNAI1/SH3KBP1/RGCC/SEMA5A/TENM1/TTLL11/TMSB4X/MYO5A/MTSS1/CFL1/RPS3/NDE1/ACTG1/DSTN/ACTB/WIPF1/GAS7/LIMA1/PHLDB1/ZEB2/P2RX7/IQGAP1/MICAL3/CALD1/C10orf90/CYRIB/ARPC5/C9orf72/RICTOR/NDEL1/SSH2/PROX1…	activated
GO:0048170	positive regulation of long-term neuronal synaptic plasticity	3	-0.805636	-1.53239	0.044176	0.044176	0.622145	269	tags=100%, list=8%, signal=93%	GRM5/FXR1	suppressed
GO:0098742	cell-cell adhesion via plasma-membrane adhesion molecules	61	0.472399	1.38351	0.0444215	0.0444215	0.624123	267	tags=18%, list=8%, signal=17%	MAG/CLDN11/CXADR/PCDH11X/MBP/DSCAML1/DSCAM/CNTN2/PCDH15/IL1RAPL1/KIRREL3	activated
GO:0060999	positive regulation of dendritic spine development	19	0.585087	1.47083	0.0448642	0.0448642	0.628857	805	tags=42%, list=23%, signal=33%	C21orf91/LPAR1/IL1RAPL1/TIAM1/PSEN1/ZMYND8/PTPRD/MAPK6	activated
GO:0043252	sodium-independent organic anion transport	3	0.849221	1.40268	0.0452261	0.0452261	0.630953	133	tags=67%, list=4%, signal=64%	SLCO3A1/SLCO1A2	activated
GO:0031179	peptide modification	3	0.848606	1.40167	0.0452261	0.0452261	0.630953	440	tags=67%, list=12%, signal=58%	LANCL1/LANCL2	activated
GO:0010970	transport along microtubule	66	0.465501	1.36868	0.0462012	0.0462012	0.639576	915	tags=42%, list=26%, signal=32%	DYNC1I1/TUBA1A/SUN2/KIF13B/AGTPBP1/KIF5C/NDE1/APP/FEZ1/UBB/NDEL1/TMEM108/DYNLL1/CDC42/DYNC1I2/LAMP1/CILK1/TUB/KIF13A/MAP1B/SPG7/APBA1/BORCS5/TRAK2/SOD1/TMEM230/KIF3A/SUN1	activated
GO:0036092	phosphatidylinositol-3-phosphate biosynthetic process	10	0.674116	1.49854	0.0462725	0.0462725	0.639576	674	tags=40%, list=19%, signal=33%	SYNJ2/PIK3C2B/UVRAG/SYNJ1	activated
GO:0007193	adenylate cyclase-inhibiting G protein-coupled receptor signaling pathway	15	0.62304	1.48923	0.0465686	0.0465686	0.639576	374	tags=47%, list=11%, signal=42%	GRM7/LPAR1/GPR37/GNAI1/GRM8/ADCY5/APP	activated
GO:0010875	positive regulation of cholesterol efflux	5	-0.707908	-1.64523	0.046765	0.046765	0.639576	317	tags=80%, list=9%, signal=73%	ABCA1/LRP1/EEPD1/PTCH1	suppressed
GO:0015914	phospholipid transport	27	0.543266	1.44594	0.046875	0.046875	0.639576	742	tags=44%, list=21%, signal=35%	ANO4/ATP10B/SCARB1/XKR4/DBI/ATP8A1/GLTP/P2RX7/SCARB2/ATP11A/ABCG1/VMP1	activated
GO:0046596	regulation of viral entry into host cell	5	0.777417	1.44314	0.0471125	0.0471125	0.639576	350	tags=60%, list=10%, signal=54%	TRIM59/GSN/HS3ST5	activated
GO:0014823	response to activity	18	-0.400017	-1.46125	0.047269	0.047269	0.639576	402	tags=56%, list=11%, signal=50%	PRKAA2/CBL/PIK3CA/CRY2/HIF1A/CRY1/ABCC9/ZEB1/PPARGC1A/COL4A2	suppressed
GO:1903051	negative regulation of proteolysis involved in protein catabolic process	21	0.567501	1.45339	0.0473988	0.0473988	0.639576	914	tags=48%, list=26%, signal=36%	RPL11/RPS7/RPL5/PSEN1/RYBP/GABARAPL2/RPL23/HIPK2/USP25/USP14	activated
GO:0043370	regulation of CD4-positive, alpha-beta T cell differentiation	8	-0.591977	-1.63317	0.0478157	0.0478157	0.639576	528	tags=50%, list=15%, signal=43%	SH3RF1/OPA1/HMGB1/KLHL25	suppressed
GO:2001235	positive regulation of apoptotic signaling pathway	33	0.512799	1.40679	0.0478261	0.0478261	0.639576	682	tags=30%, list=19%, signal=25%	MAL/SEPTIN4/RPL26/RACK1/RPS7/RPS3/APP/UBB/PDIA3/AGT	activated
GO:0006672	ceramide metabolic process	24	0.557429	1.46014	0.047836	0.047836	0.639576	602	tags=38%, list=17%, signal=31%	FA2H/UGT8/ABCA2/ST6GALNAC3/SPTLC2/ST3GAL5/P2RX7/SCARB2/ORMDL1	activated
GO:0043372	positive regulation of CD4-positive, alpha-beta T cell differentiation	3	-0.800036	-1.52174	0.0478882	0.0478882	0.639576	503	tags=67%, list=14%, signal=57%	OPA1/KLHL25	suppressed
GO:0001829	trophectodermal cell differentiation	3	-0.798446	-1.51871	0.0478882	0.0478882	0.639576	443	tags=100%, list=12%, signal=88%	HOPX/YAP1	suppressed
GO:0071402	cellular response to lipoprotein particle stimulus	12	0.649521	1.49073	0.0482846	0.0482846	0.639576	714	tags=58%, list=20%, signal=47%	CD9/TXNIP/APP/NPC1/CD81/ABCG1/CDH13	activated
GO:1902105	regulation of leukocyte differentiation	60	-0.268809	-1.27471	0.0483	0.0483	0.639576	528	tags=25%, list=15%, signal=22%	SH3RF1/OPA1/PIK3R1/PRDM16/PRKCA/SMARCA2/HMGB1/GLI3/SOS1/ZFP36L2/ZEB1/GLI2/CAMK4/RASGRP1/KLHL25	suppressed
GO:2001242	regulation of intrinsic apoptotic signaling pathway	47	0.484071	1.3809	0.0483701	0.0483701	0.639576	891	tags=47%, list=25%, signal=36%	SEPTIN4/ARHGEF2/DAPK2/RPL26/RACK1/PPIA/RPS7/RPS3/APP/UBB/FBXO7/PTTG1IP/PARP1/HNRNPK/TMBIM6/FYN/ENO1/LRRK2/TPT1/SGMS1/SOD1/URI1	activated
GO:0010765	positive regulation of sodium ion transport	11	0.652334	1.47681	0.0484076	0.0484076	0.639576	827	tags=64%, list=23%, signal=49%	FGF12/ATP1B1/ANK3/FXYD6/CNTN1/CNKSR3/ACTN4	activated
GO:0009620	response to fungus	3	0.846029	1.39741	0.0485762	0.0485762	0.639576	374	tags=67%, list=11%, signal=60%	GAPDH/APP	activated
GO:0098911	regulation of ventricular cardiac muscle cell action potential	3	0.845094	1.39587	0.0485762	0.0485762	0.639576	554	tags=100%, list=16%, signal=85%	BIN1/CTNNA3/DLG1	activated
GO:0030042	actin filament depolymerization	20	0.573573	1.46166	0.0486111	0.0486111	0.639576	413	tags=30%, list=12%, signal=27%	GSN/SEMA5A/CFL1/DSTN/LIMA1/MICAL3	activated
GO:0033689	negative regulation of osteoblast proliferation	4	-0.725938	-1.55364	0.0486176	0.0486176	0.639576	620	tags=75%, list=17%, signal=62%	BCL2/EIF2AK2/MN1	suppressed
GO:0030490	maturation of SSU-rRNA	9	0.698009	1.49943	0.0486842	0.0486842	0.639576	426	tags=56%, list=12%, signal=49%	RPS14/RPS16/RPS8/RPS28/RPS19	activated
GO:0021510	spinal cord development	23	-0.364236	-1.44242	0.048797	0.048797	0.639576	540	tags=35%, list=15%, signal=30%	INTU/PBX3/GLI3/GLI2/ZIC1/PTCH1/DCC/GRIA1	suppressed
GO:0008654	phospholipid biosynthetic process	74	0.453195	1.34631	0.0488798	0.0488798	0.639576	861	tags=38%, list=24%, signal=29%	MTMR7/AGPAT4/PIP5K1B/PLD1/SYNJ2/LPGAT1/PIK3C2B/SPTLC2/PLAAT3/SLC44A1/PIP4K2A/IDI1/HMGCS1/SERINC1/FAR1/HYCC1/INPP1/ORMDL1/UVRAG/BPNT2/SERINC5/SYNJ1/AGPAT3/PIGF/SGMS1/SAMD8/MTMR2/IP6K1	activated
GO:0002376	immune system process	439	0.370807	1.16077	0.048951	0.048951	0.639576	986	tags=34%, list=28%, signal=28%	MOG/PRKCB/CXADR/MBP/TRIM59/GSN/APOD/MFSD6/CD9/ENPP2/CD22/ATP1B1/TF/FTH1/GAPDH/MARCHF1/ARHGEF2/SEMA4D/TPD52/SIRT2/ZDHHC9/DAPK2/PTPRO/RPS14/FAU/RPS6/SLC12A2/ZDHHC11B/RPS17/GNAI1/SH3KBP1/RGCC/RPL13A/TENM1/KIF13B/PADI2/KLF13/TFEB/LIPA/RNF144A/PRDX1/PPIA/TSC22D3/RPL30/PTGDS/PLEKHA1/RPL39/RPS3/RPSA/PSMA1/ACTG1/ITGA9/ACTB/APP/EPHB1/PDE5A/PSEN1/B2M/P2RX7/CHST3/RPS19/CYRIB/LRRC8A/VAMP2/DOCK10/C9orf72/CCND…	activated
GO:0009152	purine ribonucleotide biosynthetic process	27	0.539882	1.43693	0.0491071	0.0491071	0.639576	711	tags=44%, list=20%, signal=36%	AK5/AMPD3/TMSB4X/LIPA/ADCY5/ATP5PF/ATP5PO/PARP1/PAPSS1/ADSS2/ENO1/NDUFV3	activated
GO:0046632	alpha-beta T cell differentiation	21	-0.402322	-1.56668	0.0491712	0.0491712	0.639576	682	tags=43%, list=19%, signal=35%	ITPKB/BCL2/SH3RF1/OPA1/STAT3/HMGB1/GLI3/RORA/KLHL25	suppressed
GO:0098900	regulation of action potential	14	0.625838	1.48206	0.0493218	0.0493218	0.639576	554	tags=43%, list=16%, signal=36%	CXADR/FGF12/BIN1/CTNNA3/CALM1/DLG1	activated
GO:0140243	regulation of translation at synapse	3	-0.792962	-1.50828	0.0493731	0.0493731	0.639576	304	tags=100%, list=9%, signal=92%	EEF2K/FXR1	suppressed
GO:0099566	regulation of postsynaptic cytosolic calcium ion concentration	3	-0.792336	-1.50709	0.0493731	0.0493731	0.639576	269	tags=100%, list=8%, signal=93%	GRM5/GRIA1	suppressed
GO:0001736	establishment of planar polarity	8	-0.588409	-1.62333	0.0495758	0.0495758	0.639576	540	tags=50%, list=15%, signal=43%	INTU/ERBB4/FZD3/ASTN2	suppressed
GO:0007164	establishment of tissue polarity	8	-0.588409	-1.62333	0.0495758	0.0495758	0.639576	540	tags=50%, list=15%, signal=43%	INTU/ERBB4/FZD3/ASTN2	suppressed
GO:0060977	coronary vasculature morphogenesis	7	-0.629485	-1.66043	0.049612	0.049612	0.639576	948	tags=100%, list=27%, signal=74%	TGFBR1/PDGFRB/NOTCH1/SGCD/SPRED1/FGF2	suppressed
GO:0033032	regulation of myeloid cell apoptotic process	7	-0.629113	-1.65945	0.049612	0.049612	0.639576	682	tags=71%, list=19%, signal=58%	ITPKB/ADAM17/BCL2/MEF2C/SLC7A11	suppressed
GO:0046390	ribose phosphate biosynthetic process	29	0.532829	1.44005	0.0499445	0.0499445	0.639576	711	tags=45%, list=20%, signal=36%	AK5/AMPD3/TMSB4X/LIPA/ADCY5/ATP5PF/ATP5PO/PARP1/PAPSS1/PRPSAP2/ADSS2/ENO1/NDUFV3	activated
GO:0050877	nervous system process	218	0.395016	1.22038	0.04995	0.04995	0.639576	712	tags=26%, list=20%, signal=22%	MAG/SOX10/MBP/SLC1A1/MYRF/CDK18/KCNK10/GRM7/FGF12/CNTNAP2/SLC24A2/RIMS2/KCNMB4/TUBA1A/SHROOM4/CNTN2/TMTC4/S100B/TAFA2/PAK5/PCDH15/ANK3/BACE1/AGTPBP1/LHFPL3/GRM8/RETREG1/ADGRV1/TNR/ADCY5/ATP8A1/RCAN1/APP/EPHB1/PSEN1/B2M/P2RX7/KCNMB2/GLRB/RPL38/COMT/ARL6IP5/GPR155/TMEM108/ARRB1/HMGCR/SCARB2/GRIK2/GNB1/ZMYND8/DDHD2/SYNJ1/FYN/TUB/RDH11/SLC11A2/LRRK2	activated
GO:0043933	protein-containing complex organization	405	0.374061	1.16931	0.04995	0.04995	0.639576	839	tags=29%, list=24%, signal=25%	ABCA5/GSN/SH3GL3/RIMS2/TUBA1A/REPS2/ERC2/BIN1/GABARAP/ARHGEF2/WASF1/SIRT2/SLAIN1/RPS14/SCARB1/FAU/ANLN/DNAJC6/H3-3B/COBL/RPL11/SEMA5A/RPL13A/RACK1/TENM1/RPS15/RPS28/TMSB4X/RPS27/DOCK5/PCSK6/RPL24/CFL1/PFDN5/RPS3/RPSA/NDE1/RPL5/TIAM1/DSTN/WIPF1/GAS7/H3-3A/APP/LIMA1/B2M/KCTD16/P2RX7/MICAL3/BNIP3/RPS19/CYRIB/LRRC8A/VAMP2/ARPC5/RPL38/ATL1/LRRC8D/SEPTIN8/GABARAPL2/RICTOR/NDEL1/USP16/SSH2/RPL23/CLTA/CD…	activated
GO:0006821	chloride transport	25	0.547758	1.43962	0.05	0.05	0.639576	476	tags=32%, list=13%, signal=28%	SLC1A1/ANO4/PACC1/SLC12A2/CA2/LRRC8A/GLRB/TTYH2	activated

## Sheet: BFCN 1 GSE
ID	Description	setSize	enrichmentScore	NES	pvalue	p.adjust	qvalue	rank	leading_edge	core_enrichment	.sign
GO:0034097	response to cytokine	5	-0.833333	-2.24245	0.000900296	0.000900296	0.329793	21	tags=100%, list=22%, signal=82%	CDC42/TUBA1A/HSP90AB1/TUBA1B	suppressed
GO:1901652	response to peptide	5	-0.833333	-2.24245	0.000900296	0.000900296	0.329793	21	tags=100%, list=22%, signal=82%	CDC42/TUBA1A/HSP90AB1/TUBA1B	suppressed
GO:0071345	cellular response to cytokine stimulus	4	-0.824176	-2.01953	0.0037643	0.0037643	0.789599	21	tags=100%, list=22%, signal=81%	CDC42/HSP90AB1/TUBA1B	suppressed
GO:0016050	vesicle organization	6	0.69822	1.90197	0.00464313	0.00464313	0.789599	22	tags=83%, list=23%, signal=68%	S100A10/ATP6V0B/ATP6V0D1/RNASEK/ATP6V0C	activated
GO:0007167	enzyme-linked receptor protein signaling pathway	5	-0.666667	-1.79396	0.0146914	0.0146914	0.789599	36	tags=100%, list=38%, signal=66%	NDN/MAP1LC3A/HSP90AB1/STMN1	suppressed
GO:0072521	purine-containing compound metabolic process	15	0.466949	1.74462	0.0162948	0.0162948	0.789599	47	tags=87%, list=49%, signal=52%	NDUFS2/LDHB/PDHA1/ATP6V0C/LDHA/ATP5PO/RAN/UCHL1/PGAM1/PGK1/HINT1/ATP5PF/TPI1	activated
GO:0051726	regulation of cell cycle	3	-0.826087	-1.79527	0.0180482	0.0180482	0.789599	20	tags=100%, list=21%, signal=82%	CALM2/HSP90AB1	suppressed
GO:0009150	purine ribonucleotide metabolic process	12	0.504527	1.76778	0.0192631	0.0192631	0.789599	47	tags=92%, list=49%, signal=53%	NDUFS2/ATP6V0C/LDHA/ATP5PO/RAN/UCHL1/PGAM1/PGK1/HINT1/ATP5PF/TPI1	activated
GO:0009259	ribonucleotide metabolic process	12	0.504527	1.76778	0.0192631	0.0192631	0.789599	47	tags=92%, list=49%, signal=53%	NDUFS2/ATP6V0C/LDHA/ATP5PO/RAN/UCHL1/PGAM1/PGK1/HINT1/ATP5PF/TPI1	activated
GO:0019693	ribose phosphate metabolic process	12	0.504527	1.76778	0.0192631	0.0192631	0.789599	47	tags=92%, list=49%, signal=53%	NDUFS2/ATP6V0C/LDHA/ATP5PO/RAN/UCHL1/PGAM1/PGK1/HINT1/ATP5PF/TPI1	activated
GO:0006629	lipid metabolic process	3	-0.804348	-1.74803	0.0223388	0.0223388	0.789599	22	tags=100%, list=23%, signal=79%	MGST3/CRABP2	suppressed
GO:0031344	regulation of cell projection organization	3	-0.793478	-1.7244	0.0268474	0.0268474	0.789599	23	tags=100%, list=24%, signal=78%	CDC42/CRABP2	suppressed
GO:0050803	regulation of synapse structure or activity	3	-0.793478	-1.7244	0.0268474	0.0268474	0.789599	23	tags=100%, list=24%, signal=78%	CDC42/TUBA1A	suppressed
GO:0050807	regulation of synapse organization	3	-0.793478	-1.7244	0.0268474	0.0268474	0.789599	23	tags=100%, list=24%, signal=78%	CDC42/TUBA1A	suppressed
GO:0050808	synapse organization	3	-0.793478	-1.7244	0.0268474	0.0268474	0.789599	23	tags=100%, list=24%, signal=78%	CDC42/TUBA1A	suppressed
GO:0051702	biological process involved in interaction with symbiont	3	-0.793478	-1.7244	0.0268474	0.0268474	0.789599	23	tags=100%, list=24%, signal=78%	GAPDH/CDC42	suppressed
GO:0120035	regulation of plasma membrane bounded cell projection organization	3	-0.793478	-1.7244	0.0268474	0.0268474	0.789599	23	tags=100%, list=24%, signal=78%	CDC42/CRABP2	suppressed
GO:0006885	regulation of pH	5	0.656506	1.69056	0.027067	0.027067	0.789599	22	tags=80%, list=23%, signal=65%	ATP6V0B/ATP6V0D1/RNASEK/ATP6V0C	activated
GO:0007035	vacuolar acidification	5	0.656506	1.69056	0.027067	0.027067	0.789599	22	tags=80%, list=23%, signal=65%	ATP6V0B/ATP6V0D1/RNASEK/ATP6V0C	activated
GO:0030641	regulation of cellular pH	5	0.656506	1.69056	0.027067	0.027067	0.789599	22	tags=80%, list=23%, signal=65%	ATP6V0B/ATP6V0D1/RNASEK/ATP6V0C	activated
GO:0051452	intracellular pH reduction	5	0.656506	1.69056	0.027067	0.027067	0.789599	22	tags=80%, list=23%, signal=65%	ATP6V0B/ATP6V0D1/RNASEK/ATP6V0C	activated
GO:0051453	regulation of intracellular pH	5	0.656506	1.69056	0.027067	0.027067	0.789599	22	tags=80%, list=23%, signal=65%	ATP6V0B/ATP6V0D1/RNASEK/ATP6V0C	activated
GO:0042060	wound healing	3	0.771739	1.61977	0.0273997	0.0273997	0.789599	24	tags=100%, list=25%, signal=77%	S100A10/CD59/PRDX2	activated
GO:0045595	regulation of cell differentiation	7	0.586431	1.69712	0.0328614	0.0328614	0.789599	29	tags=71%, list=31%, signal=54%	PCP4/S100A10/CCDC85B/PRDX2/SOD1	activated
GO:0006139	nucleobase-containing compound metabolic process	30	0.367974	1.63208	0.0332703	0.0332703	0.789599	47	tags=70%, list=49%, signal=52%	S100A10/NDUFS2/LDHB/CCDC85B/PDHA1/ATP6V0C/RPL5/LDHA/ATP5PO/EIF1/BEX1/RAN/UCHL1/CCT8/RPS14/PGAM1/PGK1/HINT1/ATP5PF/CD81/TPI1	activated
GO:0009141	nucleoside triphosphate metabolic process	11	0.492425	1.66386	0.03486	0.03486	0.789599	47	tags=91%, list=49%, signal=52%	NDUFS2/ATP6V0C/LDHA/ATP5PO/RAN/UCHL1/PGAM1/PGK1/ATP5PF/TPI1	activated
GO:0009144	purine nucleoside triphosphate metabolic process	11	0.492425	1.66386	0.03486	0.03486	0.789599	47	tags=91%, list=49%, signal=52%	NDUFS2/ATP6V0C/LDHA/ATP5PO/RAN/UCHL1/PGAM1/PGK1/ATP5PF/TPI1	activated
GO:0009199	ribonucleoside triphosphate metabolic process	11	0.492425	1.66386	0.03486	0.03486	0.789599	47	tags=91%, list=49%, signal=52%	NDUFS2/ATP6V0C/LDHA/ATP5PO/RAN/UCHL1/PGAM1/PGK1/ATP5PF/TPI1	activated
GO:0009205	purine ribonucleoside triphosphate metabolic process	11	0.492425	1.66386	0.03486	0.03486	0.789599	47	tags=91%, list=49%, signal=52%	NDUFS2/ATP6V0C/LDHA/ATP5PO/RAN/UCHL1/PGAM1/PGK1/ATP5PF/TPI1	activated
GO:0019637	organophosphate metabolic process	17	0.431696	1.67981	0.0351873	0.0351873	0.789599	47	tags=82%, list=49%, signal=51%	NDUFS2/LDHB/PDXK/PDHA1/ATP6V0C/LDHA/ATP5PO/RAN/UCHL1/PGAM1/PGK1/HINT1/ATP5PF/TPI1	activated
GO:0006163	purine nucleotide metabolic process	14	0.451505	1.65931	0.035659	0.035659	0.789599	47	tags=86%, list=49%, signal=51%	NDUFS2/LDHB/ATP6V0C/LDHA/ATP5PO/RAN/UCHL1/PGAM1/PGK1/HINT1/ATP5PF/TPI1	activated
GO:0048812	neuron projection morphogenesis	8	-0.472984	-1.62951	0.0366438	0.0366438	0.789599	39	tags=88%, list=41%, signal=56%	FLOT1/NDN/CFL1/CDC42/TUBA1A/CRABP2/STMN1	suppressed
GO:0048858	cell projection morphogenesis	8	-0.472984	-1.62951	0.0366438	0.0366438	0.789599	39	tags=88%, list=41%, signal=56%	FLOT1/NDN/CFL1/CDC42/TUBA1A/CRABP2/STMN1	suppressed
GO:0120039	plasma membrane bounded cell projection morphogenesis	8	-0.472984	-1.62951	0.0366438	0.0366438	0.789599	39	tags=88%, list=41%, signal=56%	FLOT1/NDN/CFL1/CDC42/TUBA1A/CRABP2/STMN1	suppressed
GO:0006753	nucleoside phosphate metabolic process	16	0.413329	1.57908	0.0388471	0.0388471	0.790573	47	tags=81%, list=49%, signal=49%	NDUFS2/LDHB/PDHA1/ATP6V0C/LDHA/ATP5PO/RAN/UCHL1/PGAM1/PGK1/HINT1/ATP5PF/TPI1	activated
GO:0055086	nucleobase-containing small molecule metabolic process	16	0.413329	1.57908	0.0388471	0.0388471	0.790573	47	tags=81%, list=49%, signal=49%	NDUFS2/LDHB/PDHA1/ATP6V0C/LDHA/ATP5PO/RAN/UCHL1/PGAM1/PGK1/HINT1/ATP5PF/TPI1	activated
GO:0051301	cell division	8	-0.462506	-1.59341	0.0467522	0.0467522	0.837293	23	tags=75%, list=24%, signal=62%	CFL1/CDC42/CALM2/TUBA1A/TUBA1B/STMN1	suppressed

## Sheet: BFCN 1 vs BFCN 2 GSE
ID	Description	setSize	enrichmentScore	NES	pvalue	p.adjust	qvalue	rank	leading_edge	core_enrichment	.sign
GO:1902600	proton transmembrane transport	95	0.627588	3.04989	1e-10	1e-10	1.1607e-08	1088	tags=79%, list=27%, signal=59%	SLC25A5/ATP6V0B/ATP6V0C/SLC18A3/NDUFS3/ATP5F1D/ATP5F1B/ATP6AP2/GHITM/NDUFC2/UQCR10/SLC25A4/ATP6AP1/ATP6V1B2/ATP6V1D/ATP6V1G1/ATP5PF/CYC1/ATP5MC1/NDUFB10/NDUFS5/PARK7/ATP5MC3/ATP6V1F/NDUFB7/ATP6V1G2/COX8A/NDUFS2/RNASEK/ATP5F1A/COX5A/ATP5PB/ATP5MF/ATP6V0D1/SLC25A3/NDUFB3/NDUFS7/ATP1B1/COX6B1/NDUFA4/PHB2/PPIF/NDUFB5/NDUFA7/UQCRC1/NDUFA1/COX4I1/UQCRH/ATP6V1E1/COX5B/NDUFS6/NDUFB8/NDUFB4/NDUFC1/UQCRFS1…	activated
GO:0009205	purine ribonucleoside triphosphate metabolic process	108	0.585125	2.89378	1e-10	1e-10	1.1607e-08	1082	tags=71%, list=27%, signal=53%	ALDOC/LDHA/GAPDH/TPI1/ATP6V0C/NDUFS3/ATP5F1D/PGAM1/UCHL1/ATP5F1B/NDUFC2/HSPA1A/ATP6V1B2/ATP5PF/ENO2/HSPA8/NME1/ATP5MC1/NDUFB10/PKM/RAN/NDUFS5/ENO1/ATP5MC3/NDUFB7/NDUFS2/EIF6/ATP5F1A/FIS1/ATP5PB/NDUFB11/PFKM/ATP5IF1/NDUFA13/STOML2/ATP5MF/PGK1/NDUFA11/NME2/NDUFB3/NDUFS7/NDUFAB1/ATP1B1/NDUFB5/NDUFA7/PINK1/PFKL/NDUFA1/PARP1/ARL2/NDUFS6/BAD/NDUFB8/NDUFB4/NDUFC1/IMPDH2/HSPA1B/TMSB4X/PPP2CA/AK1/NDUFA5/N…	activated
GO:0046034	ATP metabolic process	100	0.589391	2.88517	1e-10	1e-10	1.1607e-08	1082	tags=73%, list=27%, signal=55%	ALDOC/LDHA/GAPDH/TPI1/ATP6V0C/NDUFS3/ATP5F1D/PGAM1/UCHL1/ATP5F1B/NDUFC2/HSPA1A/ATP6V1B2/ATP5PF/ENO2/HSPA8/ATP5MC1/NDUFB10/PKM/NDUFS5/ENO1/ATP5MC3/NDUFB7/NDUFS2/EIF6/ATP5F1A/FIS1/ATP5PB/NDUFB11/PFKM/ATP5IF1/NDUFA13/STOML2/ATP5MF/PGK1/NDUFA11/NDUFB3/NDUFS7/NDUFAB1/ATP1B1/NDUFB5/NDUFA7/PINK1/PFKL/NDUFA1/PARP1/ARL2/NDUFS6/BAD/NDUFB8/NDUFB4/NDUFC1/HSPA1B/TMSB4X/PPP2CA/AK1/NDUFA5/NDUFA12/NDUFB2/NDUFA2/…	activated
GO:0009060	aerobic respiration	109	0.582455	2.88142	1e-10	1e-10	1.1607e-08	995	tags=70%, list=25%, signal=54%	NDUFS3/ATP5F1D/CHCHD2/ATP5F1B/MDH2/GHITM/NDUFC2/UQCR10/IDH3G/MDH1/ATP5PF/ISCU/CYC1/NDUFB10/NDUFS5/COX6A1/PARK7/NDUFB7/COX8A/NDUFS2/ATP5F1A/COX5A/ATP5PB/NDUFB11/ATP5IF1/NDUFA13/STOML2/ATP5MF/IDH3B/BNIP3/NDUFA11/NDUFB3/PDHA1/PDHB/NDUFS7/NDUFAB1/COX6B1/NDUFA4/CHCHD10/PPIF/BLOC1S1/NDUFB5/NDUFA7/PINK1/UQCRC1/NDUFA1/COX4I1/UQCRH/ARL2/UQCR11/COX5B/NDUFS6/NDUFB8/CYCS/NDUFB4/NDUFC1/UQCRFS1/COX7C/COX7A2/FH…	activated
GO:0009199	ribonucleoside triphosphate metabolic process	109	0.580969	2.87406	1e-10	1e-10	1.1607e-08	1082	tags=71%, list=27%, signal=53%	ALDOC/LDHA/GAPDH/TPI1/ATP6V0C/NDUFS3/ATP5F1D/PGAM1/UCHL1/ATP5F1B/NDUFC2/HSPA1A/ATP6V1B2/ATP5PF/ENO2/HSPA8/NME1/ATP5MC1/NDUFB10/PKM/RAN/NDUFS5/ENO1/ATP5MC3/NDUFB7/NDUFS2/EIF6/ATP5F1A/FIS1/ATP5PB/NDUFB11/PFKM/ATP5IF1/NDUFA13/STOML2/ATP5MF/PGK1/NDUFA11/NME2/NDUFB3/NDUFS7/NDUFAB1/ATP1B1/NDUFB5/NDUFA7/PINK1/PFKL/NDUFA1/PARP1/ARL2/NDUFS6/BAD/NDUFB8/NDUFB4/NDUFC1/IMPDH2/HSPA1B/TMSB4X/PPP2CA/AK1/NDUFA5/N…	activated
GO:0009144	purine nucleoside triphosphate metabolic process	112	0.578903	2.8676	1e-10	1e-10	1.1607e-08	1082	tags=71%, list=27%, signal=53%	ALDOC/LDHA/GAPDH/TPI1/ATP6V0C/NDUFS3/ATP5F1D/PGAM1/UCHL1/ATP5F1B/NDUFC2/HSPA1A/ATP6V1B2/ATP5PF/ENO2/HSPA8/NME1/ATP5MC1/NDUFB10/PKM/RAN/NDUFS5/ENO1/ATP5MC3/NDUFB7/NDUFS2/EIF6/ATP5F1A/FIS1/ATP5PB/NDUFB11/PFKM/ATP5IF1/NDUFA13/STOML2/ATP5MF/PGK1/NDUFA11/NME2/NDUFB3/NDUFS7/NDUFAB1/ATP1B1/NDUFB5/NDUFA7/PINK1/PFKL/NDUFA1/PARP1/ARL2/NDUFS6/BAD/NDUFB8/NDUFB4/NDUFC1/IMPDH2/HSPA1B/TMSB4X/PPP2CA/AK1/NDUFA5/N…	activated
GO:0006119	oxidative phosphorylation	92	0.592293	2.86167	1e-10	1e-10	1.1607e-08	1030	tags=73%, list=26%, signal=55%	NDUFS3/ATP5F1D/CHCHD2/ATP5F1B/GHITM/NDUFC2/UQCR10/ATP5PF/ISCU/CYC1/NDUFB10/NDUFS5/COX6A1/PARK7/NDUFB7/COX8A/NDUFS2/ATP5F1A/COX5A/ATP5PB/NDUFB11/ATP5IF1/NDUFA13/STOML2/ATP5MF/NDUFA11/NDUFB3/NDUFS7/NDUFAB1/COX6B1/NDUFA4/CHCHD10/PPIF/NDUFB5/NDUFA7/PINK1/UQCRC1/NDUFA1/COX4I1/UQCRH/UQCR11/COX5B/NDUFS6/NDUFB8/CYCS/NDUFB4/NDUFC1/UQCRFS1/COX7C/COX7A2/NDUFAF1/UQCRB/NDUFA5/UQCRQ/COX7B/NDUFA12/NDUFB2/NDUFA2…	activated
GO:0009201	ribonucleoside triphosphate biosynthetic process	67	0.609896	2.80158	1e-10	1e-10	1.1607e-08	1082	tags=79%, list=27%, signal=59%	ATP6V0C/NDUFS3/ATP5F1D/ATP5F1B/NDUFC2/ATP5PF/NME1/ATP5MC1/NDUFB10/NDUFS5/ENO1/ATP5MC3/NDUFB7/NDUFS2/ATP5F1A/ATP5PB/NDUFB11/ATP5IF1/NDUFA13/STOML2/ATP5MF/NDUFA11/NME2/NDUFB3/NDUFS7/NDUFAB1/NDUFB5/NDUFA7/PINK1/NDUFA1/PARP1/NDUFS6/NDUFB8/NDUFB4/NDUFC1/IMPDH2/TMSB4X/NDUFA5/NDUFA12/NDUFB2/NDUFA2/ATP5F1C/ATP5PD/NDUFA8/ATP5PO/NDUFS8/ATP5MJ/ATP5MG/ATP5F1E/NDUFB9/ATP5MK/ATP5MC2/ANTKMT	activated
GO:0009206	purine ribonucleoside triphosphate biosynthetic process	67	0.609896	2.80158	1e-10	1e-10	1.1607e-08	1082	tags=79%, list=27%, signal=59%	ATP6V0C/NDUFS3/ATP5F1D/ATP5F1B/NDUFC2/ATP5PF/NME1/ATP5MC1/NDUFB10/NDUFS5/ENO1/ATP5MC3/NDUFB7/NDUFS2/ATP5F1A/ATP5PB/NDUFB11/ATP5IF1/NDUFA13/STOML2/ATP5MF/NDUFA11/NME2/NDUFB3/NDUFS7/NDUFAB1/NDUFB5/NDUFA7/PINK1/NDUFA1/PARP1/NDUFS6/NDUFB8/NDUFB4/NDUFC1/IMPDH2/TMSB4X/NDUFA5/NDUFA12/NDUFB2/NDUFA2/ATP5F1C/ATP5PD/NDUFA8/ATP5PO/NDUFS8/ATP5MJ/ATP5MG/ATP5F1E/NDUFB9/ATP5MK/ATP5MC2/ANTKMT	activated
GO:0009142	nucleoside triphosphate biosynthetic process	69	0.605314	2.7967	1e-10	1e-10	1.1607e-08	1082	tags=78%, list=27%, signal=58%	ATP6V0C/NDUFS3/ATP5F1D/ATP5F1B/NDUFC2/ATP5PF/NME1/ATP5MC1/NDUFB10/NDUFS5/ENO1/ATP5MC3/NDUFB7/NDUFS2/ATP5F1A/ATP5PB/NDUFB11/ATP5IF1/NDUFA13/STOML2/ATP5MF/NDUFA11/NME2/NDUFB3/NDUFS7/NDUFAB1/NDUFB5/NDUFA7/PINK1/NDUFA1/PARP1/NDUFS6/NDUFB8/NDUFB4/NDUFC1/IMPDH2/TMSB4X/AK1/NDUFA5/NDUFA12/NDUFB2/NDUFA2/ATP5F1C/ATP5PD/NDUFA8/ATP5PO/NDUFS8/ATP5MJ/ATP5MG/ATP5F1E/NDUFB9/ATP5MK/ATP5MC2/ANTKMT	activated
GO:0009141	nucleoside triphosphate metabolic process	115	0.563648	2.79669	1e-10	1e-10	1.1607e-08	1082	tags=69%, list=27%, signal=52%	ALDOC/LDHA/GAPDH/TPI1/ATP6V0C/NDUFS3/ATP5F1D/PGAM1/UCHL1/ATP5F1B/NDUFC2/HSPA1A/ATP6V1B2/ATP5PF/ENO2/HSPA8/NME1/ATP5MC1/NDUFB10/PKM/RAN/NDUFS5/ENO1/ATP5MC3/NDUFB7/NDUFS2/EIF6/ATP5F1A/FIS1/ATP5PB/NDUFB11/PFKM/ATP5IF1/NDUFA13/STOML2/ATP5MF/PGK1/NDUFA11/NME2/NDUFB3/NDUFS7/NDUFAB1/ATP1B1/NDUFB5/NDUFA7/PINK1/PFKL/NDUFA1/PARP1/ARL2/NDUFS6/BAD/NDUFB8/NDUFB4/NDUFC1/IMPDH2/HSPA1B/TMSB4X/PPP2CA/AK1/NDUFA5/N…	activated
GO:0009145	purine nucleoside triphosphate biosynthetic process	68	0.60323	2.77584	1e-10	1e-10	1.1607e-08	1082	tags=78%, list=27%, signal=58%	ATP6V0C/NDUFS3/ATP5F1D/ATP5F1B/NDUFC2/ATP5PF/NME1/ATP5MC1/NDUFB10/NDUFS5/ENO1/ATP5MC3/NDUFB7/NDUFS2/ATP5F1A/ATP5PB/NDUFB11/ATP5IF1/NDUFA13/STOML2/ATP5MF/NDUFA11/NME2/NDUFB3/NDUFS7/NDUFAB1/NDUFB5/NDUFA7/PINK1/NDUFA1/PARP1/NDUFS6/NDUFB8/NDUFB4/NDUFC1/IMPDH2/TMSB4X/NDUFA5/NDUFA12/NDUFB2/NDUFA2/ATP5F1C/ATP5PD/NDUFA8/ATP5PO/NDUFS8/ATP5MJ/ATP5MG/ATP5F1E/NDUFB9/ATP5MK/ATP5MC2/ANTKMT	activated
GO:0006754	ATP biosynthetic process	63	0.608033	2.76535	1e-10	1e-10	1.1607e-08	1180	tags=83%, list=30%, signal=59%	ATP6V0C/NDUFS3/ATP5F1D/ATP5F1B/NDUFC2/ATP5PF/ATP5MC1/NDUFB10/NDUFS5/ENO1/ATP5MC3/NDUFB7/NDUFS2/ATP5F1A/ATP5PB/NDUFB11/ATP5IF1/NDUFA13/STOML2/ATP5MF/NDUFA11/NDUFB3/NDUFS7/NDUFAB1/NDUFB5/NDUFA7/PINK1/NDUFA1/PARP1/NDUFS6/NDUFB8/NDUFB4/NDUFC1/TMSB4X/NDUFA5/NDUFA12/NDUFB2/NDUFA2/ATP5F1C/ATP5PD/NDUFA8/ATP5PO/NDUFS8/ATP5MJ/ATP5MG/ATP5F1E/NDUFB9/ATP5MK/ATP5MC2/ANTKMT/NDUFB6/NDUFV2	activated
GO:0045333	cellular respiration	122	0.553956	2.7594	1e-10	1e-10	1.1607e-08	1180	tags=71%, list=30%, signal=52%	NDUFS3/ATP5F1D/CHCHD2/ATP5F1B/MDH2/GHITM/NDUFC2/UQCR10/IDH3G/MDH1/ATP5PF/ISCU/CYC1/NDUFB10/NDUFS5/COX6A1/PARK7/NDUFB7/COX8A/NDUFS2/ATP5F1A/COX5A/ATP5PB/NDUFB11/ATP5IF1/NDUFA13/STOML2/ATP5MF/IDH3B/BNIP3/NDUFA11/NDUFB3/PDHA1/PDHB/NDUFS7/NDUFAB1/COX6B1/NDUFA4/CHCHD10/PPIF/BLOC1S1/NDUFB5/NDUFA7/PINK1/UQCRC1/NDUFA1/COX4I1/ETFB/UQCRH/ARL2/PRELID1/UQCR11/COX5B/NDUFS6/NDUFB8/CYCS/NDUFB4/NDUFC1/CISD1/UQCR…	activated
GO:0015986	proton motive force-driven ATP synthesis	57	0.618008	2.75611	1e-10	1e-10	1.1607e-08	1180	tags=84%, list=30%, signal=60%	ATP6V0C/NDUFS3/ATP5F1D/ATP5F1B/NDUFC2/ATP5PF/ATP5MC1/NDUFB10/NDUFS5/ATP5MC3/NDUFB7/NDUFS2/ATP5F1A/ATP5PB/NDUFB11/ATP5IF1/NDUFA13/STOML2/ATP5MF/NDUFA11/NDUFB3/NDUFS7/NDUFAB1/NDUFB5/NDUFA7/NDUFA1/NDUFS6/NDUFB8/NDUFB4/NDUFC1/NDUFA5/NDUFA12/NDUFB2/NDUFA2/ATP5F1C/ATP5PD/NDUFA8/ATP5PO/NDUFS8/ATP5MJ/ATP5MG/ATP5F1E/NDUFB9/ATP5MK/ATP5MC2/ANTKMT/NDUFB6/NDUFV2	activated
GO:0042773	ATP synthesis coupled electron transport	66	0.592744	2.70846	1e-10	1e-10	1.1607e-08	1030	tags=74%, list=26%, signal=56%	NDUFS3/CHCHD2/GHITM/NDUFC2/UQCR10/ISCU/CYC1/NDUFB10/NDUFS5/COX6A1/PARK7/NDUFB7/COX8A/NDUFS2/COX5A/NDUFB3/NDUFS7/NDUFAB1/COX6B1/NDUFA4/NDUFB5/NDUFA7/PINK1/UQCRC1/NDUFA1/COX4I1/UQCRH/UQCR11/COX5B/NDUFS6/NDUFB8/CYCS/NDUFB4/NDUFC1/UQCRFS1/COX7C/COX7A2/NDUFAF1/UQCRB/NDUFA5/UQCRQ/COX7B/NDUFA12/NDUFB2/NDUFA2/NDUFA8/NDUFS8/COX6C/NDUFB9	activated
GO:0042775	mitochondrial ATP synthesis coupled electron transport	66	0.592744	2.70846	1e-10	1e-10	1.1607e-08	1030	tags=74%, list=26%, signal=56%	NDUFS3/CHCHD2/GHITM/NDUFC2/UQCR10/ISCU/CYC1/NDUFB10/NDUFS5/COX6A1/PARK7/NDUFB7/COX8A/NDUFS2/COX5A/NDUFB3/NDUFS7/NDUFAB1/COX6B1/NDUFA4/NDUFB5/NDUFA7/PINK1/UQCRC1/NDUFA1/COX4I1/UQCRH/UQCR11/COX5B/NDUFS6/NDUFB8/CYCS/NDUFB4/NDUFC1/UQCRFS1/COX7C/COX7A2/NDUFAF1/UQCRB/NDUFA5/UQCRQ/COX7B/NDUFA12/NDUFB2/NDUFA2/NDUFA8/NDUFS8/COX6C/NDUFB9	activated
GO:0009152	purine ribonucleotide biosynthetic process	79	0.569045	2.70247	1e-10	1e-10	1.1607e-08	1082	tags=72%, list=27%, signal=54%	ATP6V0C/NDUFS3/ATP5F1D/ATP5F1B/NDUFC2/APRT/ATP5PF/NME1/ATP5MC1/NDUFB10/NDUFS5/ENO1/ATP5MC3/NDUFB7/NDUFS2/ATP5F1A/ATP5PB/NDUFB11/ATP5IF1/NDUFA13/STOML2/ATP5MF/NDUFA11/NME2/NDUFB3/NDUFS7/NDUFAB1/NPPC/NDUFB5/NDUFA7/PINK1/NDUFA1/PARP1/NDUFS6/NDUFB8/NDUFB4/NDUFC1/IMPDH2/TMSB4X/AK1/NDUFA5/NDUFA12/NDUFB2/NDUFA2/ATP5F1C/ATP5PD/NDUFA8/ATP5PO/NDUFS8/ATP5MJ/ATP5MG/GUK1/ATP5F1E/NDUFB9/ATP5MK/ATP5MC2/ANTKMT	activated
GO:0046390	ribose phosphate biosynthetic process	83	0.564373	2.69803	1e-10	1e-10	1.1607e-08	1082	tags=71%, list=27%, signal=53%	ATP6V0C/PRPS1/NDUFS3/ATP5F1D/ATP5F1B/NDUFC2/APRT/ATP5PF/NME1/ATP5MC1/NDUFB10/NDUFS5/ENO1/ATP5MC3/NDUFB7/NDUFS2/ATP5F1A/ATP5PB/NDUFB11/ATP5IF1/NDUFA13/STOML2/ATP5MF/RFK/NDUFA11/NME2/NDUFB3/NDUFS7/NDUFAB1/NPPC/NDUFB5/NDUFA7/PINK1/NDUFA1/PARP1/NDUFS6/NDUFB8/NDUFB4/NDUFC1/IMPDH2/TMSB4X/AK1/NDUFA5/NDUFA12/NDUFB2/NDUFA2/ATP5F1C/ATP5PD/NDUFA8/ATP5PO/NDUFS8/ATP5MJ/ATP5MG/GUK1/ATP5F1E/NDUFB9/ATP5MK/ATP5MC…	activated
GO:0042776	proton motive force-driven mitochondrial ATP synthesis	50	0.617827	2.69185	1e-10	1e-10	1.1607e-08	1235	tags=86%, list=31%, signal=60%	NDUFS3/ATP5F1D/ATP5F1B/NDUFC2/ATP5PF/NDUFB10/NDUFS5/NDUFB7/NDUFS2/ATP5F1A/ATP5PB/NDUFB11/ATP5IF1/NDUFA13/STOML2/ATP5MF/NDUFA11/NDUFB3/NDUFS7/NDUFAB1/NDUFB5/NDUFA7/NDUFA1/NDUFS6/NDUFB8/NDUFB4/NDUFC1/NDUFA5/NDUFA12/NDUFB2/NDUFA2/ATP5F1C/ATP5PD/NDUFA8/ATP5PO/NDUFS8/ATP5MG/ATP5F1E/NDUFB9/ANTKMT/NDUFB6/NDUFV2/NDUFA6	activated
GO:0006163	purine nucleotide metabolic process	151	0.525571	2.68651	1e-10	1e-10	1.1607e-08	1082	tags=62%, list=27%, signal=47%	ALDOC/LDHA/GAPDH/TPI1/ATP6V0C/PRPS1/NDUFS3/ATP5F1D/PGAM1/UCHL1/ATP5F1B/MDH2/NDUFC2/HSPA1A/APRT/ATP6V1B2/PRDX5/MDH1/ATP5PF/ENO2/HSPA8/NME1/ATP5MC1/NDUFB10/PKM/RAN/NDUFS5/ENO1/ATP5MC3/NDUFB7/NDUFS2/DCXR/EIF6/ATP5F1A/NUDT11/FIS1/ATP5PB/LDHB/NDUFB11/PFKM/ATP5IF1/HINT1/NDUFA13/STOML2/ATP5MF/TALDO1/PGK1/NDUFA11/NME2/NDUFB3/TKT/NDUFS7/NDUFAB1/ATP1B1/PGLS/NPPC/NDUFB5/NDUFA7/PINK1/GMPR2/PFKL/NDUFA1/PARP1/…	activated
GO:0019646	aerobic electron transport chain	62	0.591323	2.68144	1e-10	1e-10	1.1607e-08	1030	tags=74%, list=26%, signal=56%	NDUFS3/NDUFC2/UQCR10/ISCU/CYC1/NDUFB10/NDUFS5/COX6A1/PARK7/NDUFB7/COX8A/NDUFS2/COX5A/NDUFB3/NDUFS7/NDUFAB1/COX6B1/NDUFA4/NDUFB5/NDUFA7/PINK1/UQCRC1/NDUFA1/COX4I1/UQCRH/UQCR11/COX5B/NDUFS6/NDUFB8/CYCS/NDUFB4/NDUFC1/UQCRFS1/COX7C/COX7A2/NDUFAF1/UQCRB/NDUFA5/UQCRQ/COX7B/NDUFB2/NDUFA2/NDUFA8/NDUFS8/COX6C/NDUFB9	activated
GO:0009260	ribonucleotide biosynthetic process	82	0.560732	2.67463	1e-10	1e-10	1.1607e-08	1082	tags=71%, list=27%, signal=53%	ATP6V0C/NDUFS3/ATP5F1D/ATP5F1B/NDUFC2/APRT/ATP5PF/NME1/ATP5MC1/NDUFB10/NDUFS5/ENO1/ATP5MC3/NDUFB7/NDUFS2/ATP5F1A/ATP5PB/NDUFB11/ATP5IF1/NDUFA13/STOML2/ATP5MF/RFK/NDUFA11/NME2/NDUFB3/NDUFS7/NDUFAB1/NPPC/NDUFB5/NDUFA7/PINK1/NDUFA1/PARP1/NDUFS6/NDUFB8/NDUFB4/NDUFC1/IMPDH2/TMSB4X/AK1/NDUFA5/NDUFA12/NDUFB2/NDUFA2/ATP5F1C/ATP5PD/NDUFA8/ATP5PO/NDUFS8/ATP5MJ/ATP5MG/GUK1/ATP5F1E/NDUFB9/ATP5MK/ATP5MC2/ANTK…	activated
GO:0006164	purine nucleotide biosynthetic process	83	0.559348	2.67402	1e-10	1e-10	1.1607e-08	1082	tags=70%, list=27%, signal=52%	ATP6V0C/PRPS1/NDUFS3/ATP5F1D/ATP5F1B/NDUFC2/APRT/ATP5PF/NME1/ATP5MC1/NDUFB10/NDUFS5/ENO1/ATP5MC3/NDUFB7/NDUFS2/ATP5F1A/ATP5PB/NDUFB11/ATP5IF1/NDUFA13/STOML2/ATP5MF/NDUFA11/NME2/NDUFB3/NDUFS7/NDUFAB1/NPPC/NDUFB5/NDUFA7/PINK1/NDUFA1/PARP1/NDUFS6/NDUFB8/NDUFB4/NDUFC1/IMPDH2/TMSB4X/AK1/NDUFA5/NDUFA12/NDUFB2/NDUFA2/ATP5F1C/ATP5PD/NDUFA8/ATP5PO/NDUFS8/ATP5MJ/ATP5MG/GUK1/ATP5F1E/NDUFB9/ATP5MK/ATP5MC2/AN…	activated
GO:0022900	electron transport chain	77	0.562412	2.66193	1e-10	1e-10	1.1607e-08	1030	tags=70%, list=26%, signal=53%	NDUFS3/CHCHD2/MDH2/GHITM/NDUFC2/UQCR10/MDH1/ISCU/CYC1/NDUFB10/NDUFS5/COX6A1/PARK7/NDUFB7/COX8A/NDUFS2/COX5A/NDUFB3/NDUFS7/NDUFAB1/COX6B1/NDUFA4/NDUFB5/NDUFA7/PINK1/UQCRC1/NDUFA1/COX4I1/ETFB/UQCRH/UQCR11/COX5B/NDUFS6/NDUFB8/CYCS/NDUFB4/NDUFC1/UQCRFS1/COX7C/COX7A2/NDUFAF1/UQCRB/NDUFA5/UQCRQ/COX7B/NDUFA12/NDUFB2/NDUFA2/GPD1/CYB561/NDUFA8/NDUFS8/COX6C/NDUFB9	activated
GO:0022904	respiratory electron transport chain	75	0.565501	2.65484	1e-10	1e-10	1.1607e-08	1030	tags=71%, list=26%, signal=53%	NDUFS3/CHCHD2/MDH2/GHITM/NDUFC2/UQCR10/MDH1/ISCU/CYC1/NDUFB10/NDUFS5/COX6A1/PARK7/NDUFB7/COX8A/NDUFS2/COX5A/NDUFB3/NDUFS7/NDUFAB1/COX6B1/NDUFA4/NDUFB5/NDUFA7/PINK1/UQCRC1/NDUFA1/COX4I1/ETFB/UQCRH/UQCR11/COX5B/NDUFS6/NDUFB8/CYCS/NDUFB4/NDUFC1/UQCRFS1/COX7C/COX7A2/NDUFAF1/UQCRB/NDUFA5/UQCRQ/COX7B/NDUFA12/NDUFB2/NDUFA2/GPD1/NDUFA8/NDUFS8/COX6C/NDUFB9	activated
GO:0006457	protein folding	97	0.542394	2.63768	1e-10	1e-10	1.1607e-08	1004	tags=61%, list=25%, signal=47%	CRYAB/B2M/HSP90AA1/WDR83OS/PFDN6/HSP90AB1/PPIA/HSPA1A/DNAJA1/PDIA4/HSPA8/CCT5/HSPB1/CCT8/CLU/CCT7/FKBP1B/TBCB/CCT6A/HSPE1/SDF2L1/HSPD1/HSPA13/HSPA5/HSPA4/AHSA1/NPPC/PPIF/HSP90B1/GRN/FKBP4/ERP29/CANX/CCT2/ARL2/CALR/VBP1/PFDN2/HYOU1/PPIB/TCP1/HSPA1B/DNAJA2/PDIA3/CCT3/NUDC/HSPA9/CCT4/PPID/DNAJB6/HSPH1/CDC37/DNAJB1/PTGES3/ANP32E/DNAJB4/FKBP8/P4HB/HSPBP1	activated
GO:0009150	purine ribonucleotide metabolic process	134	0.521445	2.62925	1e-10	1e-10	1.1607e-08	1082	tags=62%, list=27%, signal=47%	ALDOC/LDHA/GAPDH/TPI1/ATP6V0C/NDUFS3/ATP5F1D/PGAM1/UCHL1/ATP5F1B/NDUFC2/HSPA1A/APRT/ATP6V1B2/ATP5PF/ENO2/HSPA8/NME1/ATP5MC1/NDUFB10/PKM/RAN/NDUFS5/ENO1/ATP5MC3/NDUFB7/NDUFS2/EIF6/ATP5F1A/NUDT11/FIS1/ATP5PB/NDUFB11/PFKM/ATP5IF1/HINT1/NDUFA13/STOML2/ATP5MF/PGK1/NDUFA11/NME2/NDUFB3/NDUFS7/NDUFAB1/ATP1B1/NPPC/NDUFB5/NDUFA7/PINK1/GMPR2/PFKL/NDUFA1/PARP1/ARL2/NDUFS6/BAD/NDUFB8/NDUFB4/NDUFC1/IMPDH2/HSPA…	activated
GO:0019693	ribose phosphate metabolic process	140	0.517455	2.62762	1e-10	1e-10	1.1607e-08	1082	tags=61%, list=27%, signal=46%	ALDOC/LDHA/GAPDH/TPI1/ATP6V0C/PRPS1/NDUFS3/ATP5F1D/PGAM1/UCHL1/ATP5F1B/NDUFC2/HSPA1A/APRT/ATP6V1B2/ATP5PF/ENO2/HSPA8/NME1/ATP5MC1/NDUFB10/PKM/RAN/NDUFS5/ENO1/ATP5MC3/NDUFB7/NDUFS2/EIF6/ATP5F1A/NUDT11/FIS1/ATP5PB/NDUFB11/PFKM/ATP5IF1/HINT1/NDUFA13/STOML2/ATP5MF/RFK/PGK1/NDUFA11/NME2/NDUFB3/NDUFS7/NDUFAB1/ATP1B1/NUDT14/NPPC/NDUFB5/NDUFA7/PINK1/GMPR2/PFKL/NDUFA1/PARP1/ARL2/NDUFS6/BAD/NDUFB8/NDUFB4/N…	activated
GO:0009259	ribonucleotide metabolic process	138	0.512341	2.59403	1e-10	1e-10	1.1607e-08	1082	tags=61%, list=27%, signal=46%	ALDOC/LDHA/GAPDH/TPI1/ATP6V0C/NDUFS3/ATP5F1D/PGAM1/UCHL1/ATP5F1B/NDUFC2/HSPA1A/APRT/ATP6V1B2/ATP5PF/ENO2/HSPA8/NME1/ATP5MC1/NDUFB10/PKM/RAN/NDUFS5/ENO1/ATP5MC3/NDUFB7/NDUFS2/EIF6/ATP5F1A/NUDT11/FIS1/ATP5PB/NDUFB11/PFKM/ATP5IF1/HINT1/NDUFA13/STOML2/ATP5MF/RFK/PGK1/NDUFA11/NME2/NDUFB3/NDUFS7/NDUFAB1/ATP1B1/NPPC/NDUFB5/NDUFA7/PINK1/GMPR2/PFKL/NDUFA1/PARP1/ARL2/NDUFS6/BAD/NDUFB8/NDUFB4/NDUFC1/IMPDH2/…	activated
GO:0009117	nucleotide metabolic process	165	0.49972	2.57822	1e-10	1e-10	1.1607e-08	1082	tags=59%, list=27%, signal=45%	ALDOC/LDHA/GAPDH/TPI1/ATP6V0C/PRPS1/NDUFS3/ATP5F1D/PGAM1/UCHL1/ATP5F1B/MDH2/NDUFC2/HSPA1A/APRT/ATP6V1B2/PRDX5/MDH1/ATP5PF/ENO2/HSPA8/NME1/ATP5MC1/NDUFB10/PKM/RAN/NDUFS5/PARK7/ENO1/ATP5MC3/NDUFB7/NDUFS2/DCXR/EIF6/ATP5F1A/NUDT11/FIS1/ATP5PB/LDHB/NDUFB11/PFKM/ATP5IF1/HINT1/NDUFA13/STOML2/ATP5MF/TALDO1/RFK/PGK1/NDUFA11/NME2/CNP/NDUFB3/TKT/NDUFS7/NDUFAB1/ATP1B1/PGLS/NPPC/NDUFB5/NDUFA7/PINK1/GMPR2/PFKL…	activated
GO:0006091	generation of precursor metabolites and energy	192	0.490158	2.56168	1e-10	1e-10	1.1607e-08	1189	tags=61%, list=30%, signal=45%	ALDOC/LDHA/GAPDH/TPI1/NDUFS3/ATP5F1D/PGAM1/UCHL1/CHCHD2/ATP5F1B/MDH2/GHITM/NDUFC2/UQCR10/IDH3G/SLC25A4/MDH1/ATP5PF/ENO2/ISCU/CYC1/NDUFB10/PKM/NDUFS5/COX6A1/PARK7/ENO1/NDUFB7/COX8A/NDUFS2/EIF6/MT3/ATP5F1A/COX5A/ATP5PB/NDUFB11/PFKM/ATP5IF1/NDUFA13/STOML2/ATP5MF/IDH3B/BNIP3/TALDO1/PGK1/NDUFA11/NDUFB3/PDHA1/PHLDA2/PDHB/VGF/TKT/NDUFS7/NDUFAB1/COX6B1/NDUFA4/PGLS/CHCHD10/PHB2/PPIF/BLOC1S1/NDUFB5/NDUFA7/…	activated
GO:0002181	cytoplasmic translation	116	0.509212	2.53598	1e-10	1e-10	1.1607e-08	1761	tags=88%, list=44%, signal=51%	EIF3I/PKM/ZC3H15/RPL15/RPS5/EIF3G/FAU/RPL18/EIF4A2/RPL8/RPS27A/RPL26L1/RPS7/RPL10A/EIF4A1/EIF4G1/NCBP2/RPS15/UBA52/RPL28/RPL10/RPL3/RPL35A/RPL18A/RPLP0/RPS28/RPS10/RPL11/RPS2/RPS17/RPS11/RPS16/RPL19/RPL27A/RPL7A/RPL13A/RPS9/RPLP2/EIF3K/RPL41/RPL27/RPS26/RPS21/RPL5/RPS13/RPSA/RPL13/RPS4X/RPL14/RPL23/RPL29/RPL35/RPL17/RPS14/RPL34/RPL30/ETF1/EIF2S2/RPS24/RPL4/RPL24/RPL6/RPS23/RPS8/RPLP1/RPL39/EIF3F/…	activated
GO:0009165	nucleotide biosynthetic process	90	0.525313	2.5333	1e-10	1e-10	1.1607e-08	1082	tags=66%, list=27%, signal=49%	ATP6V0C/PRPS1/NDUFS3/ATP5F1D/ATP5F1B/NDUFC2/APRT/ATP5PF/NME1/ATP5MC1/NDUFB10/NDUFS5/ENO1/ATP5MC3/NDUFB7/NDUFS2/ATP5F1A/ATP5PB/NDUFB11/ATP5IF1/NDUFA13/STOML2/ATP5MF/RFK/NDUFA11/NME2/NDUFB3/NDUFS7/NDUFAB1/NPPC/NDUFB5/NDUFA7/PINK1/NDUFA1/PARP1/NDUFS6/NDUFB8/NDUFB4/NDUFC1/IMPDH2/TMSB4X/AK1/NDUFA5/NDUFA12/NDUFB2/NDUFA2/ATP5F1C/ATP5PD/NDUFA8/ATP5PO/NDUFS8/ATP5MJ/ATP5MG/GUK1/ATP5F1E/NDUFB9/ATP5MK/ATP5MC…	activated
GO:0015980	energy derivation by oxidation of organic compounds	153	0.493157	2.53016	1e-10	1e-10	1.1607e-08	1235	tags=64%, list=31%, signal=46%	NDUFS3/ATP5F1D/CHCHD2/ATP5F1B/MDH2/GHITM/NDUFC2/UQCR10/IDH3G/MDH1/ATP5PF/ISCU/CYC1/NDUFB10/NDUFS5/COX6A1/PARK7/NDUFB7/COX8A/NDUFS2/MT3/ATP5F1A/COX5A/ATP5PB/NDUFB11/PFKM/ATP5IF1/NDUFA13/STOML2/ATP5MF/IDH3B/BNIP3/NDUFA11/NDUFB3/PDHA1/PHLDA2/PDHB/NDUFS7/NDUFAB1/COX6B1/NDUFA4/CHCHD10/PPIF/BLOC1S1/NDUFB5/NDUFA7/PINK1/UQCRC1/NDUFA1/COX4I1/ETFB/UQCRH/ARL2/PRELID1/UQCR11/COX5B/NDUFS6/NDUFB8/CYCS/NDUFB4/N…	activated
GO:0042254	ribosome biogenesis	98	0.515197	2.50902	1e-10	1e-10	1.1607e-08	1713	tags=86%, list=43%, signal=50%	SBDS/POP7/RAN/EIF6/NOLC1/TSR3/C1QBP/TRMT112/TSR2/IMP4/NHP2/SNU13/RPP25/RPS19BP1/MRPS7/RPS5/FAU/RSL24D1/NGRN/EBNA1BP2/RPS27A/RPL26L1/RPS7/NOL7/NPM1/RPS15/PA2G4/RPL35A/NOP10/RPS28/RPL11/RPS17/RPS11/RPS16/ZNHIT3/DDX3X/RPL7A/RPS9/LSG1/RPL27/EXOSC6/RPS21/RPL5/RPS13/RPSA/RPS4X/RPL14/RPL35/EIF1AX/RPS14/RPS24/RPL7L1/RPL24/RPS23/RPS8/NSA2/RPS25/NOC2L/RPS6/UTP11/RPS15A/BUD23/EIF5/RPS19/C1D/RPL26/RPS12/DCAF…	activated
GO:0072521	purine-containing compound metabolic process	183	0.469223	2.4342	1e-10	1e-10	1.1607e-08	995	tags=52%, list=25%, signal=41%	ALDOC/LDHA/GAPDH/TPI1/ATP6V0C/PRPS1/NDUFS3/ATP5F1D/PGAM1/UCHL1/ATP5F1B/MDH2/NDUFC2/HSPA1A/APRT/ATP6V1B2/PRDX5/MDH1/ATP5PF/ENO2/HSPA8/NME1/ATP5MC1/NDUFB10/PKM/RAN/NDUFS5/ENO1/ATP5MC3/NDUFB7/NDUFS2/DCXR/EIF6/ATP5F1A/NUDT11/FIS1/ATP5PB/LDHB/NDUFB11/PFKM/ATP5IF1/HINT1/NDUFA13/STOML2/ATP5MF/TALDO1/PGK1/NDUFA11/NME2/NDUFB3/PDHA1/PDHB/TKT/NDUFS7/NDUFAB1/ATP1B1/PGLS/NPPC/NDUFB5/NDUFA7/PINK1/GMPR2/PFKL/ND…	activated
GO:0007005	mitochondrion organization	170	0.467517	2.41449	1e-10	1e-10	1.1607e-08	1253	tags=59%, list=31%, signal=42%	SLC25A5/HSP90AA1/IFI6/NDUFS3/ATP5F1D/RAB3A/CHCHD2/HSD17B10/GHITM/NDUFC2/ALKBH7/HSPA1A/SLC25A4/MICOS13/MOAP1/NDUFB10/NDUFS5/PARK7/HIGD1A/CLU/NDUFB7/NDUFAF3/VDAC2/NDUFS2/TMEM70/FIS1/TOMM22/NDUFB11/VPS35/ATP5IF1/FUNDC1/NDUFA13/STOML2/BNIP3/PHB1/HSPD1/COA3/NDUFA11/CNP/NDUFB3/HSPA4/NDUFS7/NDUFAB1/CHCHD10/PHB2/PPIF/NDUFB5/SLC25A6/PINK1/PRDX3/HIGD2A/MTCH1/RAB5IF/NDUFA1/PARP1/VAT1/PRELID1/CLPP/GPX1/PSMD1…	activated
GO:0051604	protein maturation	177	0.465174	2.40987	1e-10	1e-10	1.1607e-08	1197	tags=56%, list=30%, signal=41%	CRYAB/B2M/HSP90AA1/WDR83OS/PFDN6/HSP90AB1/S100A10/PPIA/ATP6AP2/SEC11C/HSPA1A/DNAJA1/PDIA4/HSPA8/CCT5/ENO1/HSPB1/CCT8/CLU/CCT7/PSENEN/MAGEF1/FKBP1B/TBCB/CCT6A/SPCS1/PRNP/HSPE1/SDF2L1/STOML2/HSPD1/PGK1/HSPA13/HSPA5/PCSK1N/GLRX5/HSPA4/AHSA1/NDUFAB1/NPPC/PPIF/CIAO2B/HSP90B1/ECEL1/GRN/FKBP4/ERP29/PIGH/PARP1/TMEM208/CANX/CCT2/NCSTN/ARL2/CALR/VBP1/PFDN2/HYOU1/BAD/SCG5/PPIB/TCP1/CISD1/HSPA1B/DNAJA2/BOLA3…	activated
GO:0022613	ribonucleoprotein complex biogenesis	158	0.467885	2.40784	1e-10	1e-10	1.1607e-08	1838	tags=82%, list=46%, signal=46%	HSP90AA1/HSP90AB1/EIF3I/WDR77/SBDS/POP7/RAN/HTATSF1/EIF6/NOLC1/SF3B6/TSR3/LSM4/C1QBP/SF3B2/SF3B5/TRMT112/TSR2/IMP4/NHP2/SNU13/RPP25/RPS19BP1/MRPS7/SNRPB2/RPS5/EIF3G/FAU/RSL24D1/NGRN/SNRPE/EBNA1BP2/RPS27A/RPL26L1/RPS7/NOL7/NPM1/SNRPD2/RPS15/PA2G4/SNRNP200/PUF60/SNRPD1/RPL35A/NOP10/RPS28/RPL11/RPS17/RPS11/TAF9/RPS16/ZNHIT3/DDX3X/STRAP/RPL7A/PTGES3/RPL13A/RPS9/SNRPF/LSG1/EIF3K/RPL27/EXOSC6/RPS21/RPL…	activated
GO:0055086	nucleobase-containing small molecule metabolic process	209	0.450365	2.3689	1e-10	1e-10	1.1607e-08	995	tags=50%, list=25%, signal=40%	ALDOC/LDHA/GAPDH/TPI1/ATP6V0C/PRPS1/NDUFS3/ATP5F1D/PGAM1/UCHL1/ATP5F1B/MDH2/NDUFC2/HSPA1A/APRT/ATP6V1B2/PRDX5/MDH1/ATP5PF/ENO2/HSPA8/NME1/ATP5MC1/NDUFB10/PKM/RAN/NDUFS5/PARK7/ENO1/ATP5MC3/NDUFB7/NDUFS2/DCXR/EIF6/ATP5F1A/NUDT11/FIS1/ATP5PB/LDHB/NDUFB11/MPI/PFKM/ATP5IF1/HINT1/NDUFA13/STOML2/ATP5MF/TALDO1/RFK/PGK1/NDUFA11/NME2/CNP/NDUFB3/PDHA1/PDHB/TKT/NDUFS7/NDUFAB1/ATP1B1/NUDT14/PGLS/NPPC/NDUFB5/N…	activated
GO:0006412	translation	288	0.437708	2.36821	1e-10	1e-10	1.1607e-08	1761	tags=74%, list=44%, signal=45%	GAPDH/EIF3I/MRPL28/MRPL51/PKM/HSPB1/MRPL15/EIF6/NOLC1/MRPL17/EEF1A2/MRPS34/C1QBP/NARS1/MRPL47/LSM14B/NCL/TUFM/COA3/FARSA/TSFM/ZC3H15/EIF5A/APEH/PINK1/RPL15/GADD45GIP1/EIF1/MRPS7/EEF1G/MRPL20/PRMT1/RPS5/EIF3G/CALR/EEF1B2/APLP1/FAU/MRPS21/RPL18/EIF4A2/RSL24D1/MRPS10/SRP9/RPL8/MRPL18/MRPS17/SSB/NGRN/DDRGK1/RPS27A/RPL26L1/LRRC47/RPS7/RPL10A/EIF4A1/EIF4G1/NPM1/TRMT10C/EIF1B/NCBP2/MRPL38/RPS15/UBA52/RP…	activated
GO:0006753	nucleoside phosphate metabolic process	205	0.448027	2.35374	1e-10	1e-10	1.1607e-08	1180	tags=55%, list=30%, signal=41%	ALDOC/LDHA/GAPDH/TPI1/ATP6V0C/PRPS1/NDUFS3/ATP5F1D/PGAM1/UCHL1/ATP5F1B/MDH2/NDUFC2/HSPA1A/APRT/ATP6V1B2/PRDX5/MDH1/ATP5PF/ENO2/HSPA8/NME1/ATP5MC1/NDUFB10/PKM/RAN/NDUFS5/PARK7/ENO1/ATP5MC3/NDUFB7/NDUFS2/DCXR/EIF6/ATP5F1A/NUDT11/FIS1/ATP5PB/LDHB/NDUFB11/MPI/PFKM/ATP5IF1/HINT1/NDUFA13/STOML2/ATP5MF/TALDO1/RFK/PGK1/NDUFA11/NME2/CNP/NDUFB3/PDHA1/PDHB/TKT/NDUFS7/NDUFAB1/ATP1B1/NUDT14/PGLS/NPPC/NDUFB5/N…	activated
GO:1901135	carbohydrate derivative metabolic process	263	0.386404	2.07401	1e-10	1e-10	1.1607e-08	1032	tags=46%, list=26%, signal=37%	CST3/ALDOC/LDHA/GAPDH/ITM2C/TPI1/ATP6V0C/PRPS1/RNF5/B4GAT1/NDUFS3/ATP5F1D/PGAM1/UCHL1/ATP5F1B/NDUFC2/HSPA1A/APRT/AKR1B1/ATP6V1B2/ATP5PF/ENO2/HSPA8/NME1/ATP5MC1/NDUFB10/PKM/RAN/NDUFS5/ITM2B/ENO1/ATP5MC3/NDUFB7/NDUFS2/DCXR/EIF6/ATP5F1A/NUDT11/FIS1/ATP5PB/NDUFB11/MPI/PFKM/ATP5IF1/HINT1/NDUFA13/KRTCAP2/STOML2/ATP5MF/TALDO1/RFK/PGK1/NDUFA11/NME2/NDUFB3/G6PC3/TKT/NDUFS7/NDUFAB1/ATP1B1/C1GALT1C1/NUDT14/…	activated
GO:0044281	small molecule metabolic process	419	0.361991	2.00214	1e-10	1e-10	1.1607e-08	1250	tags=47%, list=31%, signal=36%	PTGDS/ALDOC/SLC25A11/LDHA/GAPDH/RBP4/TPI1/ATP6V0C/PRPS1/NDUFS3/ATP5F1D/PGAM1/UCHL1/HSD17B10/ATP5F1B/MDH2/CBR1/PYCR2/NDUFC2/ALKBH7/HSPA1A/IDH3G/APRT/AKR1B1/ATP6V1B2/VDAC1/PRDX5/MDH1/ATP5PF/ENO2/HSPA8/NME1/ATP5MC1/NDUFB10/PKM/RAN/NDUFS5/PARK7/ENO1/PCBD1/SNX17/FABP5/ATP5MC3/NDUFB7/NDUFS2/DCXR/EIF6/ECH1/ATP5F1A/NUDT11/CRABP2/MIF/FIS1/AHCY/ATP5PB/LDHB/NDUFB11/GSTP1/PNPO/OAT/MPI/PFKM/ATP5IF1/HINT1/NDUF…	activated
GO:0072522	purine-containing compound biosynthetic process	105	0.489948	2.40995	1.04782e-10	1.04782e-10	1.18976e-08	1082	tags=60%, list=27%, signal=45%	ATP6V0C/PRPS1/NDUFS3/ATP5F1D/ATP5F1B/NDUFC2/APRT/ATP5PF/NME1/ATP5MC1/NDUFB10/NDUFS5/ENO1/ATP5MC3/NDUFB7/NDUFS2/ATP5F1A/ATP5PB/NDUFB11/ATP5IF1/NDUFA13/STOML2/ATP5MF/NDUFA11/NME2/NDUFB3/PDHA1/PDHB/NDUFS7/NDUFAB1/NPPC/NDUFB5/NDUFA7/PINK1/NDUFA1/PDK2/PARP1/ACLY/NDUFS6/NDUFB8/NDUFB4/NDUFC1/IMPDH2/TECR/TMSB4X/AK1/NDUFA5/NDUFA12/NDUFB2/NDUFA2/ATP5F1C/ATP5PD/NDUFA8/ATP5PO/NDUFS8/ATP5MJ/ATP5MG/GUK1/ATP5F1…	activated
GO:0012501	programmed cell death	453	0.336277	1.86531	1.30429e-10	1.30429e-10	1.44947e-08	1021	tags=38%, list=26%, signal=32%	SLC25A5/CRYAB/HSP90AA1/GAPDH/PRDX2/ITM2C/SCG2/NEFL/TUBA1A/HSP90AB1/IFI6/SLC39A7/EMC4/PPIA/CTSD/GHITM/UBB/RRAGA/ALKBH7/CFL1/HSPA1A/MAGEH1/CDK5/SLC25A4/AKR1B1/DNAJA1/SOD1/VDAC1/PRDX5/MOAP1/HSPA8/NME1/SAP18/PKM/PARK7/ENO1/HIGD1A/HSPB1/CLU/VDAC2/DYNLL1/PNMA1/MT3/ARL6IP5/MIF/BEX3/FIS1/EEF1A2/GSTP1/VPS35/PRNP/C1QBP/ATP5IF1/HINT1/NDUFA13/LAMTOR5/SDF2L1/BNIP3/NSG1/CLIP3/PHB1/MIEN1/HSPD1/GRINA/LGALS1/RFK/…	activated
GO:0043067	regulation of programmed cell death	348	0.355187	1.9442	1.36313e-10	1.36313e-10	1.4833e-08	1021	tags=41%, list=26%, signal=33%	SLC25A5/CRYAB/HSP90AA1/PRDX2/ITM2C/SCG2/NEFL/HSP90AB1/IFI6/SLC39A7/PPIA/CTSD/GHITM/UBB/CFL1/HSPA1A/CDK5/SLC25A4/AKR1B1/DNAJA1/SOD1/VDAC1/PRDX5/MOAP1/HSPA8/NME1/SAP18/PARK7/ENO1/HIGD1A/HSPB1/CLU/VDAC2/PNMA1/MT3/ARL6IP5/MIF/FIS1/EEF1A2/GSTP1/PRNP/C1QBP/NDUFA13/LAMTOR5/SDF2L1/BNIP3/CLIP3/PHB1/MIEN1/HSPD1/GRINA/LGALS1/ACTB/NME2/NGFR/ARL6IP1/PHLDA2/FAIM2/HSPA5/BEX2/EIF5A/ANXA5/GPX4/BCAP31/PPP2R1A/PHB2…	activated
GO:0008219	cell death	455	0.333494	1.84943	2.26668e-10	2.26668e-10	2.41617e-08	1021	tags=38%, list=26%, signal=32%	SLC25A5/CRYAB/HSP90AA1/GAPDH/PRDX2/ITM2C/SCG2/NEFL/TUBA1A/HSP90AB1/IFI6/SLC39A7/EMC4/PPIA/CTSD/GHITM/UBB/RRAGA/ALKBH7/CFL1/HSPA1A/MAGEH1/CDK5/SLC25A4/AKR1B1/DNAJA1/SOD1/VDAC1/PRDX5/MOAP1/HSPA8/NME1/SAP18/PKM/PARK7/ENO1/HIGD1A/HSPB1/CLU/VDAC2/DYNLL1/PNMA1/MT3/ARL6IP5/MIF/BEX3/FIS1/EEF1A2/GSTP1/VPS35/PRNP/C1QBP/ATP5IF1/HINT1/NDUFA13/LAMTOR5/SDF2L1/BNIP3/NSG1/CLIP3/PHB1/MIEN1/HSPD1/GRINA/LGALS1/RFK/…	activated
GO:0043933	protein-containing complex organization	574	0.319077	1.78138	5.42184e-10	5.42184e-10	5.66383e-08	1300	tags=43%, list=33%, signal=34%	CRYAB/B2M/HSP90AA1/TUBB4A/PFDN6/NEFL/TUBA1A/HSP90AB1/EIF3I/PFN1/WDR77/NDUFS3/ATP5F1D/HSD17B10/HLA-A/NDUFC2/CFL1/HSPA1A/TRAPPC1/NAP1L3/NAP1L5/HSPA8/CALY/NDUFB10/NDUFS5/PARK7/HIGD1A/STMN1/CLU/GABARAPL2/NDUFB7/CENPX/HTATSF1/MAP1LC3B/NDUFAF3/VDAC2/NDUFS2/EIF6/AP2M1/H4C3/SRPRA/COPS7A/TMEM70/MIF/TBCB/SF3B6/LSM4/TRAPPC5/NDUFB11/VPS35/PRNP/SV2A/NDUFA13/SF3B2/STOML2/VAMP2/BNIP3/NSG1/CLIP3/SF3B5/HSPD1/COA3…	activated
GO:2001233	regulation of apoptotic signaling pathway	101	0.479232	2.34901	6.62306e-10	6.62306e-10	6.783e-08	1021	tags=54%, list=26%, signal=42%	SLC25A5/PRDX2/ITM2C/SCG2/IFI6/PPIA/GHITM/UBB/HSPA1A/SLC25A4/DNAJA1/SOD1/PARK7/ENO1/HSPB1/CLU/VDAC2/MIF/FIS1/GSTP1/GRINA/NGFR/FAIM2/EIF5A/BCAP31/PPP2R1A/PPIF/SLC25A6/PINK1/ERP29/CREB3/PARP1/TMBIM6/PRELID1/GPX1/PSMD10/TAF9B/SFRP1/HYOU1/BAD/SERINC3/HSPA1B/RPS7/PDIA3/PEA15/HNRNPK/EEF1E1/CDKN2D/SEPTIN4/TAF9/DDX3X/DDIT3/NONO/P4HB/TPT1	activated
GO:0006915	apoptotic process	439	0.331394	1.83698	1.12266e-09	1.12266e-09	1.12766e-07	1021	tags=38%, list=26%, signal=32%	SLC25A5/CRYAB/HSP90AA1/GAPDH/PRDX2/ITM2C/SCG2/NEFL/TUBA1A/HSP90AB1/IFI6/EMC4/PPIA/CTSD/GHITM/UBB/RRAGA/CFL1/HSPA1A/MAGEH1/CDK5/SLC25A4/AKR1B1/DNAJA1/SOD1/VDAC1/PRDX5/MOAP1/HSPA8/NME1/SAP18/PARK7/ENO1/HIGD1A/HSPB1/CLU/VDAC2/DYNLL1/PNMA1/MT3/ARL6IP5/MIF/BEX3/FIS1/EEF1A2/GSTP1/VPS35/PRNP/C1QBP/ATP5IF1/HINT1/NDUFA13/LAMTOR5/SDF2L1/BNIP3/NSG1/CLIP3/PHB1/MIEN1/HSPD1/GRINA/LGALS1/RFK/ACTB/NME2/NGFR/ARL6…	activated
GO:0097250	mitochondrial respirasome assembly	53	0.565355	2.48774	2.19579e-09	2.19579e-09	2.16396e-07	1334	tags=79%, list=33%, signal=53%	NDUFS3/ATP5F1D/NDUFC2/NDUFB10/NDUFS5/HIGD1A/NDUFB7/NDUFAF3/NDUFS2/TMEM70/NDUFB11/NDUFA13/COA3/NDUFA11/NDUFB3/NDUFS7/NDUFAB1/NDUFB5/HIGD2A/RAB5IF/NDUFA1/FMC1/NDUFB8/NDUFB4/NDUFC1/TMEM126B/UQCRFS1/COX7A2/NDUFAF1/NDUFA5/NDUFA12/NDUFB2/NDUFA2/NDUFA8/NDUFS8/NDUFB9/SCO1/COX14/NDUFB6/NDUFA6/COX17/DMAC1	activated
GO:0042981	regulation of apoptotic process	338	0.349209	1.90819	2.25641e-09	2.25641e-09	2.18252e-07	1021	tags=40%, list=26%, signal=32%	SLC25A5/CRYAB/HSP90AA1/PRDX2/ITM2C/SCG2/NEFL/HSP90AB1/IFI6/PPIA/CTSD/GHITM/UBB/CFL1/HSPA1A/CDK5/SLC25A4/AKR1B1/DNAJA1/SOD1/VDAC1/PRDX5/MOAP1/HSPA8/NME1/SAP18/PARK7/ENO1/HIGD1A/HSPB1/CLU/VDAC2/PNMA1/MT3/ARL6IP5/MIF/FIS1/EEF1A2/GSTP1/PRNP/C1QBP/NDUFA13/LAMTOR5/SDF2L1/BNIP3/CLIP3/PHB1/MIEN1/HSPD1/GRINA/LGALS1/ACTB/NME2/NGFR/ARL6IP1/PHLDA2/FAIM2/HSPA5/BEX2/EIF5A/ANXA5/BCAP31/PPP2R1A/PHB2/NPPC/PPIF/SL…	activated
GO:1901293	nucleoside phosphate biosynthetic process	122	0.452421	2.25363	2.94703e-09	2.94703e-09	2.78837e-07	1822	tags=80%, list=46%, signal=45%	ATP6V0C/PRPS1/NDUFS3/ATP5F1D/ATP5F1B/NDUFC2/APRT/ATP5PF/NME1/ATP5MC1/NDUFB10/NDUFS5/ENO1/ATP5MC3/NDUFB7/NDUFS2/ATP5F1A/ATP5PB/NDUFB11/MPI/ATP5IF1/NDUFA13/STOML2/ATP5MF/RFK/NDUFA11/NME2/NDUFB3/PDHA1/PDHB/NDUFS7/NDUFAB1/NPPC/NDUFB5/NDUFA7/PINK1/NDUFA1/PDK2/PARP1/ACLY/CMAS/NDUFS6/NDUFB8/NDUFB4/NANS/NDUFC1/IMPDH2/TECR/TMSB4X/AK1/NDUFA5/NDUFA12/NDUFB2/NDUFA2/ATP5F1C/ATP5PD/NDUFA8/ATP5PO/NDUFS8/ATP5MJ/…	activated
GO:0065003	protein-containing complex assembly	517	0.316012	1.76108	2.98954e-09	2.98954e-09	2.78837e-07	1715	tags=55%, list=43%, signal=36%	CRYAB/B2M/HSP90AA1/TUBB4A/PFDN6/NEFL/TUBA1A/HSP90AB1/EIF3I/PFN1/WDR77/NDUFS3/ATP5F1D/HSD17B10/HLA-A/NDUFC2/HSPA1A/TRAPPC1/NAP1L3/NAP1L5/HSPA8/CALY/NDUFB10/NDUFS5/PARK7/HIGD1A/STMN1/CLU/NDUFB7/CENPX/HTATSF1/NDUFAF3/VDAC2/NDUFS2/EIF6/AP2M1/H4C3/SRPRA/COPS7A/TMEM70/MIF/TBCB/SF3B6/LSM4/TRAPPC5/NDUFB11/VPS35/PRNP/SV2A/NDUFA13/SF3B2/STOML2/VAMP2/NSG1/CLIP3/SF3B5/HSPD1/COA3/NDUFA11/FARSA/TSPYL1/NDUFB3/C…	activated
GO:0061077	chaperone-mediated protein folding	42	0.602453	2.52812	3.1431e-09	3.1431e-09	2.88016e-07	1065	tags=76%, list=27%, signal=56%	PFDN6/HSP90AB1/HSPA1A/PDIA4/HSPA8/CCT5/HSPB1/CCT8/CLU/CCT7/CCT6A/HSPE1/SDF2L1/HSPA13/HSPA5/FKBP4/CCT2/VBP1/PFDN2/PPIB/TCP1/HSPA1B/CCT3/HSPA9/CCT4/PPID/DNAJB6/HSPH1/DNAJB1/PTGES3/DNAJB4/ST13	activated
GO:0019362	pyridine nucleotide metabolic process	42	0.595817	2.50027	7.32799e-09	7.32799e-09	6.48733e-07	553	tags=52%, list=14%, signal=46%	ALDOC/LDHA/GAPDH/TPI1/PGAM1/UCHL1/MDH2/PRDX5/MDH1/ENO2/PKM/ENO1/DCXR/EIF6/LDHB/PFKM/TALDO1/PGK1/TKT/PGLS/PFKL/ARL2	activated
GO:0046496	nicotinamide nucleotide metabolic process	42	0.595817	2.50027	7.32799e-09	7.32799e-09	6.48733e-07	553	tags=52%, list=14%, signal=46%	ALDOC/LDHA/GAPDH/TPI1/PGAM1/UCHL1/MDH2/PRDX5/MDH1/ENO2/PKM/ENO1/DCXR/EIF6/LDHB/PFKM/TALDO1/PGK1/TKT/PGLS/PFKL/ARL2	activated
GO:0097190	apoptotic signaling pathway	150	0.423266	2.16225	7.84982e-09	7.84982e-09	6.83348e-07	951	tags=47%, list=24%, signal=37%	SLC25A5/PRDX2/ITM2C/SCG2/IFI6/PPIA/GHITM/UBB/HSPA1A/SLC25A4/DNAJA1/SOD1/MOAP1/PARK7/ENO1/HSPB1/CLU/VDAC2/ARL6IP5/MIF/BEX3/FIS1/GSTP1/ATP5IF1/HINT1/NDUFA13/BNIP3/GRINA/NGFR/GABARAP/FAIM2/EIF5A/BCAP31/PPP2R1A/CHCHD10/PPIF/SLC25A6/PINK1/ERP29/PDK2/CREB3/PARP1/TMBIM6/PRELID1/GPX1/PSMD10/TAF9B/MLLT11/SFRP1/HYOU1/BAD/CYCS/HRAS/SERINC3/SELENOK/HSPA1B/RPS7/PDIA3/BLOC1S2/PEA15/HNRNPK/EEF1E1/CDKN2D/IFI27L2…	activated
GO:0019637	organophosphate metabolic process	307	0.342616	1.86096	1.3123e-08	1.3123e-08	1.12366e-06	1180	tags=44%, list=30%, signal=33%	ALDOC/LDHA/GAPDH/TPI1/ATP6V0C/PRPS1/NDUFS3/ATP5F1D/PGAM1/CKB/UCHL1/ATP5F1B/MDH2/NDUFC2/HSPA1A/APRT/ATP6V1B2/PRDX5/SERINC1/MDH1/ATP5PF/ENO2/HSPA8/NME1/ATP5MC1/NDUFB10/PKM/RAN/NDUFS5/PARK7/ENO1/FABP5/ATP5MC3/NDUFB7/NDUFS2/DCXR/EIF6/ATP5F1A/NUDT11/FIS1/ATP5PB/LDHB/NDUFB11/PNPO/MPI/PFKM/ATP5IF1/HINT1/NDUFA13/STOML2/ATP5MF/FABP3/TALDO1/RFK/PGK1/NDUFA11/NME2/CNP/NDUFB3/PDHA1/PDHB/G6PC3/DBI/TKT/NDUFS7/N…	activated
GO:0072524	pyridine-containing compound metabolic process	45	0.578844	2.47769	2.71944e-08	2.71944e-08	2.29098e-06	553	tags=51%, list=14%, signal=45%	ALDOC/LDHA/GAPDH/TPI1/PGAM1/UCHL1/MDH2/PRDX5/MDH1/ENO2/PKM/ENO1/DCXR/EIF6/LDHB/PNPO/PFKM/TALDO1/PGK1/TKT/PGLS/PFKL/ARL2	activated
GO:0043069	negative regulation of programmed cell death	210	0.375619	1.97914	2.96574e-08	2.96574e-08	2.45882e-06	951	tags=41%, list=24%, signal=33%	SLC25A5/CRYAB/PRDX2/SCG2/NEFL/HSP90AB1/IFI6/PPIA/GHITM/CFL1/HSPA1A/SLC25A4/AKR1B1/DNAJA1/SOD1/VDAC1/PRDX5/HSPA8/PARK7/ENO1/HIGD1A/HSPB1/CLU/VDAC2/MT3/MIF/GSTP1/PRNP/LAMTOR5/BNIP3/MIEN1/HSPD1/GRINA/NME2/ARL6IP1/FAIM2/HSPA5/ANXA5/GPX4/PHB2/NPPC/PPIF/SLC25A6/PINK1/HSP90B1/ARHGDIA/PRDX3/HIGD2A/SNCB/GRN/CREB3/TMBIM6/PSMC5/MYDGF/PRELID1/GPX1/PSMD10/NES/TAF9B/DAD1/SFRP1/HYOU1/BAD/HRAS/HSPA1B/DDRGK1/STUB…	activated
GO:0010257	NADH dehydrogenase complex assembly	36	0.591092	2.3795	7.77802e-08	7.77802e-08	6.25013e-06	1030	tags=75%, list=26%, signal=56%	NDUFS3/NDUFC2/NDUFB10/NDUFS5/NDUFB7/NDUFAF3/NDUFS2/NDUFB11/NDUFA13/NDUFA11/NDUFB3/NDUFS7/NDUFAB1/NDUFB5/NDUFA1/NDUFB8/NDUFB4/NDUFC1/TMEM126B/NDUFAF1/NDUFA5/NDUFA12/NDUFB2/NDUFA2/NDUFA8/NDUFS8/NDUFB9	activated
GO:0032981	mitochondrial respiratory chain complex I assembly	36	0.591092	2.3795	7.77802e-08	7.77802e-08	6.25013e-06	1030	tags=75%, list=26%, signal=56%	NDUFS3/NDUFC2/NDUFB10/NDUFS5/NDUFB7/NDUFAF3/NDUFS2/NDUFB11/NDUFA13/NDUFA11/NDUFB3/NDUFS7/NDUFAB1/NDUFB5/NDUFA1/NDUFB8/NDUFB4/NDUFC1/TMEM126B/NDUFAF1/NDUFA5/NDUFA12/NDUFB2/NDUFA2/NDUFA8/NDUFS8/NDUFB9	activated
GO:0021762	substantia nigra development	26	0.671839	2.53583	8.79113e-08	8.79113e-08	6.94128e-06	595	tags=65%, list=15%, signal=56%	LDHA/NDUFS3/CKB/INA/ATP5PF/DYNLL1/ATP5PB/CALM3/ACTB/CNP/CALM2/HSPA5/YWHAH/COX6B1/YWHAQ/SYNGR3/CALM1	activated
GO:0090559	regulation of membrane permeability	21	0.702442	2.50469	8.90392e-08	8.90392e-08	6.94128e-06	723	tags=71%, list=18%, signal=59%	SLC25A5/ALKBH7/HSPA1A/SLC25A4/HSPA8/VDAC2/ATP5IF1/BNIP3/CNP/CHCHD10/PPIF/SLC25A6/LAPTM4B/BAD/BLOC1S2	activated
GO:0006364	rRNA processing	65	0.500221	2.2807	9.08631e-08	9.08631e-08	6.9793e-06	1742	tags=85%, list=44%, signal=48%	SBDS/POP7/EIF6/NOLC1/TSR3/TRMT112/TSR2/IMP4/NHP2/SNU13/RPP25/EBNA1BP2/RPS7/NOL7/RPS15/PA2G4/RPL35A/NOP10/RPS28/RPL11/RPS17/RPS16/ZNHIT3/RPL7A/RPL27/EXOSC6/RPS21/RPL5/RPL14/RPL35/RPS14/RPS24/RPL7L1/RPS8/NSA2/RPS25/RPS6/UTP11/BUD23/RPS19/C1D/RPL26/DCAF13/WBP11/GTPBP4/NOP56/GTF2H5/RPL7/KRR1/MPHOSPH10/RRP36/RRP7A/METTL5/RPS27/PWP1	activated
GO:0031647	regulation of protein stability	114	0.429193	2.12884	1.10411e-07	1.10411e-07	8.35788e-06	1373	tags=57%, list=34%, signal=38%	CRYAB/HSP90AA1/GAPDH/CD81/PFDN6/RNF5/HSP90AB1/PFN1/HSPA1A/USP5/HSPA8/CCT5/PARK7/CCT8/CLU/CCT7/MT3/CCT6A/VPS35/PRNP/SERF2/PHB1/HSPD1/ATP1B1/PHB2/PINK1/GRN/VPS11/CCT2/RTN4/CALR/TAF9B/DAD1/PFDN2/POLR2E/PPIB/TCP1/PIN1/HSPA1B/DDRGK1/RPS7/STUB1/CCT3/PFN2/CCT4/RPL11/TAF9/CDC37/YWHAZ/PTGES3/FLOT1/TOMM7/ISOC2/RPL5/LAMP2/DDOST/RPL23/BAG1/LAMP1/CAMLG/GET1/SEPTIN8/RAD23A/TMEM183A/PDCL3	activated
GO:2001242	regulation of intrinsic apoptotic signaling pathway	56	0.529545	2.35571	1.2553e-07	1.2553e-07	9.36663e-06	1073	tags=66%, list=27%, signal=49%	PPIA/UBB/HSPA1A/DNAJA1/SOD1/PARK7/ENO1/HSPB1/CLU/VDAC2/MIF/FIS1/GRINA/EIF5A/BCAP31/PPIF/PINK1/ERP29/CREB3/PARP1/TMBIM6/GPX1/TAF9B/HYOU1/BAD/SERINC3/RPS7/HNRNPK/CDKN2D/SEPTIN4/TAF9/DDX3X/DDIT3/NONO/P4HB/TPT1/HTRA2	activated
GO:0008637	apoptotic mitochondrial changes	36	0.581322	2.34017	1.90794e-07	1.90794e-07	1.40149e-05	723	tags=61%, list=18%, signal=50%	SLC25A5/IFI6/GHITM/HSPA1A/SLC25A4/MOAP1/CLU/VDAC2/VPS35/ATP5IF1/BNIP3/HSPD1/CHCHD10/PPIF/SLC25A6/PINK1/PRELID1/GPX1/PSMD10/MLLT11/BAD/BLOC1S2	activated
GO:0050821	protein stabilization	79	0.471639	2.23988	1.93735e-07	1.93735e-07	1.40149e-05	1268	tags=59%, list=32%, signal=41%	CRYAB/HSP90AA1/GAPDH/PFDN6/HSP90AB1/PFN1/HSPA1A/CCT5/PARK7/CCT8/CLU/CCT7/MT3/CCT6A/PHB1/HSPD1/ATP1B1/PHB2/PINK1/GRN/CCT2/RTN4/CALR/TAF9B/PFDN2/POLR2E/PPIB/TCP1/PIN1/HSPA1B/RPS7/STUB1/CCT3/PFN2/CCT4/RPL11/TAF9/CDC37/PTGES3/FLOT1/RPL5/LAMP2/RPL23/BAG1/LAMP1/CAMLG/GET1	activated
GO:0006458	'de novo' protein folding	29	0.63526	2.45805	1.95875e-07	1.95875e-07	1.40149e-05	1190	tags=86%, list=30%, signal=61%	HSPA1A/HSPA8/CCT5/CCT8/CCT7/FKBP1B/CCT6A/HSPE1/SDF2L1/HSPD1/HSPA13/HSPA5/CCT2/TCP1/HSPA1B/CCT3/HSPA9/CCT4/HSPH1/DNAJB1/PTGES3/DNAJB4/ST13/FKBP1A/BAG1	activated
GO:0006120	mitochondrial electron transport, NADH to ubiquinone	38	0.577011	2.362	2.28906e-07	2.28906e-07	1.61569e-05	1366	tags=84%, list=34%, signal=56%	NDUFS3/NDUFC2/ISCU/NDUFB10/NDUFS5/PARK7/NDUFB7/NDUFS2/NDUFB3/NDUFS7/NDUFAB1/NDUFA4/NDUFB5/NDUFA7/PINK1/NDUFA1/NDUFS6/NDUFB8/NDUFB4/NDUFC1/NDUFAF1/NDUFA5/NDUFB2/NDUFA2/NDUFA8/NDUFS8/NDUFB9/NDUFB6/NDUFV2/NDUFA6/DLD/NDUFV1	activated
GO:0009056	catabolic process	689	0.285855	1.60549	2.52057e-07	2.52057e-07	1.75538e-05	1641	tags=49%, list=41%, signal=35%	SLC25A5/CST3/ALDOC/HSP90AA1/LDHA/GAPDH/ATP6V0B/PRDX2/PRDX1/TPI1/CD81/CAPNS1/ATP6V0C/GPX3/RNF5/HSP90AB1/PSMB6/WDR77/PGAM1/UCHL1/HSD17B10/TRIR/CTSD/UBB/RRAGA/HSPA1A/CDK5/SLC25A4/ATP6V1B2/ATP6V1D/VDAC1/PRDX5/USP5/MOAP1/ATP6V1G1/ENO2/HSPA8/UBQLN2/PKM/ACHE/PARK7/ENO1/HSPB1/SNX17/CLU/GABARAPL2/ATP6V1G2/MAP1LC3B/PSMB5/PSMC3/DCXR/EIF6/MT3/MAGEF1/ECH1/UBC/NUDT11/OAZ1/LSM4/RNF187/EEF1A2/PSMD8/VPS28/VPS35/P…	activated
GO:0043066	negative regulation of apoptotic process	203	0.371765	1.95023	2.96492e-07	2.96492e-07	2.03766e-05	972	tags=41%, list=24%, signal=33%	SLC25A5/CRYAB/PRDX2/SCG2/NEFL/HSP90AB1/IFI6/PPIA/GHITM/CFL1/HSPA1A/SLC25A4/AKR1B1/DNAJA1/SOD1/VDAC1/PRDX5/HSPA8/PARK7/ENO1/HIGD1A/HSPB1/CLU/VDAC2/MT3/MIF/GSTP1/PRNP/LAMTOR5/BNIP3/MIEN1/HSPD1/GRINA/NME2/ARL6IP1/FAIM2/HSPA5/ANXA5/PHB2/NPPC/PPIF/SLC25A6/PINK1/HSP90B1/ARHGDIA/PRDX3/HIGD2A/SNCB/GRN/CREB3/TMBIM6/MYDGF/PRELID1/GPX1/PSMD10/NES/TAF9B/DAD1/SFRP1/HYOU1/BAD/HRAS/HSPA1B/DDRGK1/STUB1/NPM1/PEA1…	activated
GO:0006090	pyruvate metabolic process	38	0.572162	2.34216	3.23756e-07	3.23756e-07	2.19614e-05	707	tags=55%, list=18%, signal=46%	ALDOC/LDHA/GAPDH/TPI1/PGAM1/UCHL1/VDAC1/ENO2/PKM/ENO1/EIF6/LDHB/PFKM/PGK1/PDHA1/PDHB/PFKL/PDK2/ARL2/FAHD1/PPP2CA	activated
GO:0051246	regulation of protein metabolic process	540	0.293399	1.63876	3.53725e-07	3.53725e-07	2.36867e-05	1644	tags=51%, list=41%, signal=34%	CRYAB/CST3/HSP90AA1/GAPDH/ITM2C/CD81/PFDN6/NDN/HSP90AB1/IFI6/BEX1/S100A10/UCHL1/PPIA/CTSD/UBB/PEBP1/HSPA1A/CDK5/DNAJA1/USP5/THY1/HSPA8/UBQLN2/PKM/PARK7/ITM2B/ENO1/HSPB1/CLU/PSENEN/GABARAPL2/CENPX/PSMC3/SPINT2/EIF6/MT3/BEX4/NOLC1/ARL6IP5/MAGEF1/DBNDD2/COPS7A/MIF/BEX3/OAZ1/EEF1A2/VPS28/CALM3/GSTP1/VPS35/PRNP/HSPE1/C1QBP/ATP5IF1/NDUFA13/LAMTOR5/TERF2IP/SKP1/LSM14B/PSMD2/CLIP3/PHB1/NCL/HSPD1/ACTB/COA…	activated
GO:0042274	ribosomal small subunit biogenesis	47	0.544299	2.35114	4.0441e-07	4.0441e-07	2.67379e-05	1645	tags=91%, list=41%, signal=54%	TSR3/TRMT112/TSR2/IMP4/SNU13/RPS19BP1/MRPS7/RPS5/FAU/RPS27A/RPS7/NOL7/NPM1/RPS15/RPS28/RPS17/RPS11/RPS16/RPS9/RPS21/RPS13/RPSA/RPS4X/RPS14/RPS24/RPS23/RPS8/RPS25/RPS6/UTP11/RPS15A/RPS19/RPS12/DCAF13/RPS27L/NOP56/RPS3A/GTF2H5/KRR1/MPHOSPH10/XRCC5/RRP36/RRP7A	activated
GO:0001916	positive regulation of T cell mediated cytotoxicity	6	0.919155	2.22675	5.00917e-07	5.00917e-07	3.25146e-05	230	tags=83%, list=6%, signal=79%	B2M/HLA-C/HLA-A/HSPA8/HLA-B	activated
GO:0097193	intrinsic apoptotic signaling pathway	90	0.452771	2.18347	5.04232e-07	5.04232e-07	3.25146e-05	1250	tags=61%, list=31%, signal=43%	IFI6/PPIA/UBB/HSPA1A/DNAJA1/SOD1/MOAP1/PARK7/ENO1/HSPB1/CLU/VDAC2/ARL6IP5/MIF/FIS1/HINT1/BNIP3/GRINA/EIF5A/BCAP31/PPIF/PINK1/ERP29/PDK2/CREB3/PARP1/TMBIM6/GPX1/TAF9B/MLLT11/HYOU1/BAD/CYCS/HRAS/SERINC3/SELENOK/RPS7/HNRNPK/CDKN2D/IFI27L2/CD24/SEPTIN4/TAF9/DDX3X/DDIT3/NONO/P4HB/TPT1/CDIP1/HTRA2/SHISA5/PERP/IFI27L1/ATF4/RRM2B	activated
GO:0033108	mitochondrial respiratory chain complex assembly	46	0.546333	2.35591	5.19801e-07	5.19801e-07	3.31098e-05	1400	tags=80%, list=35%, signal=53%	NDUFS3/NDUFC2/NDUFB10/NDUFS5/NDUFB7/NDUFAF3/NDUFS2/NDUFB11/NDUFA13/COA3/NDUFA11/NDUFB3/NDUFS7/NDUFAB1/NDUFB5/NDUFA1/NDUFB8/NDUFB4/NDUFC1/TMEM126B/UQCRFS1/NDUFAF1/NDUFA5/NDUFA12/NDUFB2/NDUFA2/NDUFA8/NDUFS8/NDUFB9/SCO1/COX14/NDUFB6/NDUFA6/SAMM50/COX17/DMAC1/NDUFAF4	activated
GO:0007006	mitochondrial membrane organization	46	0.544442	2.34775	5.94726e-07	5.94726e-07	3.74258e-05	1161	tags=70%, list=29%, signal=50%	SLC25A5/HSP90AA1/GHITM/ALKBH7/HSPA1A/SLC25A4/MICOS13/MOAP1/VDAC2/TOMM22/ATP5IF1/NDUFA13/BNIP3/CNP/HSPA4/CHCHD10/PPIF/SLC25A6/PINK1/MTCH1/BAD/TOMM20/BLOC1S2/HSPA9/TIMM13/TOMM6/TOMM5/TOMM7/TOMM40/TIMM8B/MICOS10/TIMM10B	activated
GO:0061795	Golgi lumen acidification	9	0.851425	2.33998	6.43815e-07	6.43815e-07	4.00327e-05	196	tags=78%, list=5%, signal=74%	ATP6V0B/ATP6V0C/ATP6AP2/ATP6AP1/ATP6V1D/ATP6V1F/RNASEK	activated
GO:0051084	'de novo' post-translational protein folding	25	0.64336	2.40055	7.14647e-07	7.14647e-07	4.39143e-05	1190	tags=88%, list=30%, signal=62%	HSPA1A/HSPA8/CCT5/CCT8/CCT7/CCT6A/HSPE1/SDF2L1/HSPA13/HSPA5/CCT2/TCP1/HSPA1B/CCT3/HSPA9/CCT4/HSPH1/DNAJB1/PTGES3/DNAJB4/ST13/BAG1	activated
GO:0016072	rRNA metabolic process	74	0.474834	2.22768	7.83445e-07	7.83445e-07	4.75821e-05	1819	tags=84%, list=46%, signal=46%	TRIR/SBDS/POP7/EIF6/NOLC1/TSR3/NCL/TRMT112/TSR2/IMP4/NHP2/SNU13/RPP25/POLR2E/EBNA1BP2/RPS7/NOL7/RPS15/PA2G4/RPL35A/NOP10/RPS28/RPL11/RPS17/RPS16/ZNHIT3/RPL7A/RPL27/GTF3C6/EXOSC6/RPS21/RPL5/RPL14/RPL35/RPS14/RPS24/RPL7L1/RPS8/NSA2/RPS25/RPS6/UTP11/BUD23/RPS19/C1D/RPL26/DCAF13/WBP11/GTPBP4/NOP56/GTF2H5/RPL7/KRR1/MPHOSPH10/RRP36/RRP7A/METTL5/RPS27/PWP1/MARS1/GTF3A/PRKDC	activated
GO:0042026	protein refolding	16	0.731079	2.42284	8.00394e-07	8.00394e-07	4.80527e-05	805	tags=88%, list=20%, signal=70%	CRYAB/B2M/HSP90AA1/HSPA1A/DNAJA1/HSPA8/HSPB1/FKBP1B/HSPD1/HSPA13/HSPA5/HSPA1B/DNAJA2/HSPA9	activated
GO:0006839	mitochondrial transport	71	0.466982	2.16875	9.60814e-07	9.60814e-07	5.70282e-05	1276	tags=62%, list=32%, signal=43%	SLC25A5/HSP90AA1/MDH2/GHITM/ALKBH7/HSPA1A/SLC25A4/VDAC1/MDH1/VDAC2/TOMM22/VPS35/ATP5IF1/NDUFA13/BNIP3/SLC25A3/HSPD1/CNP/HSPA4/CHCHD10/PPIF/SLC25A6/PINK1/SLC25A1/MTCH1/TMEM14C/TIMM17A/BAD/MRPL18/TOMM20/BLOC1S2/HSPA9/TIMM13/TOMM6/TOMM5/TOMM7/TIMM17B/SLC25A22/TOMM40/TIMM8B/TIMM10B/SMDT1/SAMM50/DNAJC19	activated
GO:2001234	negative regulation of apoptotic signaling pathway	62	0.493316	2.23701	9.89688e-07	9.89688e-07	5.8082e-05	951	tags=55%, list=24%, signal=42%	SLC25A5/PRDX2/SCG2/IFI6/PPIA/GHITM/HSPA1A/SLC25A4/DNAJA1/PARK7/ENO1/HSPB1/CLU/VDAC2/MIF/GSTP1/GRINA/FAIM2/PPIF/SLC25A6/PINK1/CREB3/TMBIM6/PRELID1/GPX1/PSMD10/TAF9B/HYOU1/HSPA1B/PEA15/CDKN2D/TAF9/DDX3X/NONO	activated
GO:0051131	chaperone-mediated protein complex assembly	13	0.768244	2.41079	1.0428e-06	1.0428e-06	6.05191e-05	717	tags=92%, list=18%, signal=76%	HSP90AA1/PFDN6/HSP90AB1/HSPA1A/CLU/HSPD1/HOPX/HSPA4/TMEM35A/CCT2/STUB1/NDUFAF1	activated
GO:0032543	mitochondrial translation	51	0.514975	2.2509	1.21016e-06	1.21016e-06	6.94599e-05	1255	tags=71%, list=31%, signal=49%	MRPL28/MRPL51/MRPL15/MRPL17/MRPS34/C1QBP/MRPL47/TUFM/COA3/TSFM/GADD45GIP1/MRPS7/MRPL20/MRPS21/MRPS10/MRPL18/MRPS17/NGRN/TRMT10C/MRPL38/MRPL12/MRPS15/MRPL21/MRPS24/MRPL35/MRPL50/MRPL52/MRPL44/MRPL37/MRPS18C/AURKAIP1/MRPS23/MRPL9/MRPL55/MRPL34/MRPS26	activated
GO:0099188	postsynaptic cytoskeleton organization	8	0.858958	2.26655	1.28975e-06	1.28975e-06	7.32238e-05	441	tags=88%, list=11%, signal=78%	NEFH/NEFL/ACTG1/INA/RAC3/ACTB/CPNE6	activated
GO:1901137	carbohydrate derivative biosynthetic process	183	0.365182	1.89446	1.34232e-06	1.34232e-06	7.5389e-05	1286	tags=52%, list=32%, signal=37%	ITM2C/TPI1/ATP6V0C/PRPS1/B4GAT1/NDUFS3/ATP5F1D/ATP5F1B/NDUFC2/APRT/ATP5PF/NME1/ATP5MC1/NDUFB10/NDUFS5/ITM2B/ENO1/ATP5MC3/NDUFB7/NDUFS2/DCXR/ATP5F1A/ATP5PB/NDUFB11/MPI/ATP5IF1/NDUFA13/KRTCAP2/STOML2/ATP5MF/RFK/NDUFA11/NME2/NDUFB3/TKT/NDUFS7/NDUFAB1/C1GALT1C1/NUDT14/NPPC/NDUFB5/NDUFA7/PINK1/CHPF/NDUFA1/PIGH/PARP1/TMEM258/NCSTN/MAN1B1/CMAS/DAD1/NDUFS6/NDUFB8/NDUFB4/NANS/NDUFC1/IMPDH2/TMSB4X/AK1/NDUF…	activated
GO:0072593	reactive oxygen species metabolic process	51	0.512118	2.23841	1.60416e-06	1.60416e-06	8.91358e-05	676	tags=49%, list=17%, signal=41%	CRYAB/PRDX2/PRDX1/GPX3/IFI6/NDUFS3/CBR1/SOD1/VDAC1/PRDX5/PARK7/DCXR/EIF6/MT3/GSTP1/ATP5IF1/BNIP3/RFK/CYGB/PINK1/TXN/PRDX3/GPX1/RAC1/AKR1C1	activated
GO:0030901	midbrain development	35	0.569315	2.28327	1.97343e-06	1.97343e-06	0.000107665	609	tags=51%, list=15%, signal=44%	LDHA/NDUFS3/CKB/INA/ATP5PF/DYNLL1/ATP5PB/CALM3/ACTB/CNP/CALM2/HSPA5/YWHAH/COX6B1/YWHAQ/SYNGR3/CALM1/SFRP1	activated
GO:0033693	neurofilament bundle assembly	3	0.991968	1.87229	1.97884e-06	1.97884e-06	0.000107665	35	tags=100%, list=1%, signal=99%	NEFH/NEFM/NEFL	activated
GO:0042743	hydrogen peroxide metabolic process	15	0.729392	2.37281	2.15518e-06	2.15518e-06	0.00011605	648	tags=80%, list=16%, signal=67%	PRDX2/PRDX1/GPX3/SOD1/PRDX5/PARK7/MT3/PINK1/TXN/PRDX3/GPX1/RAC1	activated
GO:0010821	regulation of mitochondrion organization	43	0.528111	2.23401	2.29398e-06	2.29398e-06	0.000122263	616	tags=44%, list=15%, signal=38%	SLC25A5/GHITM/HSPA1A/SLC25A4/MOAP1/CLU/VPS35/ATP5IF1/BNIP3/CHCHD10/PPIF/SLC25A6/PINK1/VAT1/PRELID1/GPX1/PSMD10/MLLT11/BAD	activated
GO:0046902	regulation of mitochondrial membrane permeability	18	0.689923	2.35876	2.59883e-06	2.59883e-06	0.000137112	723	tags=72%, list=18%, signal=59%	SLC25A5/ALKBH7/HSPA1A/SLC25A4/VDAC2/ATP5IF1/BNIP3/CNP/CHCHD10/PPIF/SLC25A6/BAD/BLOC1S2	activated
GO:0046031	ADP metabolic process	30	0.59542	2.32728	2.71698e-06	2.71698e-06	0.000141912	708	tags=57%, list=18%, signal=47%	ALDOC/LDHA/GAPDH/TPI1/PGAM1/UCHL1/ENO2/PKM/ENO1/EIF6/PFKM/PGK1/PFKL/ARL2/BAD/PPP2CA/AK1	activated
GO:1905710	positive regulation of membrane permeability	16	0.711101	2.35663	2.9657e-06	2.9657e-06	0.000153369	435	tags=62%, list=11%, signal=56%	SLC25A5/HSPA1A/SLC25A4/HSPA8/VDAC2/ATP5IF1/BNIP3/CHCHD10/PPIF/SLC25A6	activated
GO:0098742	cell-cell adhesion via plasma-membrane adhesion molecules	59	-0.372755	-2.40282	3.18037e-06	3.18037e-06	0.000162858	852	tags=49%, list=21%, signal=39%	PKD1/UNC5D/PTPRM/DAB1/NLGN1/TENM3/FAT4/ADGRL3/MAPK14/PTPRD/CDH10/CDHR3/NTNG1/CADM2/CNTN6/CDH7/DSCAM/CDH9/CNTN4/TENM4/PTPRT/FAT3/GRID2/LRFN5/EFNA5/ROBO1/ROBO2/SDK1/CDH18	suppressed
GO:0050919	negative chemotaxis	17	-0.664915	-2.87999	3.3523e-06	3.3523e-06	0.000169996	845	tags=82%, list=21%, signal=65%	UNC5C/FLRT2/RYK/EPHA7/SLIT2/SLIT3/PLXNA4/SEMA3A/SEMA6D/NRG1/EFNA5/ROBO1/ROBO2/NRG3	suppressed
GO:0016236	macroautophagy	134	0.372026	1.87584	5.48345e-06	5.48345e-06	0.000275393	1630	tags=58%, list=41%, signal=36%	SLC25A5/GAPDH/ATP6V0B/CAPNS1/ATP6V0C/RNF5/UCHL1/CTSD/CDK5/SLC25A4/ATP6V1B2/ATP6V1D/VDAC1/MOAP1/ATP6V1G1/UBQLN2/GABARAPL2/ATP6V1G2/MAP1LC3B/VPS28/VPS35/ATP5IF1/FUNDC1/SCOC/ATP6V0D1/BNIP3/GABARAP/CHMP5/PHB2/PINK1/EMC6/MAP1LC3A/ATP6V1E1/RETREG2/CALM1/MCOLN1/DDRGK1/STUB1/CHMP1A/ATP6V0E2/CHMP2A/GABARAPL1/UFC1/CDC37/CHMP1B/FKBP8/AUP1/TOMM7/HTRA2/LAMP2/UBXN6/VPS4A/SUPT5H/RHEB/OPTN/ARL8B/NIPSNAP1/EIF2S1/…	activated
GO:0140053	mitochondrial gene expression	60	0.470624	2.12087	6.07061e-06	6.07061e-06	0.000301979	1255	tags=65%, list=31%, signal=45%	HSD17B10/MRPL28/MRPL51/MRPL15/MRPL17/MRPS34/C1QBP/MRPL47/TUFM/COA3/TSFM/CHCHD10/TBRG4/GADD45GIP1/MRPS7/MRPL20/MRPS21/MRPS10/MRPL18/MRPS17/NGRN/TRMT10C/MRPL38/MRPL12/MRPS15/MRPL21/MRPS24/MRPL35/MRPL50/MRPL52/MRPL44/MRPL37/MRPS18C/AURKAIP1/MRPS23/MRPL9/MRPL55/MRPL34/MRPS26	activated
GO:0048857	neural nucleus development	32	0.567508	2.2386	6.24184e-06	6.24184e-06	0.000307567	595	tags=53%, list=15%, signal=46%	LDHA/NDUFS3/CKB/INA/ATP5PF/DYNLL1/ATP5PB/CALM3/ACTB/CNP/CALM2/HSPA5/YWHAH/COX6B1/YWHAQ/SYNGR3/CALM1	activated
GO:0019318	hexose metabolic process	59	0.475907	2.13633	6.70257e-06	6.70257e-06	0.000327183	512	tags=37%, list=13%, signal=33%	ALDOC/SLC25A11/GAPDH/RBP4/TPI1/PGAM1/MDH2/AKR1B1/ENO2/PKM/ENO1/FABP5/DCXR/MPI/PFKM/PGK1/PDHA1/PDHB/G6PC3/GOT1/PFKL/PDK2	activated
GO:0090407	organophosphate biosynthetic process	199	0.344776	1.80688	6.98928e-06	6.98928e-06	0.00033802	1822	tags=65%, list=46%, signal=37%	TPI1/ATP6V0C/PRPS1/NDUFS3/ATP5F1D/CKB/ATP5F1B/NDUFC2/APRT/SERINC1/ATP5PF/NME1/ATP5MC1/NDUFB10/NDUFS5/ENO1/FABP5/ATP5MC3/NDUFB7/NDUFS2/DCXR/ATP5F1A/ATP5PB/NDUFB11/PNPO/MPI/ATP5IF1/NDUFA13/STOML2/ATP5MF/FABP3/RFK/NDUFA11/NME2/NDUFB3/PDHA1/PDHB/TKT/NDUFS7/NDUFAB1/NPPC/NDUFB5/NDUFA7/FDPS/PINK1/NDUFA1/PDK2/PIGH/PARP1/ACLY/IMPA1/CMAS/NDUFS6/NDUFB8/NDUFB4/NANS/NDUFC1/IMPDH2/TECR/TMSB4X/AK1/NDUFA5/PGAP4/…	activated
GO:0006006	glucose metabolic process	52	0.493291	2.16545	7.17013e-06	7.17013e-06	0.000343584	512	tags=40%, list=13%, signal=36%	ALDOC/SLC25A11/GAPDH/RBP4/TPI1/PGAM1/MDH2/ENO2/PKM/ENO1/FABP5/DCXR/MPI/PFKM/PGK1/PDHA1/PDHB/G6PC3/GOT1/PFKL/PDK2	activated
GO:0097401	synaptic vesicle lumen acidification	14	0.719951	2.31762	7.2911e-06	7.2911e-06	0.000346205	550	tags=71%, list=14%, signal=62%	ATP6V0C/ATP6AP2/ATP6AP1/ATP6V1B2/ATP6V1D/ATP6V1G1/ATP6V1F/ATP6V1G2/ATP6V0D1/ATP6V1E1	activated
GO:0030163	protein catabolic process	330	0.305333	1.66476	7.58742e-06	7.58742e-06	0.00035703	1641	tags=52%, list=41%, signal=34%	CST3/HSP90AA1/CD81/RNF5/HSP90AB1/PSMB6/WDR77/UCHL1/CTSD/UBB/HSPA1A/USP5/HSPA8/UBQLN2/PARK7/CLU/GABARAPL2/PSMB5/PSMC3/MAGEF1/UBC/OAZ1/RNF187/EEF1A2/PSMD8/VPS28/VPS35/PSMB3/ATP5IF1/NDUFA13/SDF2L1/SKP1/BNIP3/PSMD2/PHB1/GABARAP/PSMA7/HSPA5/UBE2S/ATRAID/COPS3/CHMP5/RHBDD2/PJA1/CCDC115/BCAP31/ELOB/ELOC/PINK1/HSP90B1/PITHD1/CSNK2B/ANAPC11/PSMA4/VPS11/PSMC5/CANX/ERLEC1/LAPTM4B/CALR/CLPP/GPX1/CTSB/FBXL15/…	activated
GO:0099560	synaptic membrane adhesion	11	-0.748639	-2.71398	8.89096e-06	8.89096e-06	0.000414633	617	tags=73%, list=15%, signal=62%	MAPK14/PTPRD/CDH10/NTNG1/CDH9/TENM4/LRFN5/EFNA5	suppressed
GO:0022618	protein-RNA complex assembly	83	0.424867	2.03111	9.30613e-06	9.30613e-06	0.000430154	1838	tags=76%, list=46%, signal=42%	HSP90AA1/HSP90AB1/EIF3I/WDR77/HTATSF1/EIF6/SF3B6/LSM4/SF3B2/SF3B5/SNU13/MRPS7/SNRPB2/RPS5/EIF3G/FAU/SNRPE/SNRPD2/RPS15/SNRNP200/PUF60/SNRPD1/RPS28/RPL11/TAF9/ZNHIT3/STRAP/PTGES3/RPL13A/SNRPF/EIF3K/RPL5/CD2BP2/RPSA/RPS14/EIF2S2/RPL24/EIF3F/SNRPD3/EIF5/RPS19/RPS27L/EIF2S3/PRPF19/EIF3A/EIF3B/MCTS1/XRCC5/DDX1/SLU7/RRP7A/SRSF9/TXNL4A/RPL38/RPS27/PSIP1/DENR/EIF3M/EIF3J/SNRPG/PRKDC/RUVBL1/DHX9	activated
GO:0002711	positive regulation of T cell mediated immunity	14	0.715078	2.30193	9.55718e-06	9.55718e-06	0.000437883	482	tags=57%, list=12%, signal=50%	B2M/HLA-C/CD81/HLA-A/HSPA8/HLA-B/HSPD1/YWHAG	activated
GO:0016188	synaptic vesicle maturation	18	0.668549	2.28569	1.01393e-05	1.01393e-05	0.000459101	286	tags=56%, list=7%, signal=52%	ATP6V0C/RAB3A/ATP6AP2/ATP6AP1/ATP6V1B2/ATP6V1D/ATP6V1G1/ATP6V1F/ATP6V1G2/ATP6V0D1	activated
GO:0006914	autophagy	196	0.338868	1.77431	1.0284e-05	1.0284e-05	0.000459101	1630	tags=54%, list=41%, signal=34%	SLC25A5/HSP90AA1/GAPDH/ATP6V0B/CAPNS1/ATP6V0C/RNF5/UCHL1/CTSD/RRAGA/CDK5/SLC25A4/ATP6V1B2/ATP6V1D/VDAC1/MOAP1/ATP6V1G1/HSPA8/UBQLN2/PARK7/HSPB1/CLU/GABARAPL2/ATP6V1G2/MAP1LC3B/EEF1A2/VPS28/VPS35/ATP5IF1/FUNDC1/SCOC/ATP6V0D1/BNIP3/GABARAP/PSAP/TRAPPC4/CHMP5/PHB2/PINK1/FUNDC2/EMC6/MAP1LC3A/VPS11/TMBIM6/TMEM208/ATP6V1E1/RETREG2/CALM1/BAD/MCOLN1/CISD1/SYT11/DDRGK1/STUB1/EIF4G1/CHMP1A/HAX1/ATP6V0E2/CH…	activated
GO:0061919	process utilizing autophagic mechanism	196	0.338868	1.77431	1.0284e-05	1.0284e-05	0.000459101	1630	tags=54%, list=41%, signal=34%	SLC25A5/HSP90AA1/GAPDH/ATP6V0B/CAPNS1/ATP6V0C/RNF5/UCHL1/CTSD/RRAGA/CDK5/SLC25A4/ATP6V1B2/ATP6V1D/VDAC1/MOAP1/ATP6V1G1/HSPA8/UBQLN2/PARK7/HSPB1/CLU/GABARAPL2/ATP6V1G2/MAP1LC3B/EEF1A2/VPS28/VPS35/ATP5IF1/FUNDC1/SCOC/ATP6V0D1/BNIP3/GABARAP/PSAP/TRAPPC4/CHMP5/PHB2/PINK1/FUNDC2/EMC6/MAP1LC3A/VPS11/TMBIM6/TMEM208/ATP6V1E1/RETREG2/CALM1/BAD/MCOLN1/CISD1/SYT11/DDRGK1/STUB1/EIF4G1/CHMP1A/HAX1/ATP6V0E2/CH…	activated
GO:1903320	regulation of protein modification by small protein conjugation or removal	90	0.41798	2.01569	1.17234e-05	1.17234e-05	0.000514878	1563	tags=63%, list=39%, signal=39%	HSP90AA1/HSP90AB1/BEX1/PPIA/UBB/HSPA1A/CDK5/DNAJA1/PARK7/CENPX/BEX4/COPS7A/BEX3/VPS28/SKP1/GABARAP/HSPA5/UBE2S/COPS3/BEX2/PINK1/COPS8/TSPYL5/PSMD10/FBXO2/HSPA1B/RPS7/STUB1/COPS6/SEPTIN4/COPS5/RPL11/RPS2/UBE2V2/DDX3X/GPS1/TOLLIP/COPS9/HSPBP1/RPL5/RPL23/PEF1/RBX1/UBXN1/CAMLG/UBE2I/COPS4/TCF25/GNL3/UBE2L3/GTPBP4/SVBP/UBE2V1/UBE2N/GSK3A/RPS3/COPS2	activated
GO:0019364	pyridine nucleotide catabolic process	29	0.572562	2.21544	1.17306e-05	1.17306e-05	0.000514878	553	tags=48%, list=14%, signal=42%	ALDOC/LDHA/GAPDH/TPI1/PGAM1/UCHL1/ENO2/PKM/ENO1/EIF6/PFKM/PGK1/PFKL/ARL2	activated
GO:0071826	protein-RNA complex organization	86	0.426902	2.04493	1.26768e-05	1.26768e-05	0.000551774	1847	tags=77%, list=46%, signal=42%	HSP90AA1/HSP90AB1/EIF3I/WDR77/HTATSF1/EIF6/SF3B6/LSM4/SF3B2/SF3B5/SNU13/MRPS7/SNRPB2/RPS5/EIF3G/FAU/SNRPE/SNRPD2/RPS15/KLC1/SNRNP200/PUF60/SNRPD1/RPS28/RPL11/TAF9/ZNHIT3/STRAP/PTGES3/RPL13A/SNRPF/EIF3K/RPL5/CD2BP2/RPSA/RPS14/EIF2S2/RPL24/EIF3F/SNRPD3/EIF5/RPS19/RPS27L/EIF2S3/PRPF19/EIF3A/EIF3B/MCTS1/XRCC5/DDX1/VCP/SLU7/RRP7A/SRSF9/TXNL4A/RPL38/RPS27/PSIP1/DENR/EIF3M/EIF3J/SNRPG/PRKDC/RUVBL1/DHX9/…	activated
GO:0019752	carboxylic acid metabolic process	196	0.336337	1.76106	1.32222e-05	1.32222e-05	0.00056807	820	tags=34%, list=21%, signal=29%	PTGDS/ALDOC/LDHA/GAPDH/TPI1/PGAM1/UCHL1/HSD17B10/MDH2/CBR1/PYCR2/ALKBH7/IDH3G/AKR1B1/VDAC1/MDH1/ENO2/PKM/PARK7/ENO1/PCBD1/FABP5/DCXR/EIF6/ECH1/CRABP2/MIF/LDHB/GSTP1/OAT/PFKM/IDH3B/FABP3/PGK1/PDHA1/PDHB/DBI/CYGB/NDUFAB1/GOT1/GPX4/SEPHS2/GAMT/PFKL/QDPR/ECHS1/PDK2/ACLY/ETFB/ARL2/GPX1/CMAS/NANS/SERINC3/FAHD1/AKR1C1/TECR/FH/PPP2CA/ENOPH1/PRXL2B/AASDHPPT/PTGES2/PTGR1/ICMT/GCSH/AKR1C2	activated
GO:0006508	proteolysis	421	0.28856	1.59638	1.32687e-05	1.32687e-05	0.00056807	1658	tags=52%, list=42%, signal=34%	CST3/GAPDH/CAPNS1/RNF5/HSP90AB1/IFI6/PSMB6/WDR77/S100A10/UCHL1/CTSD/ATP6AP2/UBB/SEC11C/PEBP1/HSPA1A/CDK5/USP5/HSPA8/UBQLN2/PARK7/ENO1/CLU/PSENEN/GABARAPL2/PSMB5/PSMC3/SPINT2/ARL6IP5/MAGEF1/UBC/RNF187/PSMD8/VPS28/SPCS1/PSMB3/PRNP/HSPE1/ATP5IF1/HINT1/LAMTOR5/SDF2L1/STOML2/SKP1/PSMD2/HSPD1/PGK1/NGFR/ARL6IP1/GABARAP/PSMA7/HSPA5/PCSK1N/UBE2S/COPS3/CHMP5/RHBDD2/APEH/BCAP31/ELOB/ELOC/PINK1/HSP90B1/PITHD…	activated
GO:0006096	glycolytic process	28	0.580837	2.22891	1.4297e-05	1.4297e-05	0.000602221	553	tags=50%, list=14%, signal=43%	ALDOC/LDHA/GAPDH/TPI1/PGAM1/UCHL1/ENO2/PKM/ENO1/EIF6/PFKM/PGK1/PFKL/ARL2	activated
GO:0046032	ADP catabolic process	28	0.580837	2.22891	1.4297e-05	1.4297e-05	0.000602221	553	tags=50%, list=14%, signal=43%	ALDOC/LDHA/GAPDH/TPI1/PGAM1/UCHL1/ENO2/PKM/ENO1/EIF6/PFKM/PGK1/PFKL/ARL2	activated
GO:0019320	hexose catabolic process	14	0.705785	2.27202	1.44722e-05	1.44722e-05	0.000604724	616	tags=71%, list=15%, signal=61%	TPI1/PGAM1/ENO2/PKM/ENO1/MPI/PFKM/PGK1/PFKL/BAD	activated
GO:1901873	regulation of post-translational protein modification	91	0.412595	1.99169	1.48126e-05	1.48126e-05	0.000614037	1563	tags=63%, list=39%, signal=39%	HSP90AA1/HSP90AB1/BEX1/PPIA/UBB/HSPA1A/CDK5/DNAJA1/PARK7/CENPX/BEX4/COPS7A/BEX3/VPS28/SKP1/GABARAP/HSPA5/UBE2S/COPS3/BEX2/PINK1/COPS8/TSPYL5/PSMD10/FBXO2/HSPA1B/RPS7/STUB1/COPS6/SEPTIN4/COPS5/RPL11/RPS2/UBE2V2/DDX3X/GPS1/TOLLIP/COPS9/HSPBP1/RPL5/RPL23/PEF1/RBX1/UBXN1/CAMLG/UBE2I/COPS4/TCF25/GNL3/UBE2L3/GTPBP4/SVBP/UBE2V1/UBE2N/GSK3A/RPS3/COPS2	activated
GO:0007200	phospholipase C-activating G protein-coupled receptor signaling pathway	23	-0.532071	-2.52465	1.55349e-05	1.55349e-05	0.000629224	598	tags=52%, list=15%, signal=45%	BICD1/DGKK/TACR1/ITPR1/OPRM1/PLCB1/DGKB/HCRTR2/GRM5/GRM1/CHRM2/DGKI	suppressed
GO:0009134	nucleoside diphosphate catabolic process	29	0.56733	2.1952	1.57813e-05	1.57813e-05	0.000629224	553	tags=48%, list=14%, signal=42%	ALDOC/LDHA/GAPDH/TPI1/PGAM1/UCHL1/ENO2/PKM/ENO1/EIF6/PFKM/PGK1/PFKL/ARL2	activated
GO:0009137	purine nucleoside diphosphate catabolic process	29	0.56733	2.1952	1.57813e-05	1.57813e-05	0.000629224	553	tags=48%, list=14%, signal=42%	ALDOC/LDHA/GAPDH/TPI1/PGAM1/UCHL1/ENO2/PKM/ENO1/EIF6/PFKM/PGK1/PFKL/ARL2	activated
GO:0009181	purine ribonucleoside diphosphate catabolic process	29	0.56733	2.1952	1.57813e-05	1.57813e-05	0.000629224	553	tags=48%, list=14%, signal=42%	ALDOC/LDHA/GAPDH/TPI1/PGAM1/UCHL1/ENO2/PKM/ENO1/EIF6/PFKM/PGK1/PFKL/ARL2	activated
GO:0009191	ribonucleoside diphosphate catabolic process	29	0.56733	2.1952	1.57813e-05	1.57813e-05	0.000629224	553	tags=48%, list=14%, signal=42%	ALDOC/LDHA/GAPDH/TPI1/PGAM1/UCHL1/ENO2/PKM/ENO1/EIF6/PFKM/PGK1/PFKL/ARL2	activated
GO:0019674	NAD metabolic process	18	0.661707	2.2623	1.64202e-05	1.64202e-05	0.000646988	477	tags=61%, list=12%, signal=54%	TPI1/PGAM1/MDH2/MDH1/ENO2/PKM/ENO1/LDHB/PFKM/PGK1/PFKL	activated
GO:0006123	mitochondrial electron transport, cytochrome c to oxygen	14	0.702901	2.26273	1.64746e-05	1.64746e-05	0.000646988	990	tags=86%, list=25%, signal=65%	COX6A1/COX8A/COX5A/COX6B1/NDUFA4/COX4I1/COX5B/CYCS/COX7C/COX7A2/COX7B/COX6C	activated
GO:0097191	extrinsic apoptotic signaling pathway	47	0.50131	2.16544	1.71048e-05	1.71048e-05	0.000662749	725	tags=47%, list=18%, signal=39%	PRDX2/ITM2C/SCG2/IFI6/HSPA1A/MOAP1/PARK7/BEX3/GSTP1/NDUFA13/GRINA/GABARAP/FAIM2/PPP2R1A/GPX1/MLLT11/SFRP1/BAD/HSPA1B/PDIA3/BLOC1S2/PEA15	activated
GO:0006413	translational initiation	57	0.465276	2.07498	1.71297e-05	1.71297e-05	0.000662749	2044	tags=95%, list=51%, signal=47%	EIF3I/HSPB1/EIF6/EIF1/RPS5/EIF3G/EIF4A2/EIF4A1/EIF4G1/NPM1/EIF1B/NCBP2/BZW1/COPS5/RPS17/DDX3X/POLR2G/ABCF1/RPL13A/EIF3K/EIF1AX/EIF4G2/PPP1CA/EIF2S2/ATF4/EIF3F/EIF2S1/EIF2AK1/EIF5/CSDE1/EIF2S3/EIF3A/RPS3A/EIF3B/UHMK1/PAIP2/SLBP/MCTS1/RPS3/EIF4H/DDX1/DENR/PAIP1/EIF3M/EIF3J/MTIF3/EIF3L/ABCE1/EIF2AK2/EIF4B/TPR/EIF4E/KHDRBS1/EIF3H	activated
GO:0006734	NADH metabolic process	14	0.700149	2.25387	1.92087e-05	1.92087e-05	0.000737723	477	tags=71%, list=12%, signal=63%	TPI1/PGAM1/MDH2/MDH1/ENO2/PKM/ENO1/PFKM/PGK1/PFKL	activated
GO:0035794	positive regulation of mitochondrial membrane permeability	14	0.697734	2.2461	1.95746e-05	1.95746e-05	0.000740879	435	tags=64%, list=11%, signal=57%	SLC25A5/HSPA1A/SLC25A4/VDAC2/ATP5IF1/BNIP3/CHCHD10/PPIF/SLC25A6	activated
GO:1902686	mitochondrial outer membrane permeabilization involved in programmed cell death	14	0.697734	2.2461	1.95746e-05	1.95746e-05	0.000740879	435	tags=64%, list=11%, signal=57%	SLC25A5/HSPA1A/SLC25A4/VDAC2/ATP5IF1/BNIP3/CHCHD10/PPIF/SLC25A6	activated
GO:0048388	endosomal lumen acidification	11	0.751407	2.214	2.05144e-05	2.05144e-05	0.000763228	196	tags=64%, list=5%, signal=61%	ATP6V0B/ATP6V0C/ATP6AP2/ATP6AP1/ATP6V1D/ATP6V1F/RNASEK	activated
GO:0002428	antigen processing and presentation of peptide antigen via MHC class Ib	4	0.943259	1.9739	2.07496e-05	2.07496e-05	0.000763228	230	tags=100%, list=6%, signal=94%	B2M/HLA-C/HLA-A/HLA-B	activated
GO:0002483	antigen processing and presentation of endogenous peptide antigen	4	0.943259	1.9739	2.07496e-05	2.07496e-05	0.000763228	230	tags=100%, list=6%, signal=94%	B2M/HLA-C/HLA-A/HLA-B	activated
GO:0019885	antigen processing and presentation of endogenous peptide antigen via MHC class I	4	0.943259	1.9739	2.07496e-05	2.07496e-05	0.000763228	230	tags=100%, list=6%, signal=94%	B2M/HLA-C/HLA-A/HLA-B	activated
GO:0044283	small molecule biosynthetic process	129	0.365965	1.83509	2.16235e-05	2.16235e-05	0.000789812	1290	tags=48%, list=32%, signal=34%	PTGDS/ALDOC/SLC25A11/RBP4/TPI1/PRPS1/PGAM1/HSD17B10/MDH2/CBR1/PYCR2/APRT/AKR1B1/ENO2/PARK7/ENO1/PCBD1/FABP5/EIF6/MIF/GSTP1/PNPO/OAT/RFK/PGK1/G6PC3/NDUFAB1/GOT1/GPX4/SEPHS2/CYB5R3/GAMT/FDPS/QDPR/TM7SF2/PDK2/ACLY/IMPA1/NANS/SERINC3/TECR/ENOPH1/PRXL2B/AASDHPPT/PTGES2/GPD1/DEGS1/PTGES3/IDI1/ASAH1/MGST3/ARPP19/HACD3/GOT2/SUCLA2/GAD1/SC5D/ACADVL/DHCR24/ATF4/ACOT7/DKK3	activated
GO:0090670	RNA localization to Cajal body	11	0.748224	2.20463	2.39653e-05	2.39653e-05	0.000851529	837	tags=91%, list=21%, signal=72%	CCT5/CCT8/CCT7/CCT6A/NHP2/CCT2/TCP1/CCT3/CCT4/NOP10	activated
GO:0090671	telomerase RNA localization to Cajal body	11	0.748224	2.20463	2.39653e-05	2.39653e-05	0.000851529	837	tags=91%, list=21%, signal=72%	CCT5/CCT8/CCT7/CCT6A/NHP2/CCT2/TCP1/CCT3/CCT4/NOP10	activated
GO:0090672	telomerase RNA localization	11	0.748224	2.20463	2.39653e-05	2.39653e-05	0.000851529	837	tags=91%, list=21%, signal=72%	CCT5/CCT8/CCT7/CCT6A/NHP2/CCT2/TCP1/CCT3/CCT4/NOP10	activated
GO:0090685	RNA localization to nucleus	11	0.748224	2.20463	2.39653e-05	2.39653e-05	0.000851529	837	tags=91%, list=21%, signal=72%	CCT5/CCT8/CCT7/CCT6A/NHP2/CCT2/TCP1/CCT3/CCT4/NOP10	activated
GO:0043068	positive regulation of programmed cell death	134	0.356825	1.7992	2.61524e-05	2.61524e-05	0.000922959	1542	tags=57%, list=39%, signal=36%	ITM2C/CTSD/UBB/CDK5/DNAJA1/SOD1/VDAC1/MOAP1/SAP18/PARK7/CLU/PNMA1/ARL6IP5/FIS1/EEF1A2/PRNP/C1QBP/NDUFA13/BNIP3/CLIP3/PHB1/HSPD1/LGALS1/NGFR/PHLDA2/EIF5A/BCAP31/PPP2R1A/MTCH1/GRN/PARP1/PRELID1/MLLT11/CDC34/SFRP1/BAD/SERINC3/RPS7/PDIA3/STUB1/PEA15/OLFM1/HSPA9/EEF1E1/PPID/HTRA1/SEPTIN4/UBE2M/DDX3X/DDIT3/CDC42/HTRA2/PERP/PPP1CA/BAG1/SLC27A4/RHOB/ATF4/RPS6/EIF2S1/FRZB/UTP11/FAM162A/PNMA2/PDCD5/PTPA/RP…	activated
GO:0001914	regulation of T cell mediated cytotoxicity	8	0.795989	2.10039	2.88113e-05	2.88113e-05	0.00100997	230	tags=62%, list=6%, signal=59%	B2M/HLA-C/HLA-A/HSPA8/HLA-B	activated
GO:0090199	regulation of release of cytochrome c from mitochondria	15	0.683985	2.2251	3.04313e-05	3.04313e-05	0.00105827	616	tags=73%, list=15%, signal=62%	GHITM/MOAP1/CLU/BNIP3/PPIF/PINK1/PRELID1/GPX1/PSMD10/MLLT11/BAD	activated
GO:0043436	oxoacid metabolic process	199	0.333052	1.74544	3.07734e-05	3.07734e-05	0.00105827	820	tags=34%, list=21%, signal=28%	PTGDS/ALDOC/LDHA/GAPDH/TPI1/PGAM1/UCHL1/HSD17B10/MDH2/CBR1/PYCR2/ALKBH7/IDH3G/AKR1B1/VDAC1/MDH1/ENO2/PKM/PARK7/ENO1/PCBD1/FABP5/DCXR/EIF6/ECH1/CRABP2/MIF/LDHB/GSTP1/OAT/PFKM/IDH3B/FABP3/PGK1/PDHA1/PDHB/DBI/CYGB/NDUFAB1/GOT1/GPX4/SEPHS2/GAMT/PFKL/QDPR/ECHS1/PDK2/ACLY/ETFB/ARL2/GPX1/CMAS/NANS/SERINC3/FAHD1/AKR1C1/TECR/FH/PPP2CA/ENOPH1/PRXL2B/AASDHPPT/PTGES2/PTGR1/ICMT/GCSH/AKR1C2	activated
GO:0043065	positive regulation of apoptotic process	129	0.363351	1.82199	3.07968e-05	3.07968e-05	0.00105827	1542	tags=58%, list=39%, signal=37%	ITM2C/CTSD/UBB/CDK5/DNAJA1/SOD1/VDAC1/MOAP1/SAP18/PARK7/CLU/PNMA1/ARL6IP5/FIS1/EEF1A2/PRNP/C1QBP/NDUFA13/BNIP3/CLIP3/PHB1/HSPD1/LGALS1/NGFR/PHLDA2/EIF5A/BCAP31/PPP2R1A/MTCH1/GRN/PRELID1/MLLT11/CDC34/SFRP1/BAD/SERINC3/RPS7/PDIA3/STUB1/PEA15/OLFM1/HSPA9/EEF1E1/PPID/HTRA1/SEPTIN4/UBE2M/DDX3X/DDIT3/CDC42/HTRA2/PERP/PPP1CA/BAG1/SLC27A4/RHOB/ATF4/RPS6/EIF2S1/FRZB/UTP11/FAM162A/PNMA2/PDCD5/PTPA/RPL26/RA…	activated
GO:0051086	chaperone mediated protein folding independent of cofactor	8	0.793918	2.09493	3.33066e-05	3.33066e-05	0.00108729	828	tags=100%, list=21%, signal=79%	CCT5/CCT8/CCT7/CCT6A/CCT2/TCP1/CCT3/CCT4	activated
GO:1903405	protein localization to nuclear body	8	0.793918	2.09493	3.33066e-05	3.33066e-05	0.00108729	828	tags=100%, list=21%, signal=79%	CCT5/CCT8/CCT7/CCT6A/CCT2/TCP1/CCT3/CCT4	activated
GO:1904867	protein localization to Cajal body	8	0.793918	2.09493	3.33066e-05	3.33066e-05	0.00108729	828	tags=100%, list=21%, signal=79%	CCT5/CCT8/CCT7/CCT6A/CCT2/TCP1/CCT3/CCT4	activated
GO:1904869	regulation of protein localization to Cajal body	8	0.793918	2.09493	3.33066e-05	3.33066e-05	0.00108729	828	tags=100%, list=21%, signal=79%	CCT5/CCT8/CCT7/CCT6A/CCT2/TCP1/CCT3/CCT4	activated
GO:1904871	positive regulation of protein localization to Cajal body	8	0.793918	2.09493	3.33066e-05	3.33066e-05	0.00108729	828	tags=100%, list=21%, signal=79%	CCT5/CCT8/CCT7/CCT6A/CCT2/TCP1/CCT3/CCT4	activated
GO:1904872	regulation of telomerase RNA localization to Cajal body	8	0.793918	2.09493	3.33066e-05	3.33066e-05	0.00108729	828	tags=100%, list=21%, signal=79%	CCT5/CCT8/CCT7/CCT6A/CCT2/TCP1/CCT3/CCT4	activated
GO:1904874	positive regulation of telomerase RNA localization to Cajal body	8	0.793918	2.09493	3.33066e-05	3.33066e-05	0.00108729	828	tags=100%, list=21%, signal=79%	CCT5/CCT8/CCT7/CCT6A/CCT2/TCP1/CCT3/CCT4	activated
GO:1990173	protein localization to nucleoplasm	8	0.793918	2.09493	3.33066e-05	3.33066e-05	0.00108729	828	tags=100%, list=21%, signal=79%	CCT5/CCT8/CCT7/CCT6A/CCT2/TCP1/CCT3/CCT4	activated
GO:0006082	organic acid metabolic process	201	0.330347	1.73333	3.35966e-05	3.35966e-05	0.00108994	820	tags=33%, list=21%, signal=28%	PTGDS/ALDOC/LDHA/GAPDH/TPI1/PGAM1/UCHL1/HSD17B10/MDH2/CBR1/PYCR2/ALKBH7/IDH3G/AKR1B1/VDAC1/MDH1/ENO2/PKM/PARK7/ENO1/PCBD1/FABP5/DCXR/EIF6/ECH1/CRABP2/MIF/LDHB/GSTP1/OAT/PFKM/IDH3B/FABP3/PGK1/PDHA1/PDHB/DBI/CYGB/NDUFAB1/GOT1/GPX4/SEPHS2/GAMT/PFKL/QDPR/ECHS1/PDK2/ACLY/ETFB/ARL2/GPX1/CMAS/NANS/SERINC3/FAHD1/AKR1C1/TECR/FH/PPP2CA/ENOPH1/PRXL2B/AASDHPPT/PTGES2/PTGR1/ICMT/GCSH/AKR1C2	activated
GO:0140238	presynaptic endocytosis	42	0.500137	2.09876	3.43653e-05	3.43653e-05	0.001108	698	tags=43%, list=18%, signal=36%	SNCG/ACTG1/CDK5/PARK7/AP2M1/CALM3/VAMP2/ACTB/CLTA/CALM2/CLTB/SNCB/AP2S1/CANX/CALM1/AP3M2/SYT11/ARPC3	activated
GO:0030162	regulation of proteolysis	165	0.345893	1.78458	3.46134e-05	3.46134e-05	0.00110915	1451	tags=52%, list=36%, signal=34%	CST3/GAPDH/HSP90AB1/IFI6/S100A10/CTSD/UBB/PEBP1/HSPA1A/CDK5/USP5/HSPA8/UBQLN2/PARK7/ENO1/CLU/PSENEN/GABARAPL2/PSMC3/SPINT2/ARL6IP5/MAGEF1/PRNP/HSPE1/ATP5IF1/LAMTOR5/HSPD1/NGFR/ARL6IP1/GABARAP/PCSK1N/BCAP31/ELOB/PINK1/PITHD1/CSNK2B/MTCH1/GRN/PSMC5/NCSTN/PRELID1/APLP2/GPX1/SUMO2/PSMD10/DDA1/BAD/HSPA1B/DDRGK1/RPS7/NEDD8/STUB1/SPOCK2/SERPINB1/PSMC4/CSTB/CDKN2D/DNAJB6/PSMC1/RPL11/TAF9/DDX3X/HSPBP1/HTR…	activated
GO:0019677	NAD catabolic process	11	0.740229	2.18107	3.62354e-05	3.62354e-05	0.00115404	477	tags=73%, list=12%, signal=64%	TPI1/PGAM1/ENO2/PKM/ENO1/PFKM/PGK1/PFKL	activated
GO:0009154	purine ribonucleotide catabolic process	37	0.515702	2.09601	3.67397e-05	3.67397e-05	0.00116301	553	tags=43%, list=14%, signal=38%	ALDOC/LDHA/GAPDH/TPI1/PGAM1/UCHL1/ENO2/PKM/ENO1/EIF6/NUDT11/PFKM/HINT1/PGK1/PFKL/ARL2	activated
GO:0006693	prostaglandin metabolic process	14	0.6884	2.21605	3.71365e-05	3.71365e-05	0.00116849	977	tags=86%, list=25%, signal=65%	PTGDS/CBR1/AKR1B1/FABP5/MIF/GSTP1/AKR1C1/PRXL2B/PTGES2/PTGR1/AKR1C2/PTGES3	activated
GO:0006007	glucose catabolic process	11	0.737435	2.17284	3.89194e-05	3.89194e-05	0.00121726	616	tags=82%, list=15%, signal=69%	TPI1/PGAM1/ENO2/PKM/ENO1/PFKM/PGK1/PFKL/BAD	activated
GO:0060078	regulation of postsynaptic membrane potential	44	-0.396937	-2.31528	4.18647e-05	4.18647e-05	0.00127231	787	tags=50%, list=20%, signal=41%	GRIA4/HCN1/SHANK1/CHRNA7/NLGN1/UNC13B/KCND2/GRID1/KCTD16/GRIN2B/GRIA1/GRIK4/SLC8A3/GABRB1/RIMS1/GABRG3/GRM5/GRID2/GRM1/CUX2/RIMS2/GRIK2	suppressed
GO:0006735	NADH regeneration	10	0.762863	2.16383	4.18976e-05	4.18976e-05	0.00127231	477	tags=80%, list=12%, signal=71%	TPI1/PGAM1/ENO2/PKM/ENO1/PFKM/PGK1/PFKL	activated
GO:0061620	glycolytic process through glucose-6-phosphate	10	0.762863	2.16383	4.18976e-05	4.18976e-05	0.00127231	477	tags=80%, list=12%, signal=71%	TPI1/PGAM1/ENO2/PKM/ENO1/PFKM/PGK1/PFKL	activated
GO:0061621	canonical glycolysis	10	0.762863	2.16383	4.18976e-05	4.18976e-05	0.00127231	477	tags=80%, list=12%, signal=71%	TPI1/PGAM1/ENO2/PKM/ENO1/PFKM/PGK1/PFKL	activated
GO:0061718	glucose catabolic process to pyruvate	10	0.762863	2.16383	4.18976e-05	4.18976e-05	0.00127231	477	tags=80%, list=12%, signal=71%	TPI1/PGAM1/ENO2/PKM/ENO1/PFKM/PGK1/PFKL	activated
GO:2001243	negative regulation of intrinsic apoptotic signaling pathway	35	0.529337	2.12293	4.36974e-05	4.36974e-05	0.0013193	1528	tags=83%, list=38%, signal=52%	PPIA/HSPA1A/DNAJA1/PARK7/ENO1/HSPB1/CLU/VDAC2/MIF/GRINA/PPIF/PINK1/CREB3/TMBIM6/GPX1/TAF9B/HYOU1/CDKN2D/TAF9/DDX3X/NONO/TPT1/HTRA2/ATF4/RRM2B/NOC2L/RACK1/SOD2/ARMC10	activated
GO:0031396	regulation of protein ubiquitination	72	0.423897	1.96902	4.49579e-05	4.49579e-05	0.00134955	1542	tags=62%, list=39%, signal=39%	HSP90AA1/HSP90AB1/BEX1/PPIA/UBB/HSPA1A/CDK5/DNAJA1/PARK7/CENPX/BEX4/BEX3/VPS28/SKP1/GABARAP/HSPA5/UBE2S/BEX2/PINK1/TSPYL5/PSMD10/FBXO2/HSPA1B/RPS7/STUB1/SEPTIN4/RPL11/RPS2/UBE2V2/DDX3X/HSPBP1/RPL5/RPL23/PEF1/RBX1/UBXN1/CAMLG/TCF25/UBE2L3/GTPBP4/SVBP/UBE2V1/UBE2N/GSK3A/RPS3	activated
GO:0019883	antigen processing and presentation of endogenous antigen	5	0.878117	1.97313	4.58011e-05	4.58011e-05	0.00136701	230	tags=80%, list=6%, signal=75%	B2M/HLA-C/HLA-A/HLA-B	activated
GO:0019319	hexose biosynthetic process	29	0.549351	2.12563	4.94322e-05	4.94322e-05	0.001467	512	tags=45%, list=13%, signal=39%	ALDOC/SLC25A11/RBP4/TPI1/PGAM1/MDH2/AKR1B1/ENO2/ENO1/PGK1/G6PC3/GOT1/PDK2	activated
GO:0099185	postsynaptic intermediate filament cytoskeleton organization	3	0.975653	1.8415	5.00393e-05	5.00393e-05	0.00147663	100	tags=100%, list=3%, signal=98%	NEFH/NEFL/INA	activated
GO:0032787	monocarboxylic acid metabolic process	141	0.35614	1.80996	5.62964e-05	5.62964e-05	0.00165194	774	tags=35%, list=19%, signal=29%	PTGDS/ALDOC/LDHA/GAPDH/TPI1/PGAM1/UCHL1/HSD17B10/CBR1/ALKBH7/AKR1B1/VDAC1/ENO2/PKM/PARK7/ENO1/FABP5/DCXR/EIF6/ECH1/CRABP2/MIF/LDHB/GSTP1/PFKM/FABP3/PGK1/PDHA1/PDHB/DBI/CYGB/NDUFAB1/GPX4/GAMT/PFKL/ECHS1/PDK2/ACLY/ETFB/ARL2/GPX1/FAHD1/AKR1C1/TECR/PPP2CA/PRXL2B/AASDHPPT/PTGES2/PTGR1	activated
GO:0016358	dendrite development	79	-0.291288	-2.07018	5.70942e-05	5.70942e-05	0.00166599	881	tags=43%, list=22%, signal=34%	FBXW8/SYNE1/RERE/DLG5/DAB1/SHANK1/MAP2/HECW2/CHRNA7/CTNND2/NLGN1/CUX1/NEDD4L/ADGRB3/KIAA0319/PTPRD/CAMK1D/PHACTR1/TANC2/DSCAM/ARMCX5-GPRASP2/CSMD3/EEF2K/SEMA3A/PPFIA2/ARHGAP44/CTNNA2/KLHL1/HECW1/FAT3/DCC/CUX2/SDK1/PRKG1	suppressed
GO:1900182	positive regulation of protein localization to nucleus	24	0.596511	2.22224	6.022e-05	6.022e-05	0.00174744	828	tags=58%, list=21%, signal=46%	HSP90AA1/CCT5/RAN/PARK7/CCT8/CCT7/CCT6A/LAMTOR5/NGFR/PARP1/CCT2/TCP1/CCT3/CCT4	activated
GO:0031644	regulation of nervous system process	30	-0.459725	-2.42297	6.34748e-05	6.34748e-05	0.00183171	729	tags=53%, list=18%, signal=44%	SHANK1/CHRNA7/NLGN1/UNC13B/SHISA6/FGF12/GRIN2B/GRIA1/SLC8A3/RIMS1/TENM4/SHISA9/GRM1/CUX2/RIMS2/GRIK2	suppressed
GO:0044248	cellular catabolic process	293	0.296858	1.60901	6.71873e-05	6.71873e-05	0.00192819	2022	tags=65%, list=51%, signal=34%	SLC25A5/HSP90AA1/GAPDH/ATP6V0B/PRDX2/PRDX1/CAPNS1/ATP6V0C/GPX3/RNF5/UCHL1/HSD17B10/CTSD/RRAGA/CDK5/SLC25A4/ATP6V1B2/ATP6V1D/VDAC1/PRDX5/MOAP1/ATP6V1G1/HSPA8/UBQLN2/PARK7/HSPB1/CLU/GABARAPL2/ATP6V1G2/MAP1LC3B/DCXR/MT3/ECH1/EEF1A2/VPS28/VPS35/OAT/ATP5IF1/FUNDC1/SCOC/ATP6V0D1/BNIP3/GABARAP/PSAP/TRAPPC4/CHMP5/GOT1/PHB2/PINK1/FUNDC2/PRDX3/EMC6/QDPR/ECHS1/MAP1LC3A/VPS11/TMBIM6/TMEM208/ETFB/ATP6V1E1/RET…	activated
GO:0035107	appendage morphogenesis	30	-0.45783	-2.41298	6.83263e-05	6.83263e-05	0.00193849	914	tags=53%, list=23%, signal=41%	RARB/SKI/RECK/GNA12/VPS54/WDR19/WDPCP/TBC1D32/LARGE1/FBXW4/EXT1/AFF3/ALDH1A2/FMN1/CACNA1C/FRAS1	suppressed
GO:0035108	limb morphogenesis	30	-0.45783	-2.41298	6.83263e-05	6.83263e-05	0.00193849	914	tags=53%, list=23%, signal=41%	RARB/SKI/RECK/GNA12/VPS54/WDR19/WDPCP/TBC1D32/LARGE1/FBXW4/EXT1/AFF3/ALDH1A2/FMN1/CACNA1C/FRAS1	suppressed
GO:0019725	cellular homeostasis	216	0.318646	1.68247	6.86598e-05	6.86598e-05	0.00193849	937	tags=36%, list=24%, signal=29%	B2M/ATP6V0B/PRDX2/PRDX1/ATP6V0C/SLC39A7/ATP5F1B/ATP6AP2/GHITM/CALB2/ATP6AP1/ATP6V1B2/ATP6V1D/SOD1/PRDX5/THY1/ATP6V1G1/ISCU/ATP6V1F/ATP6V1G2/DYNLL1/RNASEK/MT3/FKBP1B/CALM3/GSTP1/PRNP/SV2A/PFKM/STOML2/ATP6V0D1/BNIP3/GRINA/NGFR/CALM2/GLRX5/UBE2S/ATP1B1/CCDC115/NPPC/PINK1/CALB1/RAB11B/HSP90B1/FUNDC2/TXN2/TXN/SLC22A17/PRDX3/GRN/APEX1/TMBIM6/ATP6V1E1/RTN4/CALR/GPX1/CALM1/BAD/ARF1/MCOLN1/SELENOK/CISD1/P…	activated
GO:0002475	antigen processing and presentation via MHC class Ib	5	0.871505	1.95827	6.93553e-05	6.93553e-05	0.0019476	230	tags=80%, list=6%, signal=75%	B2M/HLA-C/HLA-A/HLA-B	activated
GO:0007035	vacuolar acidification	18	0.63355	2.16603	7.14056e-05	7.14056e-05	0.00199445	810	tags=72%, list=20%, signal=58%	ATP6V0B/ATP6V0C/ATP6AP2/ATP6AP1/ATP6V1B2/ATP6V1D/ATP6V1F/RNASEK/ATP6V0D1/CCDC115/GRN/ATP6V0E2/TMEM9	activated
GO:0072526	pyridine-containing compound catabolic process	30	0.550454	2.15152	7.55068e-05	7.55068e-05	0.00209779	553	tags=47%, list=14%, signal=40%	ALDOC/LDHA/GAPDH/TPI1/PGAM1/UCHL1/ENO2/PKM/ENO1/EIF6/PFKM/PGK1/PFKL/ARL2	activated
GO:0045454	cell redox homeostasis	20	0.616724	2.17221	7.6004e-05	7.6004e-05	0.00210043	937	tags=70%, list=24%, signal=54%	PRDX2/PRDX1/PRDX5/GLRX5/TXN2/TXN/PRDX3/APEX1/GPX1/PRDX6/BOLA3/NFE2L1/GLRX2/DDIT3	activated
GO:0051480	regulation of cytosolic calcium ion concentration	18	-0.558974	-2.48114	7.69636e-05	7.69636e-05	0.00211267	581	tags=67%, list=15%, signal=57%	TRPC1/RYR2/TRPC4/ITPR1/CACNB4/GRIA1/CACNB2/HCRTR2/GRM5/ERC2/GRM1/TRPC7	suppressed
GO:0050790	regulation of catalytic activity	277	0.304069	1.63983	7.75826e-05	7.75826e-05	0.00211267	765	tags=31%, list=19%, signal=27%	CST3/HSP90AA1/GAPDH/IFI6/S100A10/UCHL1/PPIA/CTSD/PEBP1/HSPA1A/DNAJA1/SOD1/PRDX5/SERINC1/THY1/ISCU/YWHAB/PARK7/STMN1/HSPB1/PSENEN/SPINT2/MT3/ARL6IP5/DBNDD2/MIF/EEF1A2/CALM3/GSTP1/PRNP/HSPE1/ATP5IF1/LAMTOR5/SKP1/HSPD1/RFK/ACTB/NGFR/ARL6IP1/PSAP/CALM2/DBI/ZC3H15/PCSK1N/UBE2S/CHRNA3/STMN3/PHB2/PINK1/BANF1/TAF7/PRDX3/YWHAG/MTCH1/GRN/COPS8/ERP29/CREB3/PARP1/TMBIM6/XRCC6/NCSTN/ARL2/PRELID1/APLP2/GPX1/CT…	activated
GO:0098662	inorganic cation transmembrane transport	255	0.306606	1.64157	7.76605e-05	7.76605e-05	0.00211267	937	tags=35%, list=24%, signal=29%	SLC25A5/ATP6V0B/ATP6V0C/SLC18A3/SLC39A7/NDUFS3/ATP5F1D/ATP5F1B/ATP6AP2/GHITM/NDUFC2/UQCR10/SLC25A4/ATP6AP1/ATP6V1B2/ATP6V1D/VDAC1/THY1/ATP6V1G1/ATP5PF/ISCU/CYC1/ATP5MC1/NDUFB10/NDUFS5/PARK7/ATP5MC3/ATP6V1F/NDUFB7/ATP6V1G2/COX8A/NDUFS2/RNASEK/FKBP1B/ATP5F1A/COX5A/ATP5PB/CALM3/PRNP/CD63/ATP5MF/ATP6V0D1/VAMP2/SLC25A3/NDUFB3/CALM2/YWHAH/NDUFS7/ATP1B1/COX6B1/NDUFA4/PHB2/AMIGO1/PPIF/NDUFB5/NDUFA7/UQCRC…	activated
GO:0009135	purine nucleoside diphosphate metabolic process	35	0.518658	2.0801	8.25436e-05	8.25436e-05	0.00221288	708	tags=49%, list=18%, signal=40%	ALDOC/LDHA/GAPDH/TPI1/PGAM1/UCHL1/ENO2/PKM/ENO1/EIF6/PFKM/PGK1/PFKL/ARL2/BAD/PPP2CA/AK1	activated
GO:0009179	purine ribonucleoside diphosphate metabolic process	35	0.518658	2.0801	8.25436e-05	8.25436e-05	0.00221288	708	tags=49%, list=18%, signal=40%	ALDOC/LDHA/GAPDH/TPI1/PGAM1/UCHL1/ENO2/PKM/ENO1/EIF6/PFKM/PGK1/PFKL/ARL2/BAD/PPP2CA/AK1	activated
GO:0006692	prostanoid metabolic process	15	0.665199	2.16398	8.31809e-05	8.31809e-05	0.00221288	1084	tags=87%, list=27%, signal=63%	PTGDS/CBR1/AKR1B1/FABP5/MIF/GSTP1/AKR1C1/PRXL2B/PTGES2/PTGR1/AKR1C2/PTGES3/MGST3	activated
GO:0046365	monosaccharide catabolic process	15	0.66515	2.16382	8.31809e-05	8.31809e-05	0.00221288	616	tags=67%, list=15%, signal=57%	TPI1/PGAM1/ENO2/PKM/ENO1/MPI/PFKM/PGK1/PFKL/BAD	activated
GO:0051881	regulation of mitochondrial membrane potential	25	0.570201	2.12757	8.34625e-05	8.34625e-05	0.00221288	769	tags=60%, list=19%, signal=49%	IFI6/UBB/SOD1/PARK7/ARL6IP5/ATP5IF1/BNIP3/PPIF/PINK1/PRDX3/PARP1/PRELID1/MLLT11/BAD/TUSC2	activated
GO:0009261	ribonucleotide catabolic process	38	0.500847	2.05023	8.49166e-05	8.49166e-05	0.00224006	553	tags=42%, list=14%, signal=37%	ALDOC/LDHA/GAPDH/TPI1/PGAM1/UCHL1/ENO2/PKM/ENO1/EIF6/NUDT11/PFKM/HINT1/PGK1/PFKL/ARL2	activated
GO:0051056	regulation of small GTPase mediated signal transduction	74	-0.302671	-2.07564	8.56462e-05	8.56462e-05	0.00224796	1109	tags=50%, list=28%, signal=37%	MYO9A/TRIO/DLC1/SOS2/ARHGAP18/GARNL3/ALS2/DENND4C/RABGEF1/SRGAP3/IQSEC3/KALRN/ARHGEF11/TIAM2/ARHGEF28/SLIT2/RASA2/ARHGAP32/RIT2/SIPA1L3/RAP1GAP2/ARHGAP20/ARHGAP26/MCF2L/ARHGAP39/DENND1A/AUTS2/RALGPS1/RALGAPA2/DOCK3/ARHGAP24/ARHGAP44/SPRY3/CDON/CYTH3/ROBO1/DNMBP	suppressed
GO:0005996	monosaccharide metabolic process	65	0.429847	1.95984	8.68144e-05	8.68144e-05	0.00226723	512	tags=34%, list=13%, signal=30%	ALDOC/SLC25A11/GAPDH/RBP4/TPI1/PGAM1/MDH2/AKR1B1/ENO2/PKM/ENO1/FABP5/DCXR/MPI/PFKM/PGK1/PDHA1/PDHB/G6PC3/GOT1/PFKL/PDK2	activated
GO:0007186	G protein-coupled receptor signaling pathway	125	-0.237293	-1.97195	0.000106474	0.000106474	0.00276682	667	tags=34%, list=17%, signal=29%	RIC8B/TENM1/ADGRL3/BICD1/RPH3AL/ADGRB3/AKAP6/DGKK/TACR1/PDE3A/SLIT2/ADCY1/KCTD16/SLIT3/RIT2/ITPR1/SORCS3/OPRM1/ADCY6/RAPGEF4/PLCB1/ULK4/GRM7/GPR39/GPR135/CAMKMT/RGS17/DGKB/RGS7/PDE4D/HCRTR2/GRM5/ROBO1/GRM1/CHRM2/DGKI/RIMS2/CACNA1D/HTR1E/HTR4/OR8G1/OR8A1	suppressed
GO:0006812	monoatomic cation transport	303	0.292689	1.5897	0.000108967	0.000108967	0.00281758	1030	tags=36%, list=26%, signal=29%	SLC25A5/B2M/ATP6V0B/ATP6V0C/SLC18A3/SLC39A7/NDUFS3/ATP5F1D/ATP5F1B/ATP6AP2/GHITM/NDUFC2/UQCR10/CDK5/SLC25A4/ATP6AP1/ATP6V1B2/ATP6V1D/VDAC1/THY1/ATP6V1G1/ATP5PF/ISCU/CYC1/ATP5MC1/NDUFB10/NDUFS5/PARK7/ATP5MC3/ATP6V1F/NDUFB7/ATP6V1G2/COX8A/NDUFS2/SARAF/RNASEK/MT3/FKBP1B/ATP5F1A/COX5A/ATP5PB/CALM3/PRNP/CD63/ATP5MF/ATP6V0D1/VAMP2/SLC25A3/NDUFB3/CALM2/YWHAH/NDUFS7/ATP1B1/COX6B1/NDUFA4/SLC10A4/PHB2/AMIG…	activated
GO:0016241	regulation of macroautophagy	69	0.422491	1.95201	0.000110002	0.000110002	0.00283033	291	tags=29%, list=7%, signal=27%	SLC25A5/GAPDH/ATP6V0B/CAPNS1/ATP6V0C/UCHL1/CDK5/SLC25A4/ATP6V1B2/ATP6V1D/VDAC1/MOAP1/ATP6V1G1/UBQLN2/ATP6V1G2/VPS35/ATP5IF1/SCOC/ATP6V0D1/BNIP3	activated
GO:1990748	cellular detoxification	36	0.494151	1.98926	0.000116608	0.000116608	0.00298561	1084	tags=61%, list=27%, signal=45%	PRDX2/PRDX1/GPX3/SOD1/PRDX5/PARK7/TXNDC17/MT3/GSTP1/CYGB/GPX4/TXN/PRDX3/SELENOW/GPX1/GSTM3/PRDX6/SRXN1/GSTO1/ADH5/PRXL2A/MGST3	activated
GO:0090150	establishment of protein localization to membrane	106	0.372742	1.83781	0.000118893	0.000118893	0.00302925	1760	tags=69%, list=44%, signal=40%	HSP90AA1/WDR83OS/TMEM147/EMC4/CDK5/ATP6AP1/SRP14/MOAP1/SRPRA/TOMM22/VPS35/PRNP/NDUFA13/EMC7/VAMP2/NSG1/ARL6IP1/HSPA5/HSPA4/SDCBP/ATP1B1/RAB11B/EMC6/MTCH1/RAB5IF/GDI1/HRAS/SRP9/NACAD/TOMM20/RAB11A/EMC10/ICMT/TIMM13/TOMM6/CD24/TOMM5/SSR2/SRPRB/TOMM7/TOMM40/TIMM8B/SEC61B/SRP72/SEC62/TIMM10B/PREPL/NACA/OPTN/CLSTN1/SAMM50/CAMLG/GET1/SSR3/SEC61G/RACK1/CHMP4B/SRP54/SGTB/CPLX1/REEP2/ACSL3/TOMM70/TCAF1/ST…	activated
GO:0097345	mitochondrial outer membrane permeabilization	13	0.681559	2.13877	0.000127706	0.000127706	0.00320687	435	tags=62%, list=11%, signal=55%	SLC25A5/HSPA1A/SLC25A4/VDAC2/ATP5IF1/BNIP3/CHCHD10/SLC25A6	activated
GO:1902108	regulation of mitochondrial membrane permeability involved in apoptotic process	13	0.681559	2.13877	0.000127706	0.000127706	0.00320687	435	tags=62%, list=11%, signal=55%	SLC25A5/HSPA1A/SLC25A4/VDAC2/ATP5IF1/BNIP3/CHCHD10/SLC25A6	activated
GO:1902110	positive regulation of mitochondrial membrane permeability involved in apoptotic process	13	0.681559	2.13877	0.000127706	0.000127706	0.00320687	435	tags=62%, list=11%, signal=55%	SLC25A5/HSPA1A/SLC25A4/VDAC2/ATP5IF1/BNIP3/CHCHD10/SLC25A6	activated
GO:0071453	cellular response to oxygen levels	45	0.474873	2.03265	0.000129438	0.000129438	0.0032348	752	tags=44%, list=19%, signal=36%	CHCHD2/ATP6AP1/ATP6V1G1/ENO1/NDUFS2/MT3/ATP6V0D1/BNIP3/PGK1/CCDC115/PHB2/PINK1/MAP1LC3A/TMBIM6/RTN4/SFRP1/HYOU1/BAD/STUB1/NGB	activated
GO:0051085	chaperone cofactor-dependent protein refolding	16	0.639263	2.11856	0.000132373	0.000132373	0.0032924	1190	tags=88%, list=30%, signal=62%	HSPA1A/HSPA8/HSPE1/SDF2L1/HSPA13/HSPA5/HSPA1B/HSPA9/HSPH1/DNAJB1/PTGES3/DNAJB4/ST13/BAG1	activated
GO:0051452	intracellular pH reduction	21	0.591624	2.10954	0.000133227	0.000133227	0.00329795	810	tags=62%, list=20%, signal=50%	ATP6V0B/ATP6V0C/ATP6AP2/ATP6AP1/ATP6V1B2/ATP6V1D/ATP6V1F/RNASEK/ATP6V0D1/CCDC115/GRN/ATP6V0E2/TMEM9	activated
GO:0006195	purine nucleotide catabolic process	39	0.493341	2.03468	0.000141523	0.000141523	0.00348677	553	tags=41%, list=14%, signal=36%	ALDOC/LDHA/GAPDH/TPI1/PGAM1/UCHL1/ENO2/PKM/ENO1/EIF6/NUDT11/PFKM/HINT1/PGK1/PFKL/ARL2	activated
GO:0006122	mitochondrial electron transport, ubiquinol to cytochrome c	10	0.737517	2.09193	0.000143555	0.000143555	0.00352023	782	tags=90%, list=20%, signal=73%	UQCR10/CYC1/UQCRC1/UQCRH/UQCR11/CYCS/UQCRFS1/UQCRB/UQCRQ	activated
GO:0098869	cellular oxidant detoxification	31	0.526089	2.07033	0.000145764	0.000145764	0.0035577	1182	tags=68%, list=30%, signal=48%	PRDX2/PRDX1/GPX3/SOD1/PRDX5/PARK7/TXNDC17/MT3/GSTP1/CYGB/GPX4/TXN/PRDX3/SELENOW/GPX1/PRDX6/SRXN1/GSTO1/PRXL2A/MGST3/SELENOT	activated
GO:0006690	icosanoid metabolic process	21	0.589323	2.10134	0.000149084	0.000149084	0.00360935	1084	tags=71%, list=27%, signal=52%	PTGDS/CBR1/AKR1B1/FABP5/MIF/GSTP1/GPX4/GPX1/AKR1C1/PRXL2B/PTGES2/PTGR1/AKR1C2/PTGES3/MGST3	activated
GO:0038130	ERBB4 signaling pathway	3	-0.960592	-1.94857	0.000149262	0.000149262	0.00360935	161	tags=100%, list=4%, signal=96%	NRG2/NRG3	suppressed
GO:0007566	embryo implantation	13	0.678729	2.12989	0.000151604	0.000151604	0.00364909	696	tags=69%, list=17%, signal=57%	SOD1/C1QBP/UBE2Q1/BSG/FKBP4/CALR/H3-3B/TPPP3/H3-3A	activated
GO:0048846	axon extension involved in axon guidance	6	-0.832454	-2.26449	0.000156251	0.000156251	0.0037194	674	tags=100%, list=17%, signal=83%	SLIT2/SLIT3/PLXNA4/DSCAM/SEMA3A	suppressed
GO:1902284	neuron projection extension involved in neuron projection guidance	6	-0.832454	-2.26449	0.000156251	0.000156251	0.0037194	674	tags=100%, list=17%, signal=83%	SLIT2/SLIT3/PLXNA4/DSCAM/SEMA3A	suppressed
GO:0006885	regulation of pH	31	0.525056	2.06626	0.000156662	0.000156662	0.0037194	810	tags=55%, list=20%, signal=44%	ATP6V0B/ATP6V0C/ATP5F1B/ATP6AP2/ATP6AP1/ATP6V1B2/ATP6V1D/ATP6V1F/RNASEK/ATP6V0D1/CCDC115/GRN/PDK2/SLC9A6/ROGDI/ATP6V0E2/TMEM9	activated
GO:0070482	response to oxygen levels	68	0.421096	1.93773	0.000157404	0.000157404	0.00372012	752	tags=40%, list=19%, signal=33%	CRYAB/CHCHD2/ATP6AP1/ATP6V1G1/ENO1/NDUFS2/MT3/FUNDC1/ATP6V0D1/BNIP3/PGK1/CYGB/CCDC115/PHB2/NPPC/PINK1/HSP90B1/TXN2/MAP1LC3A/TMBIM6/RTN4/SFRP1/HYOU1/BAD/PIN1/STUB1/NGB	activated
GO:1903019	negative regulation of glycoprotein metabolic process	3	0.963604	1.81876	0.0001643	0.0001643	0.00386562	148	tags=100%, list=4%, signal=96%	CST3/ITM2C/ITM2B	activated
GO:0046688	response to copper ion	6	0.81356	1.97093	0.000170301	0.000170301	0.00398453	511	tags=83%, list=13%, signal=73%	ATP5F1D/PARK7/MT3/PRNP/MAP1LC3A	activated
GO:0006739	NADP metabolic process	8	0.754774	1.99164	0.00017088	0.00017088	0.00398453	416	tags=75%, list=10%, signal=67%	PRDX5/MDH1/DCXR/TALDO1/TKT/PGLS	activated
GO:0009988	cell-cell recognition	12	0.695703	2.11351	0.000175402	0.000175402	0.00406841	828	tags=75%, list=21%, signal=60%	CD81/CCT5/CCT8/CCT7/VDAC2/CCT2/TCP1/CCT3/CCT4	activated
GO:0008625	extrinsic apoptotic signaling pathway via death domain receptors	20	0.596243	2.10008	0.000176035	0.000176035	0.00406841	915	tags=60%, list=23%, signal=46%	MOAP1/PARK7/BEX3/GRINA/GABARAP/FAIM2/GPX1/SFRP1/BAD/BLOC1S2/PEA15/DDX3X	activated
GO:0001906	cell killing	27	0.534419	2.03575	0.000179394	0.000179394	0.00412777	251	tags=37%, list=6%, signal=35%	B2M/HLA-C/GAPDH/PRDX1/TUBB4B/HLA-A/TUBB/HSPA8/HLA-B/CHGA	activated
GO:0051603	proteolysis involved in protein catabolic process	267	0.293552	1.57769	0.000194629	0.000194629	0.00445868	1641	tags=52%, list=41%, signal=33%	RNF5/HSP90AB1/PSMB6/WDR77/UCHL1/UBB/HSPA1A/USP5/UBQLN2/PARK7/CLU/GABARAPL2/PSMB5/PSMC3/MAGEF1/UBC/RNF187/PSMD8/VPS28/PSMB3/ATP5IF1/SDF2L1/SKP1/PSMD2/GABARAP/PSMA7/HSPA5/UBE2S/COPS3/CHMP5/RHBDD2/BCAP31/ELOB/ELOC/PINK1/HSP90B1/PITHD1/CSNK2B/ANAPC11/PSMA4/PSMC5/CANX/ERLEC1/CALR/CLPP/GPX1/CTSB/FBXL15/MAN1B1/SUMO2/PSMD10/ANAPC13/DDA1/CDC34/PSMB4/CTSF/FBXO2/HSPA1B/DDRGK1/RPS27A/DNAJB9/RPS7/NEDD8/STUB1/…	activated
GO:0000302	response to reactive oxygen species	51	0.451794	1.97474	0.000197621	0.000197621	0.00450745	564	tags=37%, list=14%, signal=32%	CRYAB/PRDX2/PRDX1/SOD1/PRDX5/HSPA8/PARK7/MT3/FKBP1B/GSTP1/BNIP3/CYGB/PPIF/PINK1/TXN/PRDX3/MAP1LC3A/PDK2/GPX1	activated
GO:1990144	intrinsic apoptotic signaling pathway in response to hypoxia	5	0.847062	1.90335	0.000209687	0.000209687	0.00475145	614	tags=100%, list=15%, signal=85%	ENO1/BNIP3/PINK1/TMBIM6/HYOU1	activated
GO:0099505	regulation of presynaptic membrane potential	12	-0.653445	-2.48398	0.000210138	0.000210138	0.00475145	787	tags=75%, list=20%, signal=60%	GRIA4/KCNJ3/KCTD16/GRIN2B/GRIA1/KCNC2/GRIK4/GABRB1/GRIK2	suppressed
GO:0002474	antigen processing and presentation of peptide antigen via MHC class I	8	0.746723	1.97039	0.000214014	0.000214014	0.00481823	693	tags=75%, list=17%, signal=62%	B2M/HLA-C/HLA-A/HLA-B/CALR/PDIA3	activated
GO:0007188	adenylate cyclase-modulating G protein-coupled receptor signaling pathway	43	-0.36045	-2.12297	0.0002167	0.0002167	0.00485225	626	tags=42%, list=16%, signal=36%	ADGRL3/ADGRB3/AKAP6/PDE3A/ADCY1/RIT2/OPRM1/ADCY6/RAPGEF4/GRM7/PDE4D/GRM5/GRM1/CHRM2/RIMS2/CACNA1D/HTR1E/HTR4	suppressed
GO:0046364	monosaccharide biosynthetic process	30	0.53372	2.08611	0.000217383	0.000217383	0.00485225	512	tags=43%, list=13%, signal=38%	ALDOC/SLC25A11/RBP4/TPI1/PGAM1/MDH2/AKR1B1/ENO2/ENO1/PGK1/G6PC3/GOT1/PDK2	activated
GO:0009132	nucleoside diphosphate metabolic process	37	0.487945	1.98319	0.000219336	0.000219336	0.00485435	708	tags=46%, list=18%, signal=38%	ALDOC/LDHA/GAPDH/TPI1/PGAM1/UCHL1/ENO2/PKM/ENO1/EIF6/PFKM/PGK1/PFKL/ARL2/BAD/PPP2CA/AK1	activated
GO:0009185	ribonucleoside diphosphate metabolic process	37	0.487945	1.98319	0.000219336	0.000219336	0.00485435	708	tags=46%, list=18%, signal=38%	ALDOC/LDHA/GAPDH/TPI1/PGAM1/UCHL1/ENO2/PKM/ENO1/EIF6/PFKM/PGK1/PFKL/ARL2/BAD/PPP2CA/AK1	activated
GO:0090151	establishment of protein localization to mitochondrial membrane	17	0.616429	2.07974	0.000220528	0.000220528	0.00486013	1253	tags=88%, list=31%, signal=61%	HSP90AA1/MOAP1/TOMM22/NDUFA13/HSPA4/MTCH1/TOMM20/TIMM13/TOMM6/TOMM5/TOMM7/TOMM40/TIMM8B/TIMM10B/SAMM50	activated
GO:0034329	cell junction assembly	139	-0.223	-1.85122	0.000228737	0.000228737	0.00501988	717	tags=32%, list=18%, signal=28%	FLRT2/FER/WDPCP/EPB41L5/RYK/NLGN1/ADGRL3/EPHA7/LARGE1/ADGRB3/PTPRD/LRRTM3/CDH10/CDHR3/LAMC1/NEGR1/NPHP4/CDH7/PLXNA4/GRIA1/PATJ/DSCAM/ARMCX5-GPRASP2/EPHA3/EEF2K/CDH9/CNTNAP2/NPHP1/COLQ/CSMD2/GABRG3/LINGO2/GRID2/LRFN5/EFNA5/FMN1/ROBO2/NRG3/CUX2/ASIC2/SDK1/CNTN5/CDH18/HTR4/LAMA3	suppressed
GO:0098655	monoatomic cation transmembrane transport	262	0.296798	1.5925	0.000231283	0.000231283	0.0050545	937	tags=34%, list=24%, signal=28%	SLC25A5/ATP6V0B/ATP6V0C/SLC18A3/SLC39A7/NDUFS3/ATP5F1D/ATP5F1B/ATP6AP2/GHITM/NDUFC2/UQCR10/SLC25A4/ATP6AP1/ATP6V1B2/ATP6V1D/VDAC1/THY1/ATP6V1G1/ATP5PF/ISCU/CYC1/ATP5MC1/NDUFB10/NDUFS5/PARK7/ATP5MC3/ATP6V1F/NDUFB7/ATP6V1G2/COX8A/NDUFS2/RNASEK/FKBP1B/ATP5F1A/COX5A/ATP5PB/CALM3/PRNP/CD63/ATP5MF/ATP6V0D1/VAMP2/SLC25A3/NDUFB3/CALM2/YWHAH/NDUFS7/ATP1B1/COX6B1/NDUFA4/PHB2/AMIGO1/PPIF/NDUFB5/NDUFA7/UQCRC…	activated
GO:0033365	protein localization to organelle	342	0.278769	1.52267	0.000235154	0.000235154	0.00511769	1794	tags=53%, list=45%, signal=32%	HSP90AA1/WDR83OS/CD81/TMEM147/UBL5/EMC4/RRAGA/CDK5/SRP14/ATP6V1D/DNAJA1/MOAP1/HSPA8/RANBP6/CCT5/RAN/ARL1/PARK7/CCT8/CLU/CCT7/GABARAPL2/HTATSF1/H4C3/SRPRA/CCT6A/FIS1/VPS28/SPCS1/TOMM22/TMEM30A/VPS35/CHGA/ATP5IF1/NDUFA13/EMC7/LAMTOR5/TERF2IP/SKP1/HSPD1/NGFR/GABARAP/HSPA5/LAMTOR1/HSPA4/WBP2/BCAP31/CHCHD10/PHB2/BTF3/PINK1/TXN/KPNA2/PAF1/EMC6/MTCH1/RAB5IF/VPS11/PARP1/CCT2/ARL2/RTN4/TIMM17A/CALR/SCG3/H…	activated
GO:0042744	hydrogen peroxide catabolic process	9	0.745599	2.04914	0.000253078	0.000253078	0.00548492	564	tags=78%, list=14%, signal=67%	PRDX2/PRDX1/GPX3/PRDX5/MT3/PRDX3/GPX1	activated
GO:0045184	establishment of protein localization	557	0.255815	1.42904	0.000257468	0.000257468	0.00555701	1623	tags=47%, list=41%, signal=32%	HSP90AA1/WDR83OS/RBP4/CD81/TMEM147/SCG2/TUBA1A/UBL5/RAB3A/EMC4/CBLN1/SNCG/PPIA/CTSD/PGRMC1/CDK5/ATP6AP1/SRP14/DNAJA1/MOAP1/PDIA4/HSPA8/RANBP6/RAN/ARL1/YWHAB/ACHE/PARK7/HSPB1/SNX17/CLU/GABARAPL2/DYNLL1/ARF5/AP2M1/ARL6IP5/FKBP1B/SRPRA/CCT6A/FIS1/OAZ1/VPS28/CETN2/TMED9/SPCS1/TOMM22/TMEM30A/VPS35/CHGA/PRNP/CD63/PFKM/UBE2Q1/ATP5IF1/NDUFA13/EMC7/VAMP2/NSG1/CLIP3/HSPD1/PRAF2/NGFR/CLTA/ARL6IP1/BSG/VGF/GA…	activated
GO:0010498	proteasomal protein catabolic process	196	0.308273	1.61412	0.000259281	0.000259281	0.00557312	2065	tags=70%, list=52%, signal=35%	RNF5/HSP90AB1/PSMB6/UCHL1/UBB/HSPA1A/USP5/UBQLN2/PARK7/CLU/GABARAPL2/PSMB5/PSMC3/RNF187/PSMD8/PSMB3/SDF2L1/SKP1/PSMD2/GABARAP/PSMA7/HSPA5/UBE2S/RHBDD2/BCAP31/ELOB/PINK1/HSP90B1/PITHD1/CSNK2B/ANAPC11/PSMA4/PSMC5/CANX/ERLEC1/CALR/GPX1/FBXL15/MAN1B1/SUMO2/PSMD10/ANAPC13/DDA1/CDC34/PSMB4/FBXO2/HSPA1B/DDRGK1/DNAJB9/STUB1/PSMC4/KBTBD6/PSMC1/PSMD6/RPL11/TAF9/PSMB1/DDIT3/RNF7/ADRM1/HSPBP1/AUP1/PSMD12/KLH…	activated
GO:0001913	T cell mediated cytotoxicity	9	0.744239	2.0454	0.000262874	0.000262874	0.00562719	230	tags=56%, list=6%, signal=52%	B2M/HLA-C/HLA-A/HSPA8/HLA-B	activated
GO:0002709	regulation of T cell mediated immunity	18	0.605194	2.06908	0.00027088	0.00027088	0.00577489	482	tags=44%, list=12%, signal=39%	B2M/HLA-C/CD81/HLA-A/HSPA8/HLA-B/HSPD1/YWHAG	activated
GO:0006950	response to stress	776	0.245233	1.38329	0.000275696	0.000275696	0.00585367	1839	tags=52%, list=46%, signal=35%	CRYAB/CST3/B2M/HLA-C/HSP90AA1/GAPDH/PRDX2/PRDX1/CD81/SCG2/TUBB4B/GPX3/NEFL/RNF5/HSP90AB1/IFI6/S100A10/RAB3A/UCHL1/CHCHD2/PPIA/HLA-A/RRAGA/PYCR2/ALKBH7/HSPA1A/TUBB/ACTG1/AKR1B1/ABCF3/DNAJA1/SOD1/VDAC1/PRDX5/THY1/MOAP1/PDIA4/HSPA8/FIBP/UBQLN2/PARK7/ENO1/HSPB1/CLU/CFAP410/GABARAPL2/CENPX/HTATSF1/MAP1LC3B/DYNLL1/PSMB5/PNMA1/MT3/ARL6IP5/MAGEF1/FKBP1B/MIF/HLA-B/CETN2/VDAC3/GSTP1/VPS35/CHGA/PRNP/HSPE1/C…	activated
GO:0006094	gluconeogenesis	28	0.531774	2.04064	0.000285789	0.000285789	0.00604341	512	tags=43%, list=13%, signal=38%	ALDOC/SLC25A11/RBP4/TPI1/PGAM1/MDH2/ENO2/ENO1/PGK1/G6PC3/GOT1/PDK2	activated
GO:0016052	carbohydrate catabolic process	43	0.465148	1.96767	0.000288607	0.000288607	0.00607838	846	tags=44%, list=21%, signal=35%	ALDOC/LDHA/GAPDH/TPI1/PGAM1/UCHL1/ENO2/PKM/ENO1/EIF6/MPI/PFKM/PGK1/PFKL/ARL2/BAD/PPP2CA/GABARAPL1/GPD1	activated
GO:0006396	RNA processing	260	0.297453	1.59547	0.000290527	0.000290527	0.00609425	1671	tags=53%, list=42%, signal=33%	WDR77/UBL5/HSD17B10/SBDS/HSPA1A/POP7/HSPA8/SAP18/HTATSF1/BCAS2/EIF6/NOLC1/SF3B6/TSR3/LSM4/C1QBP/ZMAT2/HNRNPH2/SF3B2/SF3B5/NCL/TRMT112/TSR2/IMP4/NHP2/SNU13/TBRG4/RPP25/EIF1/PAF1/PRMT1/TMBIM6/SNRPB2/LAGE3/SSB/SNRPE/PRDX6/EBNA1BP2/RPS7/NOL7/TRMT10C/NCBP2/SNRPD2/RPS15/PRPF4/C9orf78/BUD31/LSM3/PA2G4/HNRNPK/SNRNP200/PUF60/SNRPD1/RPL35A/NOP10/FAM50A/RPS28/LARP6/RPL11/RPS17/HNRNPUL2/TAF9/RPS16/ZNHIT3/NON…	activated
GO:0033559	unsaturated fatty acid metabolic process	24	0.559323	2.0837	0.000296754	0.000296754	0.00619996	1164	tags=71%, list=29%, signal=50%	PTGDS/CBR1/AKR1B1/FABP5/MIF/GSTP1/GPX4/GPX1/AKR1C1/PRXL2B/PTGES2/PTGR1/AKR1C2/DEGS1/PTGES3/MGST3/ACAA1	activated
GO:0035082	axoneme assembly	13	-0.618343	-2.44588	0.00030066	0.00030066	0.00625655	1104	tags=85%, list=28%, signal=61%	TTLL5/DNAAF5/GAS8/SPEF2/DNAAF11/DCX/CFAP69/HYDIN/LRGUK/ARMC2/CCDC146	suppressed
GO:0044331	cell-cell adhesion mediated by cadherin	16	-0.553853	-2.34288	0.000306847	0.000306847	0.00635996	1189	tags=88%, list=30%, signal=62%	TJP1/AFDN/ADAM19/MMP24/CDH2/NEXMIF/FER/PLEKHA7/CDH10/CDHR3/DENND6A/CDH7/CDH9/CDH18	suppressed
GO:0051247	positive regulation of protein metabolic process	276	0.29179	1.57178	0.000313718	0.000313718	0.00647666	1599	tags=50%, list=40%, signal=32%	HSP90AA1/CD81/NDN/S100A10/PPIA/CTSD/UBB/HSPA1A/USP5/HSPA8/UBQLN2/PKM/PARK7/ENO1/CLU/PSENEN/CENPX/PSMC3/EIF6/MT3/ARL6IP5/MAGEF1/MIF/OAZ1/VPS28/CALM3/VPS35/PRNP/HSPE1/C1QBP/ATP5IF1/NDUFA13/SKP1/CLIP3/HSPD1/COA3/NGFR/GABARAP/CALM2/HSPA5/UBE2S/EIF5A/CHRNA3/BCAP31/ELOB/PINK1/TXN/MTCH1/GRN/COPS8/ERP29/VPS11/PRMT1/PSMC5/XRCC6/MYDGF/NCSTN/PRELID1/TSPYL5/SUMO2/PSMD10/DDA1/CALM1/BAD/HRAS/RAC1/SSB/NGRN/PIN1…	activated
GO:0051248	negative regulation of protein metabolic process	212	0.308851	1.62962	0.000318297	0.000318297	0.00654534	824	tags=31%, list=21%, signal=26%	CRYAB/CST3/GAPDH/ITM2C/PFDN6/HSP90AB1/IFI6/BEX1/UCHL1/PPIA/PEBP1/HSPA1A/CDK5/DNAJA1/USP5/THY1/PARK7/ITM2B/HSPB1/CLU/GABARAPL2/SPINT2/EIF6/BEX4/DBNDD2/MIF/BEX3/VPS28/CALM3/GSTP1/VPS35/PRNP/LAMTOR5/TERF2IP/PHB1/NCL/ARL6IP1/CALM2/DBI/PCSK1N/ATRAID/BEX2/TAF7/CSNK2B/YWHAG/LAPTM4B/RTN4/CALR/APLP2/GPX1/VBP1/CALM1/PFDN2/SFRP1/SRP9/PIN1/HSPA1B/DDRGK1/RPS7/EIF4G1/NPM1/SPOCK2/SERPINB1/RTN3/CSTB/CDKN2D	activated
GO:0016050	vesicle organization	130	0.342414	1.7206	0.000333825	0.000333825	0.00683773	2037	tags=72%, list=51%, signal=36%	ATP6V0B/ATP6V0C/S100A10/RAB3A/ATP6AP2/TRAPPC1/ATP6AP1/ATP6V1B2/ATP6V1D/ATP6V1G1/ATP6V1F/ATP6V1G2/AP2M1/RNASEK/VPS28/TMED9/TRAPPC5/ATP6V0D1/VAMP2/TRAPPC4/LAMTOR1/CHMP5/SDCBP/AP1S1/BLOC1S1/VPS11/ATP6V1E1/LAPTM4B/SYT4/AP3M2/TRAPPC2L/SYT11/RAB11A/CHMP1A/BLOC1S2/PTPRN/TMEM9/CHMP2A/CHMP1B/SNX10/RAB14/SYP/PEF1/VPS4A/ARL8B/ARFGAP2/SNX3/TMED2/TMED10/SERPINE2/SEPTIN8/RAB4B/CHMP4B/INSIG1/BLOC1S6/CPLX1/ATP6V…	activated
GO:0043086	negative regulation of catalytic activity	99	0.367321	1.79755	0.000344129	0.000344129	0.00702126	1274	tags=49%, list=32%, signal=35%	CST3/GAPDH/IFI6/UCHL1/PPIA/PEBP1/DNAJA1/PRDX5/THY1/HSPB1/SPINT2/MT3/DBNDD2/GSTP1/PRNP/ATP5IF1/LAMTOR5/ARL6IP1/PCSK1N/BANF1/TAF7/PRDX3/YWHAG/TMBIM6/ARL2/APLP2/GPX1/NES/EIF4A2/HRAS/RPS7/NPM1/SPOCK2/SERPINB1/CSTB/CDKN2D/DNAJB6/RPL11/DDX3X/PHPT1/CDKN1B/RGS2/RPL5/RPL23/TIMP2/SLC27A4/UBXN1/TMED2/SERPINE2	activated
GO:2001236	regulation of extrinsic apoptotic signaling pathway	34	0.481193	1.93111	0.000359698	0.000359698	0.00725884	725	tags=44%, list=18%, signal=36%	PRDX2/ITM2C/SCG2/IFI6/HSPA1A/PARK7/GSTP1/GRINA/FAIM2/PPP2R1A/GPX1/SFRP1/HSPA1B/PDIA3/PEA15	activated
GO:0045861	negative regulation of proteolysis	64	0.414746	1.89204	0.000359732	0.000359732	0.00725884	1293	tags=53%, list=32%, signal=36%	CST3/GAPDH/HSP90AB1/IFI6/PEBP1/CDK5/USP5/PARK7/GABARAPL2/SPINT2/PRNP/LAMTOR5/ARL6IP1/PCSK1N/CSNK2B/APLP2/GPX1/DDRGK1/RPS7/SPOCK2/SERPINB1/CSTB/CDKN2D/DNAJB6/RPL11/TAF9/DDX3X/RPL5/RPL23/TIMP2/UBXN1/CAMLG/SERPINE2/SVIP	activated
GO:0060052	neurofilament cytoskeleton organization	7	0.77222	1.95772	0.000359943	0.000359943	0.00725884	110	tags=57%, list=3%, signal=56%	NEFH/NEFL/INA/SOD1	activated
GO:0098974	postsynaptic actin cytoskeleton organization	5	0.830868	1.86696	0.000364781	0.000364781	0.00732811	441	tags=80%, list=11%, signal=71%	ACTG1/RAC3/ACTB/CPNE6	activated
GO:0009894	regulation of catabolic process	303	0.282607	1.53494	0.0003672	0.0003672	0.00734844	1434	tags=43%, list=36%, signal=30%	SLC25A5/CST3/HSP90AA1/GAPDH/ATP6V0B/CD81/CAPNS1/ATP6V0C/RNF5/HSP90AB1/UCHL1/UBB/RRAGA/HSPA1A/CDK5/SLC25A4/ATP6V1B2/ATP6V1D/VDAC1/USP5/MOAP1/ATP6V1G1/UBQLN2/PARK7/HSPB1/CLU/GABARAPL2/ATP6V1G2/PSMC3/EIF6/MT3/MAGEF1/OAZ1/EEF1A2/VPS28/VPS35/ATP5IF1/NDUFA13/SCOC/ATP6V0D1/BNIP3/PSMD2/PHB1/BSCL2/GABARAP/PSAP/ATRAID/BCAP31/ELOB/PINK1/PITHD1/TBRG4/CSNK2B/APEX1/VPS11/PSMC5/ATP6V1E1/LAPTM4B/ARL2/GPX1/SUMO2/…	activated
GO:0007416	synapse assembly	81	-0.270369	-1.91546	0.000371829	0.000371829	0.00741268	674	tags=36%, list=17%, signal=30%	RYK/NLGN1/ADGRL3/EPHA7/LARGE1/ADGRB3/PTPRD/LRRTM3/NEGR1/PLXNA4/GRIA1/DSCAM/ARMCX5-GPRASP2/EEF2K/CDH9/COLQ/CSMD2/GABRG3/LINGO2/GRID2/LRFN5/EFNA5/ROBO2/NRG3/CUX2/ASIC2/SDK1/CNTN5/HTR4	suppressed
GO:0070972	protein localization to endoplasmic reticulum	38	0.472103	1.93256	0.000384925	0.000384925	0.00763946	1697	tags=79%, list=43%, signal=46%	SRP14/GABARAPL2/SRPRA/SPCS1/HSPA5/BCAP31/BTF3/RTN4/SRP9/DDRGK1/SRPRB/RER1/SPCS3/SEC61B/SRP72/SEC62/NACA/YWHAE/SSR3/SEC61G/BCAP29/CHMP4B/INSIG1/SRP54/OS9/KDELR1/SGTB/SPCS2/SRP19/VAPA	activated
GO:0001909	leukocyte mediated cytotoxicity	21	0.564224	2.01184	0.000386913	0.000386913	0.00763946	230	tags=38%, list=6%, signal=36%	B2M/HLA-C/PRDX1/TUBB4B/HLA-A/TUBB/HSPA8/HLA-B	activated
GO:0016053	organic acid biosynthetic process	70	0.391696	1.81641	0.000389934	0.000389934	0.00763946	1263	tags=49%, list=32%, signal=34%	PTGDS/HSD17B10/CBR1/PYCR2/AKR1B1/PARK7/PCBD1/FABP5/EIF6/MIF/GSTP1/OAT/NDUFAB1/GOT1/GPX4/SEPHS2/GAMT/ACLY/NANS/SERINC3/TECR/ENOPH1/PRXL2B/AASDHPPT/PTGES2/DEGS1/PTGES3/MGST3/HACD3/GOT2/SUCLA2/GAD1/ACADVL/ACOT7	activated
GO:0046394	carboxylic acid biosynthetic process	70	0.391696	1.81641	0.000389934	0.000389934	0.00763946	1263	tags=49%, list=32%, signal=34%	PTGDS/HSD17B10/CBR1/PYCR2/AKR1B1/PARK7/PCBD1/FABP5/EIF6/MIF/GSTP1/OAT/NDUFAB1/GOT1/GPX4/SEPHS2/GAMT/ACLY/NANS/SERINC3/TECR/ENOPH1/PRXL2B/AASDHPPT/PTGES2/DEGS1/PTGES3/MGST3/HACD3/GOT2/SUCLA2/GAD1/ACADVL/ACOT7	activated
GO:1901028	regulation of mitochondrial outer membrane permeabilization involved in apoptotic signaling pathway	9	0.735465	2.02128	0.000390518	0.000390518	0.00763946	435	tags=67%, list=11%, signal=60%	SLC25A5/HSPA1A/SLC25A4/ATP5IF1/CHCHD10/SLC25A6	activated
GO:0006605	protein targeting	135	0.335937	1.6961	0.000393312	0.000393312	0.00766541	1760	tags=61%, list=44%, signal=35%	HSP90AA1/UBL5/CDK5/SRP14/HSPA8/YWHAB/CLU/SRPRA/FIS1/SPCS1/TOMM22/PRNP/ATP5IF1/NDUFA13/HSPD1/ARL6IP1/GABARAP/HSPA5/HSPA4/SDCBP/YWHAQ/BCAP31/PINK1/YWHAG/MTCH1/VPS11/TIMM17A/GDI1/HRAS/SRP9/NACAD/TOMM20/HAX1/ICMT/TIMM13/TOMM6/RPL11/TOMM5/CDC37/SSR2/SRPRB/YWHAZ/TOMM7/SPCS3/TIMM17B/HTRA2/LAMP2/TOMM40/TIMM8B/SEC61B/SRP72/VPS4A/SEC62/TIMM10B/NACA/YWHAE/SAMM50/DNAJC19/NCOA4/SSR3/SEC61G/PAM16/CHMP4B/UBE2L3…	activated
GO:0042176	regulation of protein catabolic process	127	0.343333	1.72197	0.000394924	0.000394924	0.00766821	1632	tags=56%, list=41%, signal=34%	CST3/HSP90AA1/CD81/HSP90AB1/UBB/HSPA1A/USP5/UBQLN2/PARK7/CLU/GABARAPL2/PSMC3/OAZ1/EEF1A2/VPS28/VPS35/NDUFA13/PSMD2/PHB1/GABARAP/ATRAID/BCAP31/ELOB/PINK1/PITHD1/CSNK2B/VPS11/PSMC5/LAPTM4B/GPX1/SUMO2/PSMD10/DDA1/FBXO2/PIN1/HSPA1B/DDRGK1/STUB1/PSMC4/TMEM9/PSMC1/RPL11/TAF9/OAZ2/HSPBP1/CDKN1B/TMEM132A/PSMD3/RBX1/EEF1A1/TIMP2/UBXN1/CAMLG/SNX3/SERPINE2/SVIP/RAD23A/CYP51A1/PRKACA/RACK1/LPCAT1/NUB1/PSMC6/…	activated
GO:0007156	homophilic cell adhesion via plasma membrane adhesion molecules	37	-0.378523	-2.16442	0.000396938	0.000396938	0.00767879	640	tags=59%, list=16%, signal=50%	EMB/CLSTN2/CDH2/PCDH7/PKD1/PTPRM/TENM3/FAT4/CDH10/CDHR3/CADM2/CNTN6/CDH7/DSCAM/CDH9/CNTN4/PTPRT/FAT3/ROBO1/ROBO2/SDK1/CDH18	suppressed
GO:0098609	cell-cell adhesion	177	-0.189467	-1.54223	0.000408265	0.000408265	0.00786875	820	tags=33%, list=21%, signal=28%	ARID1B/DLG5/UNC5D/ANK3/PTPRM/ASTN2/DAB1/KLHL22/FER/EPB41L5/CTNND2/NLGN1/TENM3/PLEKHA7/FAT4/ADGRL3/MAPK14/EPHA7/PTPRD/CDH10/CDHR3/NTNG1/CADM2/NEGR1/NPHP4/MALT1/CNTN6/DENND6A/CDH7/NCAM2/EXT1/DSCAM/DLG2/CBLB/TMEM131L/CDH9/IL7/NPHP1/CNTN4/TENM4/CTNNA2/PTPRT/LRRC7/CDON/FAT3/GRID2/LRFN5/EFNA5/ROBO1/IL15/DCC/ROBO2/NRXN3/TENM2/SDK1/CNTN5/CDH18/PRKG1/LAMA3	suppressed
GO:0019430	removal of superoxide radicals	9	0.733218	2.01511	0.000410207	0.000410207	0.00787713	357	tags=67%, list=9%, signal=61%	PRDX2/PRDX1/SOD1/PARK7/MT3/CYGB	activated
GO:0060411	cardiac septum morphogenesis	9	-0.693444	-2.32374	0.000417686	0.000417686	0.00799136	914	tags=78%, list=23%, signal=60%	RARB/NSD2/SLIT2/SLIT3/ADAMTS19/ROBO1/ROBO2	suppressed
GO:0016032	viral process	114	0.351306	1.74252	0.00042306	0.00042306	0.00806463	1974	tags=68%, list=50%, signal=36%	LY6E/CD81/HSP90AB1/PPIA/CFL1/HSPA1A/HSPA8/RAN/PSMC3/RNASEK/OAZ1/VPS28/SPCS1/LAMTOR5/PHB1/LGALS1/BSG/CHMP5/BANF1/CSNK2B/KPNA2/PEG10/CREB3/PRMT1/EIF3G/CANX/CTSB/MAN1B1/PCBP1/PPIB/SSB/HSPA1B/CHMP1A/CHMP2A/PPID/IFIT5/DDX3X/OAZ2/CHMP1B/P4HB/SPCS3/RPSA/HACD3/VPS4A/EEF1A1/LAMP1/ARL8B/SNX3/EIF3F/MX1/RAD23A/CSDE1/CHMP4B/EIF3A/EIF3B/GSK3A/MCTS1/CHMP2B/VPS4B/SLC3A2/VCP/DDB1/VAPA/SCARB2/DENR/LIG4/PAIP1/GSN/N…	activated
GO:0042255	ribosome assembly	26	0.53775	2.02972	0.000427286	0.000427286	0.00808744	1713	tags=92%, list=43%, signal=53%	SBDS/EIF6/C1QBP/MRPS7/RPS5/FAU/NGRN/NPM1/RPS15/RPS28/RPL11/DDX3X/RPL5/RPSA/EIF1AX/RPS14/RPL24/EIF5/RPS19/RPS27L/XRCC5/RRP7A/RPL38/RPS27	activated
GO:0044419	biological process involved in interspecies interaction between organisms	284	0.289224	1.56336	0.000427353	0.000427353	0.00808744	1849	tags=57%, list=46%, signal=33%	B2M/HLA-C/HSP90AA1/LY6E/GAPDH/PRDX2/PRDX1/CD81/TUBB4B/RNF5/HSP90AB1/IFI6/PPIA/HLA-A/CFL1/HSPA1A/TUBB/ACTG1/ABCF3/HSPA8/CCT5/ENO1/STMN1/HSPB1/CLU/PSMC3/RNASEK/MIF/HLA-B/GSTP1/CHGA/C1QBP/LAMTOR5/BNIP3/PHB1/HSPD1/LGALS1/CNP/BSG/VGF/CHMP5/EIF5A/ATP1B1/GPX4/AP1S1/PHB2/BANF1/PRDX3/CSNK2B/SELENOW/PAF1/GRN/EEF1G/CREB3/PARP1/XRCC6/RTN4/CALR/GPX1/CTSB/GDI1/FAU/CALM1/HMGB3/HRAS/ARF1/SERINC3/PPIB/SELENOK/SYT…	activated
GO:0032212	positive regulation of telomere maintenance via telomerase	14	0.631565	2.03309	0.000432864	0.000432864	0.0081328	1158	tags=79%, list=29%, signal=56%	HSP90AA1/CCT5/CCT8/CCT7/CCT6A/CCT2/TCP1/CCT3/CCT4/PTGES3/HNRNPA1	activated
GO:2000573	positive regulation of DNA biosynthetic process	14	0.631565	2.03309	0.000432864	0.000432864	0.0081328	1158	tags=79%, list=29%, signal=56%	HSP90AA1/CCT5/CCT8/CCT7/CCT6A/CCT2/TCP1/CCT3/CCT4/PTGES3/HNRNPA1	activated
GO:0048488	synaptic vesicle endocytosis	38	0.466622	1.91013	0.00046348	0.00046348	0.00867681	698	tags=39%, list=18%, signal=33%	SNCG/ACTG1/CDK5/PARK7/AP2M1/VAMP2/ACTB/CLTA/CLTB/SNCB/AP2S1/CANX/AP3M2/SYT11/ARPC3	activated
GO:0001836	release of cytochrome c from mitochondria	20	0.57068	2.01004	0.000470769	0.000470769	0.0087795	931	tags=70%, list=23%, signal=54%	IFI6/GHITM/MOAP1/CLU/BNIP3/PPIF/PINK1/PRELID1/GPX1/PSMD10/MLLT11/BAD/IFI27L2/GGCT	activated
GO:0097237	cellular response to toxic substance	39	0.471061	1.94279	0.000472327	0.000472327	0.0087795	1084	tags=59%, list=27%, signal=43%	PRDX2/PRDX1/GPX3/SOD1/PRDX5/PARK7/TXNDC17/MT3/GSTP1/CYGB/GPX4/PINK1/TXN/PRDX3/SELENOW/GPX1/GSTM3/PRDX6/SRXN1/GSTO1/ADH5/PRXL2A/MGST3	activated
GO:0044403	biological process involved in symbiotic interaction	63	0.401747	1.82716	0.000483644	0.000483644	0.0089439	1260	tags=51%, list=32%, signal=35%	LY6E/GAPDH/CD81/HSP90AB1/PPIA/CFL1/HSPA1A/HSPA8/PSMC3/RNASEK/PHB1/HSPD1/LGALS1/BSG/CHMP5/GPX1/CTSB/PPIB/HSPA1B/CHMP1A/TUSC2/CHMP2A/PPID/CHMP1B/P4HB/CDC42/RPSA/VPS4A/EEF1A1/LAMP1/ARL8B/SNX3	activated
GO:0045862	positive regulation of proteolysis	87	0.375789	1.79926	0.000484597	0.000484597	0.0089439	1599	tags=61%, list=40%, signal=37%	S100A10/CTSD/HSPA1A/USP5/HSPA8/UBQLN2/ENO1/CLU/PSENEN/PSMC3/ARL6IP5/MAGEF1/HSPE1/ATP5IF1/HSPD1/NGFR/GABARAP/BCAP31/ELOB/PINK1/MTCH1/GRN/PSMC5/NCSTN/PRELID1/SUMO2/PSMD10/DDA1/BAD/HSPA1B/DDRGK1/STUB1/PSMC4/PSMC1/DDX3X/HSPBP1/HTRA2/AURKAIP1/RBX1/PERP/RAD23A/CNTN2/FAM162A/RACK1/NUB1/RPS27L/PSMC6/GSK3A/RET/ANXA2/RPS3/SUMO1/VCP	activated
GO:0009057	macromolecule catabolic process	418	0.263267	1.45576	0.000490003	0.000490003	0.00901185	1641	tags=48%, list=41%, signal=32%	CST3/HSP90AA1/CD81/RNF5/HSP90AB1/PSMB6/WDR77/UCHL1/TRIR/CTSD/UBB/HSPA1A/CDK5/USP5/HSPA8/UBQLN2/PARK7/CLU/GABARAPL2/PSMB5/PSMC3/MAGEF1/UBC/OAZ1/LSM4/RNF187/EEF1A2/PSMD8/VPS28/VPS35/PSMB3/PFKM/ATP5IF1/NDUFA13/SDF2L1/SKP1/LSM14B/BNIP3/PSMD2/PHB1/GABARAP/PSMA7/HSPA5/UBE2S/ATRAID/COPS3/CHMP5/RHBDD2/PJA1/CCDC115/BCAP31/ELOB/ELOC/PINK1/HSP90B1/PITHD1/TBRG4/CSNK2B/ANAPC11/APEX1/PSMA4/VPS11/PSMC5/CANX/ERL…	activated
GO:0009166	nucleotide catabolic process	46	0.448581	1.93438	0.000518855	0.000518855	0.00942398	325	tags=33%, list=8%, signal=30%	ALDOC/LDHA/GAPDH/TPI1/PGAM1/UCHL1/ENO2/PKM/ENO1/EIF6/NUDT11/PFKM/HINT1/PGK1/CNP	activated
GO:0007040	lysosome organization	39	0.469044	1.93447	0.000519299	0.000519299	0.00942398	940	tags=54%, list=24%, signal=42%	ATP6V0B/ATP6V0C/ATP6AP2/ATP6AP1/ATP6V1D/HSPA8/ATP6V1F/RNASEK/VPS35/LAMTOR1/CHMP5/CCDC115/ACP2/GRN/LAPTM4B/MCOLN1/CHMP1A/TMEM9/CHMP2A/CHMP1B/RAB14	activated
GO:0080171	lytic vacuole organization	39	0.469044	1.93447	0.000519299	0.000519299	0.00942398	940	tags=54%, list=24%, signal=42%	ATP6V0B/ATP6V0C/ATP6AP2/ATP6AP1/ATP6V1D/HSPA8/ATP6V1F/RNASEK/VPS35/LAMTOR1/CHMP5/CCDC115/ACP2/GRN/LAPTM4B/MCOLN1/CHMP1A/TMEM9/CHMP2A/CHMP1B/RAB14	activated
GO:0034614	cellular response to reactive oxygen species	42	0.45379	1.90427	0.000519629	0.000519629	0.00942398	512	tags=36%, list=13%, signal=31%	PRDX2/PRDX1/SOD1/PRDX5/HSPA8/PARK7/MT3/BNIP3/CYGB/PPIF/PINK1/TXN/PRDX3/MAP1LC3A/PDK2	activated
GO:0042273	ribosomal large subunit biogenesis	24	0.548143	2.04205	0.000528499	0.000528499	0.00954242	1512	tags=83%, list=38%, signal=52%	EIF6/TRMT112/RSL24D1/EBNA1BP2/RPL26L1/NPM1/RPL35A/RPL11/ZNHIT3/RPL7A/RPL5/RPL14/RPL35/RPL7L1/RPL24/NSA2/NOC2L/RPL26/GTPBP4/RPL7	activated
GO:0044093	positive regulation of molecular function	240	0.294099	1.5654	0.000529814	0.000529814	0.00954242	786	tags=30%, list=20%, signal=26%	B2M/HSP90AA1/PFN1/BEX1/S100A10/PPIA/CTSD/HSPA1A/SERINC1/THY1/ISCU/NME1/RAN/YWHAB/PARK7/STMN1/CLU/PSENEN/GABARAPL2/MT3/ARL6IP5/MIF/EEF1A2/CALM3/PRNP/HSPE1/LAMTOR5/TERF2IP/SKP1/HSPD1/RFK/NGFR/PSAP/CALM2/DBI/ZC3H15/UBE2S/AHSA1/ATP1B1/CHRNA3/PHB2/PINK1/TXN/PRDX3/MTCH1/GRN/COPS8/ERP29/CREB3/EDF1/SYNGR3/XRCC6/NCSTN/PRELID1/PSMD10/CALM1/SFRP1/BAD/HRAS/PIN1/HSPA1B/DDRGK1/TMSB4X/GNAS/PPP2CA/STUB1/EIF4G1/N…	activated
GO:0098660	inorganic ion transmembrane transport	272	0.288525	1.55206	0.000538487	0.000538487	0.00966529	995	tags=35%, list=25%, signal=28%	SLC25A5/SLC25A11/ATP6V0B/ATP6V0C/SLC18A3/SLC39A7/NDUFS3/ATP5F1D/ATP5F1B/ATP6AP2/GHITM/NDUFC2/UQCR10/SLC25A4/ATP6AP1/ATP6V1B2/ATP6V1D/VDAC1/THY1/ATP6V1G1/ATP5PF/ISCU/CYC1/ATP5MC1/NDUFB10/NDUFS5/PARK7/ATP5MC3/ATP6V1F/NDUFB7/ATP6V1G2/COX8A/NDUFS2/RNASEK/FKBP1B/ATP5F1A/COX5A/ATP5PB/CALM3/PRNP/CD63/ATP5MF/ATP6V0D1/VAMP2/SLC25A3/NDUFB3/CALM2/YWHAH/NDUFS7/ATP1B1/COX6B1/NDUFA4/PHB2/AMIGO1/PPIF/NDUFB5/NDU…	activated
GO:0043085	positive regulation of catalytic activity	161	0.31523	1.62781	0.000543397	0.000543397	0.00972002	711	tags=30%, list=18%, signal=26%	HSP90AA1/S100A10/PPIA/CTSD/HSPA1A/SERINC1/THY1/ISCU/YWHAB/PARK7/PSENEN/MT3/ARL6IP5/MIF/EEF1A2/CALM3/PRNP/HSPE1/SKP1/HSPD1/RFK/NGFR/PSAP/CALM2/DBI/ZC3H15/UBE2S/CHRNA3/PINK1/MTCH1/GRN/COPS8/ERP29/CREB3/XRCC6/NCSTN/PRELID1/PSMD10/CALM1/SFRP1/BAD/HRAS/PIN1/DDRGK1/TMSB4X/GNAS/PPP2CA/STUB1	activated
GO:0001912	positive regulation of leukocyte mediated cytotoxicity	9	0.725214	1.99311	0.000548035	0.000548035	0.00976953	230	tags=56%, list=6%, signal=52%	B2M/HLA-C/HLA-A/HSPA8/HLA-B	activated
GO:0061615	glycolytic process through fructose-6-phosphate	12	0.667849	2.02889	0.000560989	0.000560989	0.00996644	707	tags=75%, list=18%, signal=62%	TPI1/PGAM1/ENO2/PKM/ENO1/PFKM/PGK1/PFKL/PPP2CA	activated
GO:0048002	antigen processing and presentation of peptide antigen	13	0.643428	2.01911	0.000564151	0.000564151	0.00998865	693	tags=62%, list=17%, signal=51%	B2M/HLA-C/CTSD/HLA-A/HLA-B/CALR/CTSF/PDIA3	activated
GO:0007042	lysosomal lumen acidification	15	0.620642	2.01903	0.000579849	0.000579849	0.0102319	491	tags=60%, list=12%, signal=53%	ATP6V0B/ATP6V0C/ATP6AP2/ATP6AP1/ATP6V1D/ATP6V1F/RNASEK/CCDC115/GRN	activated
GO:0007033	vacuole organization	84	0.37598	1.79589	0.000586951	0.000586951	0.0102949	940	tags=39%, list=24%, signal=31%	ATP6V0B/ATP6V0C/RNF5/CTSD/ATP6AP2/ATP6AP1/ATP6V1D/MOAP1/HSPA8/UBQLN2/ATP6V1F/GABARAPL2/MAP1LC3B/RNASEK/VPS35/GABARAP/LAMTOR1/CHMP5/CCDC115/ACP2/PINK1/EMC6/GRN/MAP1LC3A/VPS11/LAPTM4B/MCOLN1/CHMP1A/TMEM9/CHMP2A/GABARAPL1/CHMP1B/RAB14	activated
GO:0002476	antigen processing and presentation of endogenous peptide antigen via MHC class Ib	3	0.943022	1.77991	0.000591305	0.000591305	0.0102949	230	tags=100%, list=6%, signal=94%	HLA-C/HLA-A/HLA-B	activated
GO:0002484	antigen processing and presentation of endogenous peptide antigen via MHC class I via ER pathway	3	0.943022	1.77991	0.000591305	0.000591305	0.0102949	230	tags=100%, list=6%, signal=94%	HLA-C/HLA-A/HLA-B	activated
GO:0002486	antigen processing and presentation of endogenous peptide antigen via MHC class I via ER pathway, TAP-independent	3	0.943022	1.77991	0.000591305	0.000591305	0.0102949	230	tags=100%, list=6%, signal=94%	HLA-C/HLA-A/HLA-B	activated
GO:0002456	T cell mediated immunity	20	0.563661	1.98531	0.00060533	0.00060533	0.0105041	482	tags=40%, list=12%, signal=35%	B2M/HLA-C/CD81/HLA-A/HSPA8/HLA-B/HSPD1/YWHAG	activated
GO:0006811	monoatomic ion transport	345	0.26995	1.47517	0.000619463	0.000619463	0.0106777	853	tags=30%, list=21%, signal=26%	SLC25A5/B2M/ATP6V0B/ATP6V0C/SLC18A3/SLC39A7/NDUFS3/ATP5F1D/ATP5F1B/ATP6AP2/GHITM/NDUFC2/UQCR10/CDK5/SLC25A4/ATP6AP1/ATP6V1B2/ATP6V1D/VDAC1/THY1/ATP6V1G1/ATP5PF/ISCU/CYC1/ATP5MC1/NDUFB10/NDUFS5/PARK7/ATP5MC3/ATP6V1F/NDUFB7/ATP6V1G2/VDAC2/COX8A/NDUFS2/SARAF/RNASEK/MT3/FKBP1B/ATP5F1A/COX5A/ATP5PB/VDAC3/CALM3/PRNP/CD63/ATP5MF/ATP6V0D1/VAMP2/SLC25A3/NDUFB3/CALM2/YWHAH/NDUFS7/ATP1B1/CHRNA3/COX6B1/NDUFA…	activated
GO:0006863	purine nucleobase transport	3	0.941265	1.77659	0.000631529	0.000631529	0.0106777	237	tags=100%, list=6%, signal=94%	SLC25A5/SLC25A4/VDAC3	activated
GO:0015851	nucleobase transport	3	0.941265	1.77659	0.000631529	0.000631529	0.0106777	237	tags=100%, list=6%, signal=94%	SLC25A5/SLC25A4/VDAC3	activated
GO:0015853	adenine transport	3	0.941265	1.77659	0.000631529	0.000631529	0.0106777	237	tags=100%, list=6%, signal=94%	SLC25A5/SLC25A4/VDAC3	activated
GO:0007339	binding of sperm to zona pellucida	10	0.70283	1.99354	0.000631739	0.000631739	0.0106777	828	tags=80%, list=21%, signal=64%	CCT5/CCT8/CCT7/VDAC2/CCT2/TCP1/CCT3/CCT4	activated
GO:0035036	sperm-egg recognition	10	0.70283	1.99354	0.000631739	0.000631739	0.0106777	828	tags=80%, list=21%, signal=64%	CCT5/CCT8/CCT7/VDAC2/CCT2/TCP1/CCT3/CCT4	activated
GO:0050808	synapse organization	194	-0.187202	-1.54728	0.000632212	0.000632212	0.0106777	812	tags=36%, list=20%, signal=30%	IGF1R/DLG5/MRTFB/ANK3/GABRB3/DAB1/SEZ6L/CTTNBP2/ERC1/SHANK1/FLRT2/CHRNA7/RYK/CTNND2/NLGN1/ADGRL3/MAPK14/EPHA7/SHISA6/LARGE1/ADGRB3/PTPRD/LRRTM3/CDH10/GRID1/NTNG1/NEGR1/CNTN6/CACNA2D3/STK38/TANC2/GRIN2B/PLXNA4/GRIA1/SPTBN4/DSCAM/ARMCX5-GPRASP2/PDZRN3/SLC8A3/ARHGAP39/PPFIA4/EEF2K/CDH9/SYN3/PPFIA2/ARHGAP44/CNTN4/COLQ/TENM4/CTNNA2/CSMD2/GPHN/GABRG3/LINGO2/PTPRT/LRFN2/GRM5/GRID2/LRFN5/EFNA5/ERC2/ROBO2…	suppressed
GO:0048736	appendage development	35	-0.379268	-2.13085	0.00063373	0.00063373	0.0106777	914	tags=49%, list=23%, signal=38%	RARB/SKI/RECK/GNA12/VPS54/ZNRF3/WDR19/WDPCP/TBC1D32/LARGE1/FBXW4/EXT1/AFF3/ALDH1A2/FMN1/CACNA1C/FRAS1	suppressed
GO:0060173	limb development	35	-0.379268	-2.13085	0.00063373	0.00063373	0.0106777	914	tags=49%, list=23%, signal=38%	RARB/SKI/RECK/GNA12/VPS54/ZNRF3/WDR19/WDPCP/TBC1D32/LARGE1/FBXW4/EXT1/AFF3/ALDH1A2/FMN1/CACNA1C/FRAS1	suppressed
GO:0030641	regulation of cellular pH	29	0.504022	1.95024	0.000639763	0.000639763	0.0107102	810	tags=52%, list=20%, signal=42%	ATP6V0B/ATP6V0C/ATP5F1B/ATP6AP2/ATP6AP1/ATP6V1B2/ATP6V1D/ATP6V1F/RNASEK/ATP6V0D1/CCDC115/GRN/SLC9A6/ATP6V0E2/TMEM9	activated
GO:0051453	regulation of intracellular pH	29	0.504022	1.95024	0.000639763	0.000639763	0.0107102	810	tags=52%, list=20%, signal=42%	ATP6V0B/ATP6V0C/ATP5F1B/ATP6AP2/ATP6AP1/ATP6V1B2/ATP6V1D/ATP6V1F/RNASEK/ATP6V0D1/CCDC115/GRN/SLC9A6/ATP6V0E2/TMEM9	activated
GO:0031343	positive regulation of cell killing	10	0.701215	1.98896	0.000644697	0.000644697	0.0107583	230	tags=50%, list=6%, signal=47%	B2M/HLA-C/HLA-A/HSPA8/HLA-B	activated
GO:0060134	prepulse inhibition	3	-0.935492	-1.89766	0.000665875	0.000665875	0.0110763	261	tags=100%, list=7%, signal=94%	CTNNA2/GRID2	suppressed
GO:0006575	cellular modified amino acid metabolic process	35	0.481703	1.93189	0.000691625	0.000691625	0.0114682	1151	tags=63%, list=29%, signal=45%	CKB/SOD1/SERINC1/PARK7/ARL6IP5/GSTP1/GAMT/GPX1/CTSB/GSTM3/ABHD16A/AASDHPPT/PCYOX1/ICMT/GSS/GSTO1/GLRX2/GLO1/P4HB/GGH/CKMT1A/GOT2	activated
GO:0035249	synaptic transmission, glutamatergic	43	-0.334035	-1.96739	0.000719991	0.000719991	0.0119007	849	tags=47%, list=21%, signal=37%	CACNG2/VPS54/GRIA4/NLGN1/CNIH3/UNC13B/GRID1/UNC13C/GRIN2B/EXT1/CACNB4/GRIA1/GRIK4/GRM7/PRKN/ABTB3/GRM5/GRID2/GRM1/GRIK2	suppressed
GO:2001237	negative regulation of extrinsic apoptotic signaling pathway	22	0.547001	1.98183	0.000729539	0.000729539	0.0120205	725	tags=50%, list=18%, signal=41%	PRDX2/SCG2/IFI6/HSPA1A/PARK7/GSTP1/GRINA/FAIM2/GPX1/HSPA1B/PEA15	activated
GO:0098664	G protein-coupled serotonin receptor signaling pathway	5	-0.833421	-2.10571	0.000758128	0.000758128	0.0124183	74	tags=60%, list=2%, signal=59%	CHRM2/HTR1E/HTR4	suppressed
GO:0002252	immune effector process	100	0.353974	1.73276	0.000758437	0.000758437	0.0124183	769	tags=31%, list=19%, signal=26%	PTGDS/B2M/HLA-C/RBP4/PRDX2/PRDX1/CD81/TUBB4B/HLA-A/TUBB/HSPA8/CLU/MIF/HLA-B/CHGA/C1QBP/VAMP2/PHB1/HSPD1/LGALS1/S100A13/PHB2/YWHAG/GRN/TMBIM6/RTN4/SELENOK/DDRGK1/DNAJB9/CD59/TUSC2	activated
GO:0044057	regulation of system process	128	-0.211719	-1.79143	0.000771298	0.000771298	0.0125894	616	tags=29%, list=15%, signal=25%	UNC13B/TRPM4/SHISA6/KCND2/TRPC1/KCNJ3/AKAP6/TACR1/RYR2/NEGR1/RNLS/EPB41/FGF12/CELF2/GRIN2B/GRIA1/SPTBN4/SLC8A3/CACNB2/TMEM161B/KCNB2/RIMS1/GTF2IRD1/DMD/TENM4/PDE4D/SHISA9/SVEP1/GRM1/CHRM2/CUX2/RIMS2/CACNA1C/CACNA1D/GRIK2/ASIC2/PRKG1	suppressed
GO:0002824	positive regulation of adaptive immune response based on somatic recombination of immune receptors built from immunoglobulin superfamily domains	23	0.5391	1.97769	0.000799472	0.000799472	0.0130086	482	tags=35%, list=12%, signal=31%	B2M/HLA-C/CD81/HLA-A/HSPA8/HLA-B/HSPD1/YWHAG	activated
GO:0042592	homeostatic process	416	0.262091	1.44892	0.000810559	0.000810559	0.0131461	981	tags=31%, list=25%, signal=26%	SLC25A5/B2M/ATP6V0B/RBP4/PRDX2/PRDX1/ATP6V0C/TUBA1A/NDN/SLC39A7/ATP5F1B/ATP6AP2/GHITM/UBB/RRAGA/HSPA1A/CALB2/ACTG1/ATP6AP1/AKR1B1/ATP6V1B2/ATP6V1D/SOD1/PRDX5/THY1/ATP6V1G1/ISCU/ACHE/PARK7/FABP5/ATP6V1F/ATP6V1G2/DYNLL1/RAC3/RNASEK/MT3/FKBP1B/MIF/CALM3/GSTP1/PRNP/SV2A/PFKM/ATP5IF1/STOML2/ATP6V0D1/BNIP3/FABP3/GRINA/ACTB/BSCL2/NGFR/BSG/VGF/CALM2/PCSK1N/GLRX5/UBE2S/LAMTOR1/CHMP5/GPRASP2/GOT1/ATP1B1/NC…	activated
GO:0098754	detoxification	39	0.460844	1.90065	0.000812955	0.000812955	0.0131461	1084	tags=56%, list=27%, signal=41%	PRDX2/PRDX1/GPX3/SOD1/PRDX5/PARK7/TXNDC17/MT3/GSTP1/CYGB/GPX4/TXN/PRDX3/SELENOW/GPX1/GSTM3/PRDX6/SRXN1/GSTO1/ADH5/PRXL2A/MGST3	activated
GO:0006879	intracellular iron ion homeostasis	24	0.538845	2.00741	0.000823647	0.000823647	0.0132779	876	tags=54%, list=22%, signal=43%	B2M/ATP6AP1/SOD1/ATP6V1G1/ISCU/ATP6V0D1/GLRX5/CCDC115/SLC22A17/CISD1/BOLA3/FTH1/CYB561	activated
GO:0048878	chemical homeostasis	249	0.279877	1.49555	0.000833037	0.000833037	0.013388	937	tags=33%, list=24%, signal=27%	B2M/ATP6V0B/RBP4/ATP6V0C/SLC39A7/ATP5F1B/ATP6AP2/GHITM/RRAGA/CALB2/ATP6AP1/AKR1B1/ATP6V1B2/ATP6V1D/SOD1/THY1/ATP6V1G1/ISCU/PARK7/FABP5/ATP6V1F/DYNLL1/RNASEK/MT3/FKBP1B/CALM3/GSTP1/PRNP/SV2A/PFKM/STOML2/ATP6V0D1/BNIP3/FABP3/GRINA/NGFR/VGF/CALM2/GLRX5/LAMTOR1/GOT1/ATP1B1/CCDC115/NPPC/CALB1/RAB11B/HSP90B1/FUNDC2/SLC22A17/GRN/PDK2/TMBIM6/RTN4/CALR/GPX1/CALM1/BAD/ARF1/MCOLN1/SELENOK/CISD1/AKR1C1/BOLA3…	activated
GO:0007187	G protein-coupled receptor signaling pathway, coupled to cyclic nucleotide second messenger	4	-0.894803	-2.04446	0.000841847	0.000841847	0.013488	424	tags=100%, list=11%, signal=89%	CHRM2/HTR1E/HTR4	suppressed
GO:0070585	protein localization to mitochondrion	55	0.417034	1.85606	0.000874811	0.000874811	0.0139733	1740	tags=73%, list=44%, signal=42%	HSP90AA1/UBL5/DNAJA1/MOAP1/FIS1/TOMM22/ATP5IF1/NDUFA13/HSPD1/HSPA4/BCAP31/PINK1/MTCH1/VPS11/TIMM17A/TOMM20/HAX1/TIMM13/TOMM6/TOMM5/DDIT3/FKBP8/TOMM7/TIMM17B/HTRA2/TOMM40/TIMM8B/TIMM10B/SAMM50/DNAJC19/EIF2AK1/PAM16/UBE2L3/TIMM23/GSK3A/TOMM70/HK1/PMPCB/DNAJC15/MTCH2	activated
GO:0140014	mitotic nuclear division	65	0.390023	1.77827	0.000902014	0.000902014	0.0143639	1720	tags=66%, list=43%, signal=38%	HSPA1A/RAN/TUBG1/UBE2S/CHMP5/PPP2R1A/PHB2/BANF1/ANAPC11/PIN1/HSPA1B/RAB11A/RANBP1/CHMP1A/NUDC/CHMP2A/CHMP1B/PDXP/MAP9/CDC42/SMC2/CDKN1B/AURKAIP1/RAD21/DCTN2/PPP1CC/VPS4A/RPL24/UBE2I/RHOA/IK/DYNC1LI1/CHMP4B/BUB3/GOLGA2/KPNB1/CHMP2B/VPS4B/MAPRE1/BROX/ANAPC5/SMARCA5/NSFL1C	activated
GO:0060412	ventricular septum morphogenesis	7	-0.735695	-2.14923	0.000936234	0.000936234	0.0148635	859	tags=86%, list=22%, signal=67%	NSD2/SLIT2/SLIT3/ADAMTS19/ROBO1/ROBO2	suppressed
GO:0035795	negative regulation of mitochondrial membrane permeability	7	0.744477	1.88739	0.000953314	0.000953314	0.0150432	435	tags=71%, list=11%, signal=64%	SLC25A5/HSPA1A/SLC25A4/BNIP3/SLC25A6	activated
GO:1905709	negative regulation of membrane permeability	7	0.744477	1.88739	0.000953314	0.000953314	0.0150432	435	tags=71%, list=11%, signal=64%	SLC25A5/HSPA1A/SLC25A4/BNIP3/SLC25A6	activated
GO:0072523	purine-containing compound catabolic process	44	0.441273	1.8818	0.000960507	0.000960507	0.0151111	312	tags=32%, list=8%, signal=30%	ALDOC/LDHA/GAPDH/TPI1/PGAM1/UCHL1/ENO2/PKM/ENO1/EIF6/NUDT11/PFKM/HINT1/PGK1	activated
GO:1902235	regulation of endoplasmic reticulum stress-induced intrinsic apoptotic signaling pathway	14	0.610282	1.96458	0.000990002	0.000990002	0.0155283	631	tags=57%, list=16%, signal=48%	HSPA1A/PARK7/GRINA/ERP29/CREB3/TMBIM6/HYOU1/SERINC3	activated
GO:0042542	response to hydrogen peroxide	24	0.531214	1.97898	0.00101677	0.00101677	0.0158922	564	tags=46%, list=14%, signal=40%	CRYAB/SOD1/HSPA8/PARK7/FKBP1B/BNIP3/PPIF/TXN/PRDX3/MAP1LC3A/GPX1	activated
GO:0051649	establishment of localization in cell	622	0.24192	1.35478	0.00102166	0.00102166	0.0158922	2131	tags=63%, list=53%, signal=35%	PTGDS/CRYAB/HSP90AA1/CD81/ATP6V0C/NEFH/NEFL/TUBA1A/SLC18A3/RAB3A/CBLN1/SNCG/UCHL1/TUBA1B/ATP6AP2/UBB/CFL1/HSPA1A/TUBB/ACTG1/TRAPPC1/CDK5/ATP6AP1/ATP6V1B2/ATP6V1D/SOD1/MOAP1/ATP6V1G1/HSPA8/CALY/ISCU/RANBP6/RAN/ARL1/PARK7/HSPB1/TPRG1L/SNX17/CLU/ATP6V1F/ATP6V1G2/DYNLL1/ARF5/EIF6/AP2M1/FKBP1B/SRPRA/OAZ1/VPS28/REEP5/TMED9/TRAPPC5/CALM3/TOMM22/TMEM30A/VPS35/CHGA/CD63/SV2A/NDUFA13/ATP6V0D1/VAMP2/NSG1/FA…	activated
GO:0001516	prostaglandin biosynthetic process	8	0.710046	1.87361	0.00102537	0.00102537	0.0158922	977	tags=88%, list=25%, signal=66%	PTGDS/CBR1/FABP5/MIF/PRXL2B/PTGES2/PTGES3	activated
GO:0046457	prostanoid biosynthetic process	8	0.710046	1.87361	0.00102537	0.00102537	0.0158922	977	tags=88%, list=25%, signal=66%	PTGDS/CBR1/FABP5/MIF/PRXL2B/PTGES2/PTGES3	activated
GO:0007215	glutamate receptor signaling pathway	23	-0.432003	-2.04983	0.0010462	0.0010462	0.0161671	513	tags=43%, list=13%, signal=38%	GRID1/GRIN2B/PLCB1/GRIA1/GRIK4/GRM7/GRM5/GRID2/GRM1/GRIK2	suppressed
GO:2000377	regulation of reactive oxygen species metabolic process	34	0.456636	1.83256	0.00105496	0.00105496	0.0162544	769	tags=44%, list=19%, signal=36%	CRYAB/PRDX2/CBR1/SOD1/VDAC1/PARK7/DCXR/EIF6/MT3/GSTP1/BNIP3/PINK1/RAC1/AKR1C1/TUSC2	activated
GO:1901136	carbohydrate derivative catabolic process	52	0.422848	1.85622	0.00106075	0.00106075	0.0162955	707	tags=38%, list=18%, signal=32%	CST3/ALDOC/LDHA/GAPDH/TPI1/PGAM1/UCHL1/ENO2/PKM/ENO1/EIF6/NUDT11/PFKM/HINT1/PGK1/PFKL/ARL2/MAN1B1/FBXO2/PPP2CA	activated
GO:0002449	lymphocyte mediated immunity	44	0.438932	1.87182	0.00107251	0.00107251	0.0164278	305	tags=27%, list=8%, signal=25%	B2M/HLA-C/PRDX1/CD81/TUBB4B/HLA-A/TUBB/HSPA8/CLU/HLA-B/C1QBP/HSPD1	activated
GO:2000463	positive regulation of excitatory postsynaptic potential	13	-0.57274	-2.2655	0.00108475	0.00108475	0.0165667	729	tags=62%, list=18%, signal=50%	SHANK1/CHRNA7/NLGN1/GRIN2B/GRIA1/RIMS1/CUX2/RIMS2	suppressed
GO:0086019	cell-cell signaling involved in cardiac conduction	8	-0.685696	-2.17402	0.00109734	0.00109734	0.0166387	612	tags=75%, list=15%, signal=64%	TRPM4/KCNJ3/RYR2/CACNB2/CACNA1C/CACNA1D	suppressed
GO:0006278	RNA-templated DNA biosynthetic process	25	0.52209	1.94806	0.00109902	0.00109902	0.0166387	977	tags=56%, list=25%, signal=43%	HSP90AA1/HSP90AB1/CCT5/CCT8/CCT7/CCT6A/TERF2IP/NHP2/CCT2/TCP1/CCT3/CCT4/NOP10/PTGES3	activated
GO:0007004	telomere maintenance via telomerase	25	0.52209	1.94806	0.00109902	0.00109902	0.0166387	977	tags=56%, list=25%, signal=43%	HSP90AA1/HSP90AB1/CCT5/CCT8/CCT7/CCT6A/TERF2IP/NHP2/CCT2/TCP1/CCT3/CCT4/NOP10/PTGES3	activated
GO:0036465	synaptic vesicle recycling	43	0.442976	1.87387	0.00110395	0.00110395	0.0166651	698	tags=37%, list=18%, signal=31%	RAB3A/SNCG/ACTG1/CDK5/PARK7/AP2M1/VAMP2/ACTB/CLTA/CLTB/SNCB/AP2S1/CANX/AP3M2/SYT11/ARPC3	activated
GO:1905897	regulation of response to endoplasmic reticulum stress	30	0.499617	1.95281	0.00112115	0.00112115	0.0168759	711	tags=50%, list=18%, signal=41%	HSPA1A/UBQLN2/PARK7/CLU/GRINA/HSPA5/BCAP31/ERP29/CREB3/TMBIM6/HYOU1/SERINC3/DDRGK1/DNAJB9/STUB1	activated
GO:0030326	embryonic limb morphogenesis	22	-0.447767	-2.09368	0.0011292	0.0011292	0.0168997	914	tags=55%, list=23%, signal=42%	RARB/SKI/RECK/GNA12/WDR19/WDPCP/TBC1D32/FBXW4/AFF3/ALDH1A2/CACNA1C/FRAS1	suppressed
GO:0035113	embryonic appendage morphogenesis	22	-0.447767	-2.09368	0.0011292	0.0011292	0.0168997	914	tags=55%, list=23%, signal=42%	RARB/SKI/RECK/GNA12/WDR19/WDPCP/TBC1D32/FBXW4/AFF3/ALDH1A2/CACNA1C/FRAS1	suppressed
GO:0072655	establishment of protein localization to mitochondrion	51	0.426208	1.86291	0.00114032	0.00114032	0.0170173	1740	tags=75%, list=44%, signal=43%	HSP90AA1/UBL5/DNAJA1/MOAP1/FIS1/TOMM22/ATP5IF1/NDUFA13/HSPD1/HSPA4/BCAP31/PINK1/MTCH1/VPS11/TIMM17A/TOMM20/HAX1/TIMM13/TOMM6/TOMM5/DDIT3/TOMM7/TIMM17B/HTRA2/TOMM40/TIMM8B/TIMM10B/SAMM50/DNAJC19/PAM16/UBE2L3/TIMM23/GSK3A/TOMM70/HK1/PMPCB/DNAJC15/MTCH2	activated
GO:1902042	negative regulation of extrinsic apoptotic signaling pathway via death domain receptors	9	0.707989	1.94577	0.00119382	0.00119382	0.017765	915	tags=67%, list=23%, signal=51%	PARK7/GRINA/FAIM2/GPX1/PEA15/DDX3X	activated
GO:0034220	monoatomic ion transmembrane transport	298	0.274132	1.48696	0.0012266	0.0012266	0.0182009	833	tags=30%, list=21%, signal=26%	SLC25A5/ATP6V0B/ATP6V0C/SLC18A3/SLC39A7/NDUFS3/ATP5F1D/ATP5F1B/ATP6AP2/GHITM/NDUFC2/UQCR10/SLC25A4/ATP6AP1/ATP6V1B2/ATP6V1D/VDAC1/THY1/ATP6V1G1/ATP5PF/ISCU/CYC1/ATP5MC1/NDUFB10/NDUFS5/PARK7/ATP5MC3/ATP6V1F/NDUFB7/ATP6V1G2/VDAC2/COX8A/NDUFS2/RNASEK/FKBP1B/ATP5F1A/COX5A/ATP5PB/VDAC3/CALM3/PRNP/CD63/ATP5MF/ATP6V0D1/VAMP2/SLC25A3/NDUFB3/CALM2/YWHAH/NDUFS7/ATP1B1/CHRNA3/COX6B1/NDUFA4/YWHAQ/S100A6/PHB2…	activated
GO:0003341	cilium movement	41	-0.336294	-1.99153	0.00123013	0.00123013	0.0182016	986	tags=61%, list=25%, signal=46%	EFHC1/DNAAF5/GAS8/SPEF2/CCNYL1/DNAAF11/CEP128/VPS13A/CFAP69/HYDIN/DZIP1/TACR1/QRICH2/NPHP4/CATSPER2/INPP5B/NEK10/TMEM232/EFCAB6/ARMC2/PACRG/CFAP70/DNAH14/CCDC146/SLC22A14	suppressed
GO:0006979	response to oxidative stress	113	0.339677	1.6806	0.00123675	0.00123675	0.0182479	797	tags=34%, list=20%, signal=28%	CRYAB/PRDX2/PRDX1/GPX3/CHCHD2/PPIA/PYCR2/HSPA1A/SOD1/PRDX5/HSPA8/PARK7/PSMB5/MT3/ARL6IP5/FKBP1B/GSTP1/PRNP/BNIP3/CYGB/GPX4/PPIF/PINK1/BANF1/TXN2/TXN/PRDX3/MAP1LC3A/PDK2/PARP1/GPX1/SELENOK/HSPA1B/PRDX6/PTPRN/SRXN1/NFE2L1/NDUFA12	activated
GO:0034976	response to endoplasmic reticulum stress	96	0.347617	1.6886	0.00124714	0.00124714	0.0183492	2014	tags=73%, list=51%, signal=37%	RNF5/HSPA1A/PDIA4/UBQLN2/PARK7/CLU/SDF2L1/GRINA/HSPA5/RHBDD2/BCAP31/HSP90B1/ERP29/CREB3/TMBIM6/CANX/TMEM258/ERLEC1/CALR/MAN1B1/HYOU1/SERINC3/SELENOK/FBXO2/DDRGK1/DNAJB9/PDIA3/STUB1/EIF4G1/MARCKS/UFC1/COPS5/DDX3X/DDIT3/RNF7/P4HB/FLOT1/AUP1/SEC61B/UBXN6/UBXN1/ATF4/TMED2/SVIP/EIF2S1/RACK1/PSMC6/OS9/UBE4A/ATP2A2/FAM8A1/VCP/CLGN/SELENOS/FBXO44/TMCO1/UFM1/SERP2/PPP2CB/TMEM33/USP14/JKAMP/EIF2AK2/SEL1L/M…	activated
GO:1900037	regulation of cellular response to hypoxia	7	0.735718	1.86519	0.0012508	0.0012508	0.0183514	614	tags=71%, list=15%, signal=61%	CHCHD2/ENO1/PINK1/TMBIM6/HYOU1	activated
GO:0006801	superoxide metabolic process	15	0.595847	1.93837	0.00126128	0.00126128	0.0184535	357	tags=47%, list=9%, signal=43%	PRDX2/PRDX1/SOD1/PARK7/MT3/GSTP1/CYGB	activated
GO:0071353	cellular response to interleukin-4	6	0.759911	1.84096	0.00127371	0.00127371	0.0185833	792	tags=83%, list=20%, signal=67%	HSP90AB1/TUBA1B/HSPA5/IMPDH2/RPL3	activated
GO:0010833	telomere maintenance via telomere lengthening	28	0.50218	1.92707	0.00133381	0.00133381	0.0192117	977	tags=54%, list=25%, signal=41%	HSP90AA1/HSP90AB1/CCT5/CCT8/CCT7/CCT6A/TERF2IP/NHP2/PARP1/CCT2/TCP1/CCT3/CCT4/NOP10/PTGES3	activated
GO:0055085	transmembrane transport	413	0.258213	1.42622	0.0013346	0.0013346	0.0192117	833	tags=29%, list=21%, signal=26%	SLC25A5/SLC25A11/ATP6V0B/ATP6V0C/RNF5/SLC18A3/SLC39A7/NDUFS3/ATP5F1D/ATP5F1B/MDH2/ATP6AP2/GHITM/NDUFC2/UQCR10/SLC25A4/ATP6AP1/ATP6V1B2/ATP6V1D/VDAC1/THY1/MDH1/ATP6V1G1/ATP5PF/HSPA8/ISCU/CYC1/ATP5MC1/NDUFB10/NDUFS5/PARK7/FABP5/ATP5MC3/ATP6V1F/NDUFB7/ATP6V1G2/VDAC2/COX8A/NDUFS2/RNASEK/ARL6IP5/FKBP1B/ATP5F1A/OAZ1/COX5A/ATP5PB/VDAC3/CALM3/TOMM22/TMEM30A/PRNP/CD63/SV2A/ATP5MF/ATP6V0D1/VAMP2/CLIP3/SLC2…	activated
GO:0030198	extracellular matrix organization	39	-0.331036	-1.91467	0.00133867	0.00133867	0.0192117	869	tags=54%, list=22%, signal=43%	RECK/ATXN1L/COL18A1/FLRT2/RIC1/MMP16/ADAMTS6/LARGE1/LAMC1/ADAMTSL1/EXT1/ST7/ADAMTS19/TLL1/ADAMTS10/THSD4/COLQ/CTSV/IMPG2/COL28A1/COL24A1	suppressed
GO:0043062	extracellular structure organization	39	-0.331036	-1.91467	0.00133867	0.00133867	0.0192117	869	tags=54%, list=22%, signal=43%	RECK/ATXN1L/COL18A1/FLRT2/RIC1/MMP16/ADAMTS6/LARGE1/LAMC1/ADAMTSL1/EXT1/ST7/ADAMTS19/TLL1/ADAMTS10/THSD4/COLQ/CTSV/IMPG2/COL28A1/COL24A1	suppressed
GO:0045229	external encapsulating structure organization	39	-0.331036	-1.91467	0.00133867	0.00133867	0.0192117	869	tags=54%, list=22%, signal=43%	RECK/ATXN1L/COL18A1/FLRT2/RIC1/MMP16/ADAMTS6/LARGE1/LAMC1/ADAMTSL1/EXT1/ST7/ADAMTS19/TLL1/ADAMTS10/THSD4/COLQ/CTSV/IMPG2/COL28A1/COL24A1	suppressed
GO:0036293	response to decreased oxygen levels	60	0.389125	1.75359	0.00133886	0.00133886	0.0192117	752	tags=37%, list=19%, signal=30%	CRYAB/CHCHD2/ENO1/MT3/FUNDC1/BNIP3/PGK1/CYGB/PHB2/NPPC/PINK1/HSP90B1/TXN2/MAP1LC3A/TMBIM6/RTN4/SFRP1/HYOU1/BAD/PIN1/STUB1/NGB	activated
GO:0050773	regulation of dendrite development	32	-0.370865	-2.047	0.00135484	0.00135484	0.0193878	881	tags=50%, list=22%, signal=39%	FBXW8/SYNE1/HECW2/CUX1/NEDD4L/ADGRB3/KIAA0319/PTPRD/CAMK1D/ARMCX5-GPRASP2/CSMD3/EEF2K/HECW1/FAT3/DCC/CUX2	suppressed
GO:0098703	calcium ion import across plasma membrane	12	-0.593485	-2.25605	0.00138789	0.00138789	0.0197526	668	tags=67%, list=17%, signal=56%	CACNA1E/TRPM2/SLC8A3/CACNA1A/NALF1/CACNA1C/CACNA1B/CACNA1D	suppressed
GO:1902656	calcium ion import into cytosol	12	-0.593485	-2.25605	0.00138789	0.00138789	0.0197526	668	tags=67%, list=17%, signal=56%	CACNA1E/TRPM2/SLC8A3/CACNA1A/NALF1/CACNA1C/CACNA1B/CACNA1D	suppressed
GO:2001222	regulation of neuron migration	17	-0.504581	-2.18552	0.001409	0.001409	0.0199984	1024	tags=65%, list=26%, signal=48%	VRK1/NEXMIF/UNC5C/UNC5D/FLRT2/ZNF609/NTNG1/PHACTR1/ULK4/CTNNA2/NRG3	suppressed
GO:0001508	action potential	49	-0.297382	-1.79653	0.00142173	0.00142173	0.0201245	612	tags=41%, list=15%, signal=35%	TRPM4/KCND2/NEDD4L/KCNJ3/AKAP6/TACR1/RYR2/FGF12/CACNB4/GRIA1/KCNC2/CACNB2/TMEM161B/KCNB2/KCNQ3/DMD/CD36/CACNA1C/CACNA1D/GRIK2	suppressed
GO:0070509	calcium ion import	17	-0.504472	-2.18505	0.00142927	0.00142927	0.0201765	668	tags=59%, list=17%, signal=49%	CACNA1E/TRPC4/TRPM2/SLC8A3/CACNB2/CACNA1A/NALF1/CACNA1C/CACNA1B/CACNA1D	suppressed
GO:2001244	positive regulation of intrinsic apoptotic signaling pathway	19	0.553687	1.92701	0.00143812	0.00143812	0.0202467	937	tags=63%, list=24%, signal=49%	UBB/SOD1/PARK7/CLU/FIS1/EIF5A/BCAP31/BAD/SERINC3/RPS7/SEPTIN4/DDIT3	activated
GO:1903321	negative regulation of protein modification by small protein conjugation or removal	29	0.485434	1.87832	0.00144238	0.00144238	0.0202521	1542	tags=72%, list=39%, signal=45%	BEX1/PPIA/HSPA1A/CDK5/DNAJA1/PARK7/BEX4/BEX3/VPS28/BEX2/HSPA1B/RPS7/RPL11/COPS9/RPL5/RPL23/UBXN1/CAMLG/GTPBP4/SVBP/RPS3	activated
GO:1901029	negative regulation of mitochondrial outer membrane permeabilization involved in apoptotic signaling pathway	5	0.793858	1.7838	0.00153079	0.00153079	0.0214328	435	tags=80%, list=11%, signal=71%	SLC25A5/HSPA1A/SLC25A4/SLC25A6	activated
GO:0097529	myeloid leukocyte migration	36	0.443365	1.78481	0.00153734	0.00153734	0.0214328	648	tags=39%, list=16%, signal=33%	CD81/SCG2/PPIA/RAC3/MIF/CHGA/C1QBP/BSG/DDT/CREB3/RTN4/PPIB/SELENOK/RAC1	activated
GO:0001937	negative regulation of endothelial cell proliferation	6	0.751862	1.82146	0.00154697	0.00154697	0.0214328	328	tags=67%, list=8%, signal=61%	SCG2/ATP5F1A/ATP5IF1/NGFR	activated
GO:0034975	protein folding in endoplasmic reticulum	6	0.750565	1.81832	0.00154697	0.00154697	0.0214328	999	tags=100%, list=25%, signal=75%	HSPA5/HSP90B1/CANX/CALR/PDIA3/P4HB	activated
GO:0006873	intracellular monoatomic ion homeostasis	144	0.315151	1.60244	0.00155122	0.00155122	0.0214328	1321	tags=46%, list=33%, signal=32%	B2M/ATP6V0B/ATP6V0C/SLC39A7/ATP5F1B/ATP6AP2/GHITM/CALB2/ATP6AP1/ATP6V1B2/ATP6V1D/SOD1/THY1/ATP6V1G1/ISCU/ATP6V1F/RNASEK/MT3/FKBP1B/CALM3/PRNP/SV2A/STOML2/ATP6V0D1/BNIP3/GRINA/CALM2/GLRX5/ATP1B1/CCDC115/NPPC/CALB1/HSP90B1/SLC22A17/GRN/TMBIM6/CALR/CALM1/ARF1/MCOLN1/SELENOK/CISD1/BOLA3/SLC39A6/SLC9A6/ATP6V0E2/TMEM9/ATP1A3/FTH1/CYB561/GSTO1/DDIT3/ATOX1/TPT1/LAMP2/SCO1/FKBP1A/SLC4A3/FTL/LAMP1/SMDT1/AT…	activated
GO:0030003	intracellular monoatomic cation homeostasis	144	0.315151	1.60244	0.00155122	0.00155122	0.0214328	1321	tags=46%, list=33%, signal=32%	B2M/ATP6V0B/ATP6V0C/SLC39A7/ATP5F1B/ATP6AP2/GHITM/CALB2/ATP6AP1/ATP6V1B2/ATP6V1D/SOD1/THY1/ATP6V1G1/ISCU/ATP6V1F/RNASEK/MT3/FKBP1B/CALM3/PRNP/SV2A/STOML2/ATP6V0D1/BNIP3/GRINA/CALM2/GLRX5/ATP1B1/CCDC115/NPPC/CALB1/HSP90B1/SLC22A17/GRN/TMBIM6/CALR/CALM1/ARF1/MCOLN1/SELENOK/CISD1/BOLA3/SLC39A6/SLC9A6/ATP6V0E2/TMEM9/ATP1A3/FTH1/CYB561/GSTO1/DDIT3/ATOX1/TPT1/LAMP2/SCO1/FKBP1A/SLC4A3/FTL/LAMP1/SMDT1/AT…	activated
GO:0010466	negative regulation of peptidase activity	31	0.475941	1.87298	0.00155952	0.00155952	0.0214328	915	tags=52%, list=23%, signal=40%	CST3/GAPDH/IFI6/PEBP1/SPINT2/LAMTOR5/ARL6IP1/PCSK1N/APLP2/GPX1/SPOCK2/SERPINB1/CSTB/CDKN2D/DNAJB6/DDX3X	activated
GO:0170034	L-amino acid biosynthetic process	16	0.573113	1.89933	0.0015634	0.0015634	0.0214328	760	tags=56%, list=19%, signal=46%	PYCR2/PARK7/PCBD1/OAT/GOT1/SEPHS2/SERINC3/ENOPH1/AASDHPPT	activated
GO:1901607	alpha-amino acid biosynthetic process	16	0.573113	1.89933	0.0015634	0.0015634	0.0214328	760	tags=56%, list=19%, signal=46%	PYCR2/PARK7/PCBD1/OAT/GOT1/SEPHS2/SERINC3/ENOPH1/AASDHPPT	activated
GO:0060341	regulation of cellular localization	298	0.271606	1.47326	0.00157705	0.00157705	0.0215633	1609	tags=48%, list=40%, signal=31%	CRYAB/HSP90AA1/RBP4/CD81/NEFH/HSP90AB1/UBL5/PPIA/CTSD/PGRMC1/CDK5/DNAJA1/HSPA8/CALY/ISCU/CCT5/RAN/ACHE/PARK7/CCT8/CCT7/DYNLL1/AP2M1/FKBP1B/CCT6A/OAZ1/VPS28/REEP5/TMEM30A/VPS35/CHGA/PRNP/PFKM/ATP5IF1/LAMTOR5/VAMP2/CLIP3/ACTB/NGFR/BSG/GABARAP/LAMTOR1/BCAP31/PRKAR1A/BTF3/PINK1/RAB11B/TXN/ARHGDIA/PFKL/YWHAG/ARHGDIG/TMEM35A/ERP29/VPS11/PARP1/TMBIM6/CCT2/ERLEC1/RTN4/GDI1/SFRP1/SYT4/BAD/HRAS/SELENOK/TCP…	activated
GO:0042982	amyloid precursor protein metabolic process	24	0.519307	1.93462	0.00158693	0.00158693	0.0216417	1272	tags=67%, list=32%, signal=46%	ITM2C/ACHE/ITM2B/CLU/PSENEN/PRNP/NSG1/NCSTN/RTN4/PIN1/RTN3/RTN1/NECAB2/FKBP1A/DHCR24/TMED10	activated
GO:0060998	regulation of dendritic spine development	20	-0.455916	-2.09376	0.00159241	0.00159241	0.0216599	810	tags=50%, list=20%, signal=40%	DLG5/SHANK1/NLGN1/PTPRD/TANC2/ARMCX5-GPRASP2/EEF2K/PPFIA2/CUX2/SDK1	suppressed
GO:0016339	calcium-dependent cell-cell adhesion via plasma membrane cell adhesion molecules	9	-0.643155	-2.15521	0.0015977	0.0015977	0.0216754	1177	tags=89%, list=30%, signal=63%	NRXN1/CDH2/NLGN1/CDH10/CDHR3/CDH7/CDH9/CDH18	suppressed
GO:0044706	multi-multicellular organism process	34	0.447488	1.79584	0.00160372	0.00160372	0.0217007	1274	tags=59%, list=32%, signal=40%	SOD1/C1QBP/UBE2Q1/BSG/PITHD1/PRDX3/MAGED2/FKBP4/PARP1/CALR/CTSB/H3-3B/TPPP3/H3-3A/GNAS/LDOC1/RGS2/RPL29/TMED2/SERPINE2	activated
GO:1904358	positive regulation of telomere maintenance via telomere lengthening	16	0.571937	1.89543	0.00161114	0.00161114	0.0217448	1158	tags=69%, list=29%, signal=49%	HSP90AA1/CCT5/CCT8/CCT7/CCT6A/CCT2/TCP1/CCT3/CCT4/PTGES3/HNRNPA1	activated
GO:0006986	response to unfolded protein	48	0.418713	1.81842	0.00162647	0.00162647	0.0218951	987	tags=50%, list=25%, signal=38%	HSP90AA1/HSP90AB1/HSPA1A/DNAJA1/HSPA8/HSPB1/HSPE1/HSPD1/HSPA5/HSPA4/RHBDD2/CREB3/TMBIM6/ERLEC1/DDRGK1/DNAJB9/STUB1/KBTBD6/COPS5/HSPH1/DDIT3/DNAJB1/RNF7/DNAJB4	activated
GO:0052547	regulation of peptidase activity	70	0.372096	1.72552	0.00165443	0.00165443	0.0222143	1633	tags=63%, list=41%, signal=38%	CST3/GAPDH/IFI6/CTSD/PEBP1/PSENEN/SPINT2/ARL6IP5/HSPE1/LAMTOR5/HSPD1/NGFR/ARL6IP1/PCSK1N/PINK1/MTCH1/GRN/NCSTN/PRELID1/APLP2/GPX1/BAD/DDRGK1/SPOCK2/SERPINB1/CSTB/CDKN2D/DNAJB6/DDX3X/HTRA2/PERP/TIMP2/UBXN1/SERPINE2/PSMA3/FAM162A/RACK1/RPS27L/SVBP/RET/RPS3/VCP/ATP13A2/IGBP1	activated
GO:1902230	negative regulation of intrinsic apoptotic signaling pathway in response to DNA damage	6	0.745039	1.80493	0.00168386	0.00168386	0.0225395	1021	tags=100%, list=26%, signal=75%	CLU/MIF/TAF9B/CDKN2D/TAF9/TPT1	activated
GO:0046058	cAMP metabolic process	9	-0.639848	-2.14414	0.00168729	0.00168729	0.0225395	1285	tags=89%, list=32%, signal=60%	PDE7A/ADCY2/ADCY9/ADCY1/ADCY6/CACNB4/PDE10A/PDE4D	suppressed
GO:0044092	negative regulation of molecular function	159	0.311917	1.60514	0.00171519	0.00171519	0.0228538	924	tags=35%, list=23%, signal=28%	CST3/B2M/GAPDH/IFI6/UCHL1/PPIA/PEBP1/DNAJA1/PRDX5/THY1/STMN1/HSPB1/SPINT2/MT3/DBNDD2/CALM3/GSTP1/PRNP/ATP5IF1/LAMTOR5/ACTB/ARL6IP1/CALM2/PCSK1N/PHB2/PPIF/BANF1/TAF7/TCEAL7/PRDX3/LRPAP1/YWHAG/CREB3/TMBIM6/ARL2/APLP2/GPX1/PSMD10/NES/CALM1/EIF4A2/HRAS/PIN1/SUMO3/RPS7/NPM1/SPOCK2/SERPINB1/CSTB/CDKN2D/DNAJB6/RPL11/GSTO1/DDX3X/PHPT1	activated
GO:0065009	regulation of molecular function	414	0.256809	1.41874	0.00173957	0.00173957	0.0231197	924	tags=30%, list=23%, signal=26%	CST3/B2M/HSP90AA1/GAPDH/IFI6/PFN1/BEX1/S100A10/UCHL1/PPIA/CTSD/PEBP1/HSPA1A/DNAJA1/SOD1/PRDX5/SERINC1/THY1/ISCU/NME1/RAN/YWHAB/PARK7/STMN1/HSPB1/CLU/PSENEN/GABARAPL2/SPINT2/MT3/ARL6IP5/FKBP1B/DBNDD2/MIF/EEF1A2/CALM3/GSTP1/PRNP/HSPE1/ATP5IF1/LAMTOR5/TERF2IP/SKP1/VAMP2/HSPD1/RFK/ACTB/NGFR/ARL6IP1/PSAP/CALM2/DBI/ZC3H15/PCSK1N/UBE2S/YWHAH/AHSA1/ATP1B1/CHRNA3/STMN3/PHB2/PPIF/PINK1/BANF1/TXN/TAF7/TCEAL…	activated
GO:0007196	adenylate cyclase-inhibiting G protein-coupled glutamate receptor signaling pathway	3	-0.912651	-1.85132	0.00175984	0.00175984	0.0233297	352	tags=100%, list=9%, signal=91%	GRM5/GRM1	suppressed
GO:2001235	positive regulation of apoptotic signaling pathway	39	0.445411	1.837	0.00182368	0.00182368	0.0241149	1542	tags=67%, list=39%, signal=41%	ITM2C/UBB/SOD1/PARK7/CLU/FIS1/NGFR/EIF5A/BCAP31/PPP2R1A/SFRP1/BAD/SERINC3/RPS7/PDIA3/PEA15/EEF1E1/SEPTIN4/DDIT3/HTRA2/PPP1CA/RPL26/RACK1/MAGED1/RET/RPS3	activated
GO:0002726	positive regulation of T cell cytokine production	5	0.786863	1.76808	0.00184553	0.00184553	0.0243421	70	tags=60%, list=2%, signal=59%	B2M/CD81/HLA-A	activated
GO:0009636	response to toxic substance	61	0.393399	1.77731	0.00186057	0.00186057	0.0244787	1084	tags=49%, list=27%, signal=36%	PRDX2/PRDX1/GPX3/NEFL/SOD1/PRDX5/PARK7/TXNDC17/MT3/GSTP1/CNP/CYGB/GPX4/PINK1/TXN/PRDX3/SELENOW/GPX1/GSTM3/PRDX6/SCN2B/SRXN1/GSTO1/SNN/SLC18A2/ADH5/MAP1B/PRXL2A/HTRA2/MGST3	activated
GO:0051346	negative regulation of hydrolase activity	43	0.433176	1.83242	0.00186742	0.00186742	0.0245071	1274	tags=60%, list=32%, signal=42%	CST3/GAPDH/IFI6/PEBP1/SPINT2/ATP5IF1/LAMTOR5/ARL6IP1/PCSK1N/TMBIM6/ARL2/APLP2/GPX1/HRAS/SPOCK2/SERPINB1/CSTB/CDKN2D/DNAJB6/DDX3X/RGS2/TIMP2/SLC27A4/UBXN1/TMED2/SERPINE2	activated
GO:0043207	response to external biotic stimulus	241	0.282911	1.50677	0.00187781	0.00187781	0.0245202	1378	tags=43%, list=35%, signal=30%	B2M/HLA-C/HSP90AA1/GAPDH/PRDX2/PRDX1/TUBB4B/RNF5/IFI6/HLA-A/CFL1/HSPA1A/TUBB/ACTG1/ABCF3/HSPA8/CCT5/ENO1/STMN1/HSPB1/CLU/MIF/HLA-B/GSTP1/CHGA/C1QBP/LAMTOR5/BNIP3/PHB1/HSPD1/CNP/VGF/CHMP5/EIF5A/ATP1B1/GPX4/AP1S1/PHB2/BANF1/PRDX3/SELENOW/PAF1/GRN/EEF1G/CREB3/PARP1/XRCC6/RTN4/CALR/GPX1/GDI1/FAU/CALM1/HMGB3/HRAS/ARF1/SERINC3/SELENOK/SYT11/HSPA1B/PPP2CA/TUSC2/LDOC1/IFIT5/CD24/CDC37/DDX3X/TOLLIP/RAB14/…	activated
GO:0051707	response to other organism	241	0.282911	1.50677	0.00187781	0.00187781	0.0245202	1378	tags=43%, list=35%, signal=30%	B2M/HLA-C/HSP90AA1/GAPDH/PRDX2/PRDX1/TUBB4B/RNF5/IFI6/HLA-A/CFL1/HSPA1A/TUBB/ACTG1/ABCF3/HSPA8/CCT5/ENO1/STMN1/HSPB1/CLU/MIF/HLA-B/GSTP1/CHGA/C1QBP/LAMTOR5/BNIP3/PHB1/HSPD1/CNP/VGF/CHMP5/EIF5A/ATP1B1/GPX4/AP1S1/PHB2/BANF1/PRDX3/SELENOW/PAF1/GRN/EEF1G/CREB3/PARP1/XRCC6/RTN4/CALR/GPX1/GDI1/FAU/CALM1/HMGB3/HRAS/ARF1/SERINC3/SELENOK/SYT11/HSPA1B/PPP2CA/TUSC2/LDOC1/IFIT5/CD24/CDC37/DDX3X/TOLLIP/RAB14/…	activated
GO:0001666	response to hypoxia	57	0.392026	1.74831	0.00188862	0.00188862	0.0245999	752	tags=37%, list=19%, signal=30%	CRYAB/CHCHD2/ENO1/MT3/FUNDC1/BNIP3/PGK1/CYGB/PHB2/NPPC/PINK1/HSP90B1/TXN2/TMBIM6/RTN4/SFRP1/HYOU1/BAD/PIN1/STUB1/NGB	activated
GO:0003177	pulmonary valve development	5	-0.805219	-2.03445	0.00190787	0.00190787	0.0247889	519	tags=80%, list=13%, signal=70%	SLIT2/ADAMTS19/ROBO1/ROBO2	suppressed
GO:0045110	intermediate filament bundle assembly	4	0.851273	1.7814	0.00191697	0.00191697	0.0248452	35	tags=75%, list=1%, signal=74%	NEFH/NEFM/NEFL	activated
GO:0002443	leukocyte mediated immunity	62	0.396948	1.80002	0.00194016	0.00194016	0.0250836	482	tags=27%, list=12%, signal=24%	PTGDS/B2M/HLA-C/PRDX1/CD81/TUBB4B/HLA-A/TUBB/HSPA8/CLU/HLA-B/CHGA/C1QBP/VAMP2/HSPD1/S100A13/YWHAG	activated
GO:0051338	regulation of transferase activity	125	0.320531	1.6041	0.00199422	0.00199422	0.0257188	1130	tags=41%, list=28%, signal=30%	HSP90AA1/UCHL1/PPIA/DNAJA1/SERINC1/THY1/HSPB1/MT3/DBNDD2/MIF/EEF1A2/CALM3/GSTP1/PRNP/SKP1/ACTB/CALM2/DBI/UBE2S/CHRNA3/PINK1/BANF1/TAF7/PRDX3/YWHAG/COPS8/ERP29/XRCC6/PSMD10/CALM1/EIF4A2/HRAS/RPS7/PPP2CA/STUB1/NPM1/TSPYL2/CDKN2D/CD24/RPL11/RPS2/CDC37/DDX3X/PHPT1/MAPRE3/CDKN1B/CDK5R2/RGS2/RPL5/HPF1/RPL23	activated
GO:0010506	regulation of autophagy	114	0.334172	1.65753	0.00201488	0.00201488	0.0259213	1630	tags=54%, list=41%, signal=33%	SLC25A5/GAPDH/ATP6V0B/CAPNS1/ATP6V0C/RNF5/UCHL1/RRAGA/CDK5/SLC25A4/ATP6V1B2/ATP6V1D/VDAC1/MOAP1/ATP6V1G1/UBQLN2/PARK7/HSPB1/ATP6V1G2/EEF1A2/VPS35/ATP5IF1/SCOC/ATP6V0D1/BNIP3/PSAP/PINK1/ATP6V1E1/BAD/CISD1/DDRGK1/STUB1/EIF4G1/HAX1/ATP6V0E2/TMEM59/CDC37/DDIT3/FKBP8/TOMM7/HTRA2/EIF4G2/SUPT5H/RHEB/EEF1A1/OPTN/SVIP/EIF2AK1/PRKACA/CHMP4B/PAFAH1B2/FEZ1/CISD2/GOLGA2/ATP6V1A/ATP6V1C1/GSK3A/UBE2A/CDK5R1/ATP…	activated
GO:0006493	protein O-linked glycosylation	23	-0.411478	-1.95244	0.00203598	0.00203598	0.0261283	1191	tags=74%, list=30%, signal=52%	TRAK1/GALNT7/CRPPA/TMEM260/B3GALT1/GALNT10/GALNT13/TMTC1/LARGE1/GALNT17/GALNT18/XXYLT1/B3GALT5/ST3GAL3/TMTC2/IL15/GALNTL6	suppressed
GO:0035966	response to topologically incorrect protein	56	0.404938	1.80139	0.00208224	0.00208224	0.0266565	987	tags=46%, list=25%, signal=35%	HSP90AA1/HSP90AB1/HSPA1A/DNAJA1/HSPA8/HSPB1/CLU/HSPE1/SDF2L1/HSPD1/HSPA5/HSPA4/RHBDD2/CREB3/TMBIM6/ERLEC1/DDRGK1/DNAJB9/STUB1/KBTBD6/COPS5/HSPH1/DDIT3/DNAJB1/RNF7/DNAJB4	activated
GO:0003184	pulmonary valve morphogenesis	4	-0.870952	-1.98996	0.0021	0.0021	0.0267528	519	tags=100%, list=13%, signal=87%	ADAMTS19/ROBO1/ROBO2	suppressed
GO:0050923	regulation of negative chemotaxis	4	-0.870952	-1.98996	0.0021	0.0021	0.0267528	519	tags=100%, list=13%, signal=87%	PLXNA4/ROBO1/ROBO2	suppressed
GO:1903297	regulation of hypoxia-induced intrinsic apoptotic signaling pathway	4	0.846849	1.77215	0.00215473	0.00215473	0.0272803	614	tags=100%, list=15%, signal=85%	ENO1/PINK1/TMBIM6/HYOU1	activated
GO:1903298	negative regulation of hypoxia-induced intrinsic apoptotic signaling pathway	4	0.846849	1.77215	0.00215473	0.00215473	0.0272803	614	tags=100%, list=15%, signal=85%	ENO1/PINK1/TMBIM6/HYOU1	activated
GO:0001778	plasma membrane repair	13	0.609713	1.91331	0.00215708	0.00215708	0.0272803	1564	tags=100%, list=39%, signal=61%	S100A10/RAB3A/CHMP5/SYT11/CHMP1A/CHMP2A/CHMP1B/VPS4A/ARL8B/CHMP4B/ANXA2/CHMP2B/VPS4B	activated
GO:0051965	positive regulation of synapse assembly	24	-0.39505	-1.87911	0.00218717	0.00218717	0.0275941	879	tags=58%, list=22%, signal=46%	VSTM5/DLG5/FLRT2/NLGN1/ADGRB3/PTPRD/LRRTM3/ARMCX5-GPRASP2/EEF2K/LINGO2/GRID2/EFNA5/CUX2/ASIC2	suppressed
GO:0002699	positive regulation of immune effector process	43	0.429683	1.81764	0.00226028	0.00226028	0.0284139	679	tags=35%, list=17%, signal=29%	B2M/HLA-C/RBP4/CD81/HLA-A/HSPA8/MIF/HLA-B/PHB1/HSPD1/PHB2/YWHAG/RTN4/DDRGK1/DNAJB9	activated
GO:0000966	RNA 5'-end processing	14	0.585663	1.88533	0.0022792	0.0022792	0.0284139	1044	tags=71%, list=26%, signal=53%	HSD17B10/POP7/RPP25/SSB/SNRPE/TRMT10C/SNRPD2/SNRPD1/SNRPF/RPP21	activated
GO:0090200	positive regulation of release of cytochrome c from mitochondria	6	0.733306	1.77651	0.00228621	0.00228621	0.0284139	616	tags=83%, list=15%, signal=71%	MOAP1/BNIP3/PINK1/MLLT11/BAD	activated
GO:0016226	iron-sulfur cluster assembly	11	0.630553	1.85791	0.00228752	0.00228752	0.0284139	939	tags=73%, list=24%, signal=56%	ISCU/GLRX5/NDUFAB1/CIAO2B/BOLA3/HSPA9/ISCA1/NFS1	activated
GO:0031163	metallo-sulfur cluster assembly	11	0.630553	1.85791	0.00228752	0.00228752	0.0284139	939	tags=73%, list=24%, signal=56%	ISCU/GLRX5/NDUFAB1/CIAO2B/BOLA3/HSPA9/ISCA1/NFS1	activated
GO:0071450	cellular response to oxygen radical	10	0.667354	1.89292	0.00229024	0.00229024	0.0284139	357	tags=60%, list=9%, signal=55%	PRDX2/PRDX1/SOD1/PARK7/MT3/CYGB	activated
GO:0071451	cellular response to superoxide	10	0.667354	1.89292	0.00229024	0.00229024	0.0284139	357	tags=60%, list=9%, signal=55%	PRDX2/PRDX1/SOD1/PARK7/MT3/CYGB	activated
GO:0048813	dendrite morphogenesis	52	-0.296911	-1.84658	0.00230736	0.00230736	0.0285585	881	tags=46%, list=22%, signal=36%	FBXW8/SYNE1/RERE/SHANK1/MAP2/HECW2/CHRNA7/CTNND2/NLGN1/CUX1/NEDD4L/ADGRB3/PTPRD/PHACTR1/TANC2/DSCAM/ARMCX5-GPRASP2/EEF2K/SEMA3A/PPFIA2/ARHGAP44/CTNNA2/HECW1/CUX2	suppressed
GO:0019933	cAMP-mediated signaling	17	-0.487384	-2.11104	0.00234295	0.00234295	0.028909	715	tags=76%, list=18%, signal=63%	ATF1/PDE7A/ADCY2/PDE3B/KSR1/PDE3A/PDE11A/ADCY1/EPHA5/OPRM1/PDE10A/PDE1C/PDE4D	suppressed
GO:0015866	ADP transport	5	0.782233	1.75768	0.00236055	0.00236055	0.028909	627	tags=80%, list=16%, signal=68%	SLC25A5/SLC25A4/SLC25A6/SLC35B1	activated
GO:0000303	response to superoxide	11	0.629304	1.85423	0.00236335	0.00236335	0.028909	357	tags=55%, list=9%, signal=50%	PRDX2/PRDX1/SOD1/PARK7/MT3/CYGB	activated
GO:0000305	response to oxygen radical	11	0.629304	1.85423	0.00236335	0.00236335	0.028909	357	tags=55%, list=9%, signal=50%	PRDX2/PRDX1/SOD1/PARK7/MT3/CYGB	activated
GO:0046456	icosanoid biosynthetic process	11	0.628187	1.85094	0.00236335	0.00236335	0.028909	1084	tags=73%, list=27%, signal=53%	PTGDS/CBR1/FABP5/MIF/PRXL2B/PTGES2/PTGES3/MGST3	activated
GO:0006633	fatty acid biosynthetic process	31	0.463284	1.82317	0.00246755	0.00246755	0.0301131	1263	tags=55%, list=32%, signal=38%	PTGDS/CBR1/FABP5/EIF6/MIF/GSTP1/NDUFAB1/GPX4/ACLY/TECR/PRXL2B/PTGES2/DEGS1/PTGES3/HACD3/ACADVL/ACOT7	activated
GO:0046907	intracellular transport	469	0.251506	1.39863	0.00249738	0.00249738	0.0304061	2129	tags=65%, list=53%, signal=34%	CRYAB/HSP90AA1/CD81/NEFH/NEFL/TUBA1A/UCHL1/TUBA1B/UBB/HSPA1A/TUBB/TRAPPC1/CDK5/ATP6AP1/SOD1/HSPA8/CALY/RANBP6/RAN/ARL1/PARK7/HSPB1/SNX17/CLU/DYNLL1/ARF5/EIF6/AP2M1/SRPRA/OAZ1/VPS28/REEP5/TMED9/TRAPPC5/TOMM22/TMEM30A/VPS35/CD63/NDUFA13/ATP6V0D1/VAMP2/NSG1/FABP3/CLIP3/NGFR/CLTA/BORCS6/PSAP/HSPA5/CLTB/TRAPPC4/LAMTOR1/YWHAH/HSPA4/COPE/CHMP5/HSBP1/ATP1B1/BCAP31/AP1S1/PHB2/BLOC1S1/PINK1/RAB11B/HSP90B1/…	activated
GO:0051205	protein insertion into membrane	12	0.631579	1.9187	0.00251384	0.00251384	0.0305353	712	tags=67%, list=18%, signal=55%	WDR83OS/TMEM147/EMC4/MOAP1/EMC7/EMC6/RAB5IF/EMC10	activated
GO:0099003	vesicle-mediated transport in synapse	128	0.316297	1.58505	0.002526	0.002526	0.0306118	656	tags=29%, list=16%, signal=25%	ATP6V0C/RAB3A/SNCG/ATP6AP2/ACTG1/CDK5/ATP6AP1/ATP6V1B2/ATP6V1D/ATP6V1G1/CALY/PARK7/TPRG1L/ATP6V1F/ATP6V1G2/AP2M1/CALM3/VPS35/SV2A/ATP6V0D1/VAMP2/NSG1/ACTB/CLTA/CALM2/CLTB/NCDN/ARHGDIA/SNCB/AP2S1/SYNGR3/CANX/ATP6V1E1/CALM1/SYT4/AP3M2/SYT11	activated
GO:0042391	regulation of membrane potential	129	-0.194042	-1.62205	0.00258413	0.00258413	0.0312438	616	tags=31%, list=15%, signal=27%	UNC13B/TRPM4/KCND2/NEDD4L/PID1/KCNJ3/AKAP6/PIEZO2/TACR1/RYR2/GRID1/KCNH5/FGF12/KCTD16/GRIN2B/CACNB4/GRIA1/KCNC2/GRIK4/PRKN/SLC8A3/CACNB2/TMEM161B/KCNB2/KCNQ3/GABRB1/RIMS1/DMD/GABRG3/GRM5/CD36/GRID2/GRM1/CUX2/RIMS2/CACNA1C/CACNA1D/GRIK2/ASIC2/KCNH7	suppressed
GO:0001910	regulation of leukocyte mediated cytotoxicity	12	0.630215	1.91456	0.00261339	0.00261339	0.0315246	230	tags=42%, list=6%, signal=39%	B2M/HLA-C/HLA-A/HSPA8/HLA-B	activated
GO:0070887	cellular response to chemical stimulus	478	0.248936	1.38552	0.00264537	0.00264537	0.0318369	759	tags=25%, list=19%, signal=23%	B2M/LY6E/PRDX2/PRDX1/SCG2/GPX3/TUBA1A/UCHL1/CHCHD2/PPIA/CTSD/CBR1/RRAGA/PYCR2/SBDS/HSPA1A/CDK5/ATP6AP1/AKR1B1/DNAJA1/SOD1/PRDX5/ATP6V1G1/HSPA8/PKM/RAN/ACHE/PARK7/ENO1/HSPB1/DYNLL1/NDUFS2/RAC3/TXNDC17/MT3/ARL6IP5/FKBP1B/ATP5F1A/MIF/GSTP1/VPS35/CHGA/PRNP/C1QBP/NDUFA13/LAMTOR5/ATP6V0D1/VAMP2/BNIP3/PHB1/NCL/H2AZ1/PGK1/ACTB/BSG/CYGB/LAMTOR1/YWHAH/CHMP5/WBP2/GOT1/CHRNA3/GPX4/LAMTOR2/CCDC115/LY6H/DDT/PR…	activated
GO:0002697	regulation of immune effector process	61	0.385257	1.74053	0.00265966	0.00265966	0.0319353	727	tags=33%, list=18%, signal=27%	B2M/HLA-C/RBP4/CD81/HLA-A/HSPA8/MIF/HLA-B/C1QBP/PHB1/HSPD1/LGALS1/PHB2/YWHAG/GRN/TMBIM6/RTN4/DDRGK1/DNAJB9/CD59	activated
GO:1900038	negative regulation of cellular response to hypoxia	5	0.777446	1.74692	0.00267529	0.00267529	0.0320492	614	tags=80%, list=15%, signal=68%	ENO1/PINK1/TMBIM6/HYOU1	activated
GO:0055082	intracellular chemical homeostasis	180	0.293983	1.52551	0.0026829	0.0026829	0.0320668	847	tags=32%, list=21%, signal=27%	B2M/ATP6V0B/ATP6V0C/SLC39A7/ATP5F1B/ATP6AP2/GHITM/CALB2/ATP6AP1/ATP6V1B2/ATP6V1D/SOD1/THY1/ATP6V1G1/ISCU/ATP6V1F/DYNLL1/RNASEK/MT3/FKBP1B/CALM3/GSTP1/PRNP/SV2A/STOML2/ATP6V0D1/BNIP3/GRINA/NGFR/CALM2/GLRX5/ATP1B1/CCDC115/NPPC/CALB1/RAB11B/HSP90B1/FUNDC2/SLC22A17/GRN/TMBIM6/RTN4/CALR/GPX1/CALM1/BAD/ARF1/MCOLN1/SELENOK/CISD1/BOLA3/SLC39A6/PTPRN/SLC9A6/ATP6V0E2/TMEM9/ATP1A3/FTH1	activated
GO:0030490	maturation of SSU-rRNA	18	0.544445	1.86139	0.0027	0.0027	0.0321976	1611	tags=89%, list=40%, signal=53%	TSR3/TRMT112/TSR2/IMP4/SNU13/NOL7/RPS28/RPS16/RPS21/RPS14/RPS8/RPS19/DCAF13/GTF2H5/MPHOSPH10/RRP36	activated
GO:0019682	glyceraldehyde-3-phosphate metabolic process	3	0.912149	1.72164	0.00271362	0.00271362	0.0322862	353	tags=100%, list=9%, signal=91%	TPI1/TALDO1/TKT	activated
GO:0098815	modulation of excitatory postsynaptic potential	19	-0.469918	-2.099	0.00272043	0.00272043	0.0322937	1210	tags=74%, list=30%, signal=52%	SSH1/NRXN1/ZMYND8/SYNE1/SHANK1/CHRNA7/NLGN1/GRIN2B/GRIA1/SLC8A3/RIMS1/CUX2/RIMS2/GRIK2	suppressed
GO:0002821	positive regulation of adaptive immune response	25	0.496417	1.85227	0.00282941	0.00282941	0.0335112	482	tags=32%, list=12%, signal=28%	B2M/HLA-C/CD81/HLA-A/HSPA8/HLA-B/HSPD1/YWHAG	activated
GO:0006626	protein targeting to mitochondrion	46	0.416959	1.79802	0.00286921	0.00286921	0.0338478	1740	tags=74%, list=44%, signal=42%	HSP90AA1/UBL5/FIS1/TOMM22/ATP5IF1/NDUFA13/HSPD1/HSPA4/BCAP31/PINK1/MTCH1/VPS11/TIMM17A/TOMM20/HAX1/TIMM13/TOMM6/TOMM5/TOMM7/TIMM17B/HTRA2/TOMM40/TIMM8B/TIMM10B/SAMM50/DNAJC19/PAM16/UBE2L3/TIMM23/GSK3A/TOMM70/PMPCB/DNAJC15/MTCH2	activated
GO:0006446	regulation of translational initiation	33	0.45255	1.79843	0.00287078	0.00287078	0.0338478	1558	tags=73%, list=39%, signal=45%	HSPB1/EIF1/EIF4A2/EIF4G1/NPM1/EIF1B/NCBP2/BZW1/DDX3X/POLR2G/RPL13A/EIF3K/EIF4G2/PPP1CA/ATF4/EIF2S1/EIF2AK1/EIF5/CSDE1/EIF3B/UHMK1/PAIP2/EIF4H/DDX1	activated
GO:0009607	response to biotic stimulus	252	0.277062	1.48201	0.00291894	0.00291894	0.034338	1378	tags=42%, list=35%, signal=29%	B2M/HLA-C/HSP90AA1/GAPDH/PRDX2/PRDX1/TUBB4B/RNF5/IFI6/HLA-A/CFL1/HSPA1A/TUBB/ACTG1/ABCF3/HSPA8/CCT5/ENO1/STMN1/HSPB1/CLU/MIF/HLA-B/GSTP1/CHGA/C1QBP/LAMTOR5/BNIP3/PHB1/HSPD1/CNP/VGF/HSPA5/CHMP5/EIF5A/ATP1B1/GPX4/AP1S1/PHB2/BANF1/PRDX3/SELENOW/PAF1/YWHAG/GRN/EEF1G/CREB3/PARP1/XRCC6/RTN4/CALR/GPX1/GDI1/FAU/CALM1/HMGB3/HRAS/ARF1/SERINC3/SELENOK/SYT11/HSPA1B/PPP2CA/TUSC2/LDOC1/IFIT5/CD24/CDC37/DDX3X/T…	activated
GO:1901292	nucleoside phosphate catabolic process	51	0.407619	1.78166	0.00302204	0.00302204	0.035446	325	tags=29%, list=8%, signal=27%	ALDOC/LDHA/GAPDH/TPI1/PGAM1/UCHL1/ENO2/PKM/ENO1/EIF6/NUDT11/PFKM/HINT1/PGK1/CNP	activated
GO:0035751	regulation of lysosomal lumen pH	17	0.547452	1.84702	0.0030267	0.0030267	0.035446	491	tags=53%, list=12%, signal=47%	ATP6V0B/ATP6V0C/ATP6AP2/ATP6AP1/ATP6V1D/ATP6V1F/RNASEK/CCDC115/GRN	activated
GO:0055003	cardiac myofibril assembly	5	-0.78579	-1.98536	0.00311401	0.00311401	0.0363869	657	tags=80%, list=16%, signal=67%	NEBL/TTN/FHOD3/NEB	suppressed
GO:0006334	nucleosome assembly	28	0.482665	1.85219	0.00331154	0.00331154	0.0386087	917	tags=50%, list=23%, signal=39%	NAP1L3/NAP1L5/H4C3/TSPYL1/TSPYL4/TSPYL5/NAP1L2/H3-3B/H1-10/H3-3A/NPM1/TSPYL2/SET/SUPT16H	activated
GO:0007207	phospholipase C-activating G protein-coupled acetylcholine receptor signaling pathway	3	-0.89257	-1.81059	0.00332526	0.00332526	0.0386823	432	tags=100%, list=11%, signal=89%	PLCB1/CHRM2	suppressed
GO:0070670	response to interleukin-4	7	0.707626	1.79397	0.00341402	0.00341402	0.0395388	792	tags=71%, list=20%, signal=57%	HSP90AB1/TUBA1B/HSPA5/IMPDH2/RPL3	activated
GO:1904666	regulation of ubiquitin protein ligase activity	7	0.707173	1.79282	0.00341402	0.00341402	0.0395388	1130	tags=86%, list=28%, signal=62%	SKP1/UBE2S/RPS7/RPL11/RPL5/RPL23	activated
GO:0045732	positive regulation of protein catabolic process	65	0.366267	1.66996	0.00344467	0.00344467	0.0398054	1632	tags=58%, list=41%, signal=35%	HSP90AA1/CD81/HSPA1A/USP5/UBQLN2/CLU/PSMC3/OAZ1/VPS28/VPS35/NDUFA13/GABARAP/BCAP31/ELOB/VPS11/PSMC5/SUMO2/PSMD10/DDA1/HSPA1B/DDRGK1/STUB1/PSMC4/PSMC1/OAZ2/HSPBP1/CDKN1B/RBX1/RAD23A/RACK1/LPCAT1/NUB1/PSMC6/GSK3A/SUMO1/CUL4B/VCP/DDB1	activated
GO:0002369	T cell cytokine production	6	0.717421	1.73802	0.00349442	0.00349442	0.0402024	70	tags=50%, list=2%, signal=49%	B2M/CD81/HLA-A	activated
GO:0002724	regulation of T cell cytokine production	6	0.717421	1.73802	0.00349442	0.00349442	0.0402024	70	tags=50%, list=2%, signal=49%	B2M/CD81/HLA-A	activated
GO:1901874	negative regulation of post-translational protein modification	30	0.469537	1.83524	0.00350273	0.00350273	0.0402044	1542	tags=70%, list=39%, signal=43%	BEX1/PPIA/HSPA1A/CDK5/DNAJA1/PARK7/BEX4/BEX3/VPS28/BEX2/HSPA1B/RPS7/RPL11/COPS9/RPL5/RPL23/UBXN1/CAMLG/GTPBP4/SVBP/RPS3	activated
GO:0031329	regulation of cellular catabolic process	127	0.315208	1.58091	0.00350999	0.00350999	0.0402044	1630	tags=51%, list=41%, signal=31%	SLC25A5/GAPDH/ATP6V0B/CAPNS1/ATP6V0C/RNF5/UCHL1/RRAGA/CDK5/SLC25A4/ATP6V1B2/ATP6V1D/VDAC1/MOAP1/ATP6V1G1/UBQLN2/PARK7/HSPB1/ATP6V1G2/MT3/EEF1A2/VPS35/ATP5IF1/SCOC/ATP6V0D1/BNIP3/PSAP/PINK1/ATP6V1E1/BAD/CISD1/DDRGK1/STUB1/EIF4G1/HAX1/ATP6V0E2/GPD1/TMEM59/CDC37/DDIT3/FKBP8/TOMM7/HTRA2/EIF4G2/SUPT5H/RHEB/EEF1A1/TIMP2/OPTN/SVIP/EIF2AK1/PRKACA/CHMP4B/PAFAH1B2/FEZ1/CISD2/GOLGA2/ATP6V1A/ATP6V1C1/GSK3A/A…	activated
GO:0031397	negative regulation of protein ubiquitination	28	0.480707	1.84467	0.00362692	0.00362692	0.041453	1542	tags=71%, list=39%, signal=44%	BEX1/PPIA/HSPA1A/CDK5/DNAJA1/PARK7/BEX4/BEX3/VPS28/BEX2/HSPA1B/RPS7/RPL11/RPL5/RPL23/UBXN1/CAMLG/GTPBP4/SVBP/RPS3	activated
GO:0007216	G protein-coupled glutamate receptor signaling pathway	4	-0.853609	-1.95034	0.00364191	0.00364191	0.0415333	352	tags=75%, list=9%, signal=68%	GRM7/GRM5/GRM1	suppressed
GO:1904951	positive regulation of establishment of protein localization	92	0.330429	1.59647	0.0036609	0.0036609	0.0416589	1621	tags=57%, list=41%, signal=34%	HSP90AA1/RBP4/CD81/UBL5/PPIA/PGRMC1/CDK5/RAN/ACHE/DYNLL1/CCT6A/OAZ1/VPS28/TMEM30A/VPS35/PRNP/PFKM/VAMP2/BSG/BCAP31/PRKAR1A/PINK1/VPS11/BAD/HRAS/TCP1/PPID/TMEM97/EMD/OAZ2/APBB3/NNAT/LRRC8A/CDC42/TOMM7/HTRA2/TMEM132A/B3GAT3/YWHAE/TMED10/SRI/PRKACA/MPC2/RACK1/UBE2L3/APBB1/GSK3A/ACSL3/TOMM70/TCAF1/CDK5R1/ATP13A2	activated
GO:0007051	spindle organization	57	0.382525	1.70594	0.00367539	0.00367539	0.041733	1632	tags=61%, list=41%, signal=37%	SBDS/HSPA1A/TUBB/RAN/STMN1/SAC3D1/TUBG1/CHMP5/PPP2R1A/DCTN6/HSPA1B/RAB11A/CHMP1A/NUDC/CHMP2A/CHMP1B/MAP9/MAPRE3/DCTN1/DCTN2/CLTC/RHOA/PTPA/DCAF13/CHMP4B/DYNC1H1/GOLGA2/KPNB1/RPS3/CHMP2B/VPS4B/FSD1/VCP/MAPRE1/DDB1	activated
GO:0006417	regulation of translation	129	0.30485	1.52864	0.00373766	0.00373766	0.0423479	2050	tags=69%, list=51%, signal=35%	GAPDH/PKM/HSPB1/EIF6/NOLC1/C1QBP/LSM14B/NCL/COA3/TSFM/EIF5A/PINK1/EIF1/PRMT1/CALR/APLP1/EIF4A2/SRP9/SSB/NGRN/EIF4G1/NPM1/TRMT10C/EIF1B/NCBP2/RPL10/PA2G4/BZW1/LARP6/DDX3X/POLR2G/ABCF1/RPL13A/RPS9/EIF3K/RGS2/RPL5/RBM8A/RPS4X/EIF4G2/RPS14/SELENOT/PPP1CA/ETF1/SERBP1/ATF4/CIRBP/EEF2/AARS1/EIF2S1/EIF2AK1/MTPN/EIF5/CSDE1/RPL26/RACK1/RPS27L/TRUB2/EIF3B/RBM3/UHMK1/PAIP2/MCTS1/RPS3/EIF4H/DDX1/SARS1/DDX25/M…	activated
GO:0150011	regulation of neuron projection arborization	6	-0.723185	-1.96725	0.00378054	0.00378054	0.0427096	1109	tags=100%, list=28%, signal=72%	MACF1/MAP3K13/NTNG1/SPRY3/GRIP1	suppressed
GO:0007206	phospholipase C-activating G protein-coupled glutamate receptor signaling pathway	3	-0.889337	-1.80403	0.00379121	0.00379121	0.0427096	131	tags=100%, list=3%, signal=97%	GRM5/GRM1	suppressed
GO:1903829	positive regulation of protein localization	146	0.302576	1.54082	0.00379412	0.00379412	0.0427096	1038	tags=37%, list=26%, signal=28%	HSP90AA1/RBP4/CD81/HSP90AB1/UBL5/PPIA/PGRMC1/CDK5/CCT5/RAN/ACHE/PARK7/CCT8/CCT7/DYNLL1/CCT6A/OAZ1/VPS28/TMEM30A/VPS35/PRNP/PFKM/LAMTOR5/VAMP2/CLIP3/NGFR/BSG/LAMTOR1/BCAP31/PRKAR1A/PINK1/TMEM35A/VPS11/PARP1/CCT2/RTN4/BAD/HRAS/TCP1/SYT11/DDRGK1/CCT3/EIF4G1/CCT4/PPID/TMEM97/EMD/OAZ2/APBB3/NNAT/RER1/LRRC8A/CDC42/TOMM7	activated
GO:0002708	positive regulation of lymphocyte mediated immunity	23	0.506774	1.85911	0.0038801	0.0038801	0.0435836	482	tags=35%, list=12%, signal=31%	B2M/HLA-C/CD81/HLA-A/HSPA8/HLA-B/HSPD1/YWHAG	activated
GO:0045047	protein targeting to ER	20	0.513583	1.80893	0.00391718	0.00391718	0.0439057	1666	tags=85%, list=42%, signal=50%	SRP14/SRPRA/SPCS1/HSPA5/SRP9/SRPRB/SPCS3/SEC61B/SRP72/SEC62/SSR3/SEC61G/CHMP4B/SRP54/SGTB/SPCS2/SRP19	activated
GO:0002460	adaptive immune response based on somatic recombination of immune receptors built from immunoglobulin superfamily domains	46	0.4096	1.76628	0.00392735	0.00392735	0.0439254	309	tags=24%, list=8%, signal=22%	B2M/HLA-C/CD81/HLA-A/HSPA8/CLU/HLA-B/C1QBP/PHB1/HSPD1/LGALS1	activated
GO:0097530	granulocyte migration	20	0.51271	1.80585	0.00396466	0.00396466	0.0442288	648	tags=45%, list=16%, signal=38%	SCG2/PPIA/RAC3/C1QBP/BSG/RTN4/PPIB/SELENOK/RAC1	activated
GO:0045116	protein neddylation	19	0.533275	1.85597	0.00397141	0.00397141	0.0442288	1582	tags=84%, list=40%, signal=51%	COPS7A/COPS3/COPS8/NEDD8/COPS6/COPS5/RPL11/UBE2M/GPS1/RNF7/COPS9/RPL5/RBX1/COPS4/COPS2/NAE1	activated
GO:0015031	protein transport	458	0.245149	1.36052	0.00398237	0.00398237	0.0442436	1567	tags=45%, list=39%, signal=31%	HSP90AA1/RBP4/CD81/SCG2/TUBA1A/RAB3A/CBLN1/SNCG/PPIA/PGRMC1/CDK5/ATP6AP1/DNAJA1/PDIA4/HSPA8/RANBP6/RAN/ARL1/ACHE/PARK7/HSPB1/SNX17/CLU/GABARAPL2/DYNLL1/ARF5/AP2M1/ARL6IP5/FKBP1B/SRPRA/OAZ1/VPS28/CETN2/TMED9/TOMM22/TMEM30A/VPS35/CHGA/CD63/PFKM/UBE2Q1/NDUFA13/VAMP2/NSG1/CLIP3/HSPD1/PRAF2/NGFR/CLTA/BSG/VGF/GABARAP/HSPA5/CLTB/YWHAH/HSPA4/COPE/CHMP5/ATP1B1/S100A13/BCAP31/PRKAR1A/AP1S1/PHB2/BTF3/RAB11B…	activated
GO:0010712	regulation of collagen metabolic process	6	0.714075	1.72992	0.00398968	0.00398968	0.0442436	871	tags=83%, list=22%, signal=65%	CST3/PRDX5/CYGB/NPPC/LARP6	activated
GO:0002396	MHC protein complex assembly	4	0.827015	1.73064	0.00403207	0.00403207	0.0443371	693	tags=100%, list=17%, signal=83%	B2M/HLA-A/CALR/PDIA3	activated
GO:0002397	MHC class I protein complex assembly	4	0.827015	1.73064	0.00403207	0.00403207	0.0443371	693	tags=100%, list=17%, signal=83%	B2M/HLA-A/CALR/PDIA3	activated
GO:0002501	peptide antigen assembly with MHC protein complex	4	0.827015	1.73064	0.00403207	0.00403207	0.0443371	693	tags=100%, list=17%, signal=83%	B2M/HLA-A/CALR/PDIA3	activated
GO:0002502	peptide antigen assembly with MHC class I protein complex	4	0.827015	1.73064	0.00403207	0.00403207	0.0443371	693	tags=100%, list=17%, signal=83%	B2M/HLA-A/CALR/PDIA3	activated
GO:0010801	negative regulation of peptidyl-threonine phosphorylation	5	0.75821	1.7037	0.00411183	0.00411183	0.0451192	715	tags=80%, list=18%, signal=66%	CALM3/CALM2/CALM1/EIF4G1	activated
GO:0036294	cellular response to decreased oxygen levels	38	0.424458	1.73753	0.00418824	0.00418824	0.0457979	752	tags=39%, list=19%, signal=32%	CHCHD2/ENO1/MT3/BNIP3/PGK1/PHB2/PINK1/MAP1LC3A/TMBIM6/RTN4/SFRP1/HYOU1/BAD/STUB1/NGB	activated
GO:0045048	protein insertion into ER membrane	11	0.60898	1.79435	0.00419122	0.00419122	0.0457979	712	tags=64%, list=18%, signal=52%	WDR83OS/TMEM147/EMC4/EMC7/EMC6/RAB5IF/EMC10	activated
GO:0007565	female pregnancy	30	0.46607	1.82169	0.00426127	0.00426127	0.0464661	839	tags=50%, list=21%, signal=40%	SOD1/C1QBP/UBE2Q1/BSG/PRDX3/MAGED2/FKBP4/PARP1/CALR/CTSB/H3-3B/TPPP3/H3-3A/GNAS/LDOC1	activated
GO:1903050	regulation of proteolysis involved in protein catabolic process	84	0.342246	1.63476	0.00429291	0.00429291	0.0467136	1434	tags=51%, list=36%, signal=33%	HSP90AB1/UBB/HSPA1A/USP5/UBQLN2/PARK7/CLU/GABARAPL2/PSMC3/MAGEF1/ATP5IF1/GABARAP/BCAP31/ELOB/PINK1/PITHD1/CSNK2B/PSMC5/GPX1/SUMO2/PSMD10/DDA1/HSPA1B/DDRGK1/RPS7/STUB1/PSMC4/PSMC1/RPL11/TAF9/HSPBP1/RPL5/RPL23/RBX1/UBXN1/CAMLG/SVIP/RAD23A/PDCL3/PRKACA/RACK1/NUB1/PSMC6	activated
GO:0019058	viral life cycle	79	0.347023	1.64806	0.00430658	0.00430658	0.046765	1335	tags=47%, list=33%, signal=32%	LY6E/CD81/HSP90AB1/PPIA/HSPA1A/HSPA8/RNASEK/VPS28/SPCS1/LAMTOR5/PHB1/LGALS1/BSG/CHMP5/BANF1/CSNK2B/KPNA2/CTSB/PCBP1/PPIB/HSPA1B/CHMP1A/CHMP2A/PPID/IFIT5/DDX3X/CHMP1B/P4HB/RPSA/HACD3/VPS4A/EEF1A1/LAMP1/ARL8B/SNX3/MX1/RAD23A	activated
GO:0006636	unsaturated fatty acid biosynthetic process	12	0.619797	1.88291	0.00435561	0.00435561	0.0471993	977	tags=67%, list=25%, signal=50%	PTGDS/CBR1/FABP5/MIF/PRXL2B/PTGES2/DEGS1/PTGES3	activated
GO:0070863	positive regulation of protein exit from endoplasmic reticulum	3	0.898343	1.69558	0.00440896	0.00440896	0.0476405	408	tags=100%, list=10%, signal=90%	CD81/TMEM30A/BCAP31	activated
GO:0050906	detection of stimulus involved in sensory perception	18	-0.426919	-1.89498	0.00442404	0.00442404	0.0476405	49	tags=33%, list=1%, signal=33%	PIEZO2/CACNB4/GRIK2/ASIC2/OR8G1/OR8A1	suppressed
GO:0003176	aortic valve development	8	-0.621978	-1.972	0.00443282	0.00443282	0.0476405	519	tags=62%, list=13%, signal=54%	SLIT2/SLIT3/ADAMTS19/ROBO1/ROBO2	suppressed
GO:1905314	semi-lunar valve development	8	-0.621978	-1.972	0.00443282	0.00443282	0.0476405	519	tags=62%, list=13%, signal=54%	SLIT2/SLIT3/ADAMTS19/ROBO1/ROBO2	suppressed
GO:0034599	cellular response to oxidative stress	74	0.362348	1.69995	0.00446936	0.00446936	0.0479347	759	tags=34%, list=19%, signal=28%	PRDX2/PRDX1/CHCHD2/PPIA/PYCR2/HSPA1A/SOD1/PRDX5/HSPA8/PARK7/MT3/ARL6IP5/BNIP3/CYGB/PPIF/PINK1/TXN/PRDX3/MAP1LC3A/PDK2/PARP1/GPX1/HSPA1B/SRXN1/NFE2L1	activated
GO:0006796	phosphate-containing compound metabolic process	594	0.239781	1.34078	0.00449891	0.00449891	0.0479782	716	tags=24%, list=18%, signal=23%	ALDOC/HSP90AA1/LDHA/GAPDH/TPI1/ATP6V0C/PRPS1/NDUFS3/ATP5F1D/PGAM1/CKB/UCHL1/PPIA/ATP5F1B/MDH2/NDUFC2/HSPA1A/APRT/CDK5/ATP6V1B2/DNAJA1/PRDX5/SERINC1/THY1/MDH1/ATP5PF/ENO2/HSPA8/NME1/ATP5MC1/NDUFB10/PKM/RAN/NDUFS5/PARK7/ENO1/HSPB1/FABP5/ATP5MC3/NDUFB7/DYNLL1/NDUFS2/DCXR/EIF6/MT3/ATP5F1A/NUDT11/DBNDD2/MIF/PPA1/FIS1/ATP5PB/EEF1A2/CALM3/LDHB/NDUFB11/GSTP1/PNPO/PRNP/MPI/PFKM/ATP5IF1/HINT1/NDUFA13/TERF2…	activated
GO:0086016	AV node cell action potential	4	-0.847602	-1.93661	0.00451017	0.00451017	0.0479782	612	tags=100%, list=15%, signal=85%	RYR2/CACNB2/CACNA1C	suppressed
GO:0086027	AV node cell to bundle of His cell signaling	4	-0.847602	-1.93661	0.00451017	0.00451017	0.0479782	612	tags=100%, list=15%, signal=85%	RYR2/CACNB2/CACNA1C	suppressed
GO:0086067	AV node cell to bundle of His cell communication	4	-0.847602	-1.93661	0.00451017	0.00451017	0.0479782	612	tags=100%, list=15%, signal=85%	RYR2/CACNB2/CACNA1C	suppressed
GO:2000378	negative regulation of reactive oxygen species metabolic process	11	0.606958	1.78839	0.00454684	0.00454684	0.048158	440	tags=55%, list=11%, signal=49%	CRYAB/VDAC1/PARK7/MT3/BNIP3/PINK1	activated
GO:0046434	organophosphate catabolic process	59	0.372503	1.67215	0.00455159	0.00455159	0.048158	963	tags=41%, list=24%, signal=31%	ALDOC/LDHA/GAPDH/TPI1/PGAM1/UCHL1/ENO2/PKM/ENO1/EIF6/NUDT11/PFKM/HINT1/PGK1/CNP/PFKL/ARL2/ABHD16A/PRDX6/PPP2CA/GPD1/PDXP/SAMHD1/NTHL1	activated
GO:0006749	glutathione metabolic process	12	0.618926	1.88026	0.00455472	0.00455472	0.048158	945	tags=75%, list=24%, signal=57%	SOD1/ARL6IP5/GSTP1/GPX1/GSTM3/GSS/GSTO1/GLRX2/GLO1	activated
GO:0048013	ephrin receptor signaling pathway	18	-0.416646	-1.84938	0.00458639	0.00458639	0.0483948	761	tags=44%, list=19%, signal=36%	KALRN/EPHA7/ARHGEF28/EPHA5/ANKS1B/EPHA3/EFNA5/EPHA6	suppressed
GO:0045050	protein insertion into ER membrane by stop-transfer membrane-anchor sequence	4	0.822245	1.72066	0.0046294	0.0046294	0.0487502	712	tags=100%, list=18%, signal=82%	EMC4/EMC7/EMC6/EMC10	activated
GO:0070201	regulation of establishment of protein localization	154	0.303543	1.55955	0.00464756	0.00464756	0.0488429	1621	tags=53%, list=41%, signal=33%	HSP90AA1/RBP4/CD81/UBL5/PPIA/CTSD/PGRMC1/CDK5/DNAJA1/HSPA8/RAN/ACHE/PARK7/DYNLL1/FKBP1B/CCT6A/OAZ1/VPS28/TMEM30A/VPS35/CHGA/PRNP/PFKM/ATP5IF1/VAMP2/BSG/BCAP31/PRKAR1A/PINK1/TXN/PFKL/ERP29/VPS11/ERLEC1/GDI1/SFRP1/SYT4/BAD/HRAS/SELENOK/TCP1/GNAS/HAX1/PPID/TMEM97/EMD/OAZ2/APBB3/NNAT/LRRC8A/CDC42/TOMM7/HTRA2/SLC25A22/TMEM132A/B3GAT3/YWHAE/SNX3/TMED10/SVIP/SEPTIN8/SRI/ENY2/CYP51A1/PRKACA/MPC2/RACK1/UB…	activated
GO:0070050	neuron cellular homeostasis	28	0.47392	1.81863	0.00466362	0.00466362	0.0489133	550	tags=43%, list=14%, signal=37%	ATP6V0C/ATP6AP2/CALB2/ATP6AP1/ATP6V1B2/ATP6V1D/ATP6V1G1/ATP6V1F/ATP6V1G2/ATP6V0D1/CALB1/ATP6V1E1	activated
GO:0036295	cellular response to increased oxygen levels	6	0.707754	1.7146	0.00470506	0.00470506	0.049249	406	tags=67%, list=10%, signal=60%	ATP6AP1/ATP6V1G1/ATP6V0D1/CCDC115	activated
GO:0099116	tRNA 5'-end processing	7	0.700395	1.77563	0.00477961	0.00477961	0.0498296	1044	tags=86%, list=26%, signal=63%	HSD17B10/POP7/RPP25/SSB/TRMT10C/RPP21	activated
GO:1905907	negative regulation of amyloid fibril formation	7	0.700319	1.77544	0.00477961	0.00477961	0.0498296	599	tags=71%, list=15%, signal=61%	CRYAB/PFDN6/CLU/VBP1/PFDN2	activated
GO:0007600	sensory perception	94	-0.217243	-1.63899	0.00480465	0.00480465	0.0499909	729	tags=34%, list=18%, signal=28%	SHANK1/BBS9/ATXN7/ABLIM1/CHRNA7/RIC8B/CFAP69/KCND2/LARGE1/PIEZO2/EYA3/TRIOBP/OPRM1/CACNB4/BTBD9/SPTBN4/GRM7/CACNB2/KCNQ3/SRRM4/RIMS1/CD36/NAV2/SLC45A2/GRM1/IMPG2/CACNA1D/GRIK2/ASIC2/CNTN5/OR8G1/OR8A1	suppressed
GO:0036296	response to increased oxygen levels	8	0.668258	1.76335	0.00484597	0.00484597	0.0503206	406	tags=62%, list=10%, signal=56%	ATP6AP1/ATP6V1G1/ATP6V0D1/BNIP3/CCDC115	activated
GO:0090201	negative regulation of release of cytochrome c from mitochondria	9	0.655937	1.80272	0.00487585	0.00487585	0.0505304	575	tags=67%, list=14%, signal=57%	GHITM/CLU/PPIF/PRELID1/GPX1/PSMD10	activated
GO:0006793	phosphorus metabolic process	595	0.239537	1.33958	0.00501943	0.00501943	0.0519154	716	tags=24%, list=18%, signal=23%	ALDOC/HSP90AA1/LDHA/GAPDH/TPI1/ATP6V0C/PRPS1/NDUFS3/ATP5F1D/PGAM1/CKB/UCHL1/PPIA/ATP5F1B/MDH2/NDUFC2/HSPA1A/APRT/CDK5/ATP6V1B2/DNAJA1/PRDX5/SERINC1/THY1/MDH1/ATP5PF/ENO2/HSPA8/NME1/ATP5MC1/NDUFB10/PKM/RAN/NDUFS5/PARK7/ENO1/HSPB1/FABP5/ATP5MC3/NDUFB7/DYNLL1/NDUFS2/DCXR/EIF6/MT3/ATP5F1A/NUDT11/DBNDD2/MIF/PPA1/FIS1/ATP5PB/EEF1A2/CALM3/LDHB/NDUFB11/GSTP1/PNPO/PRNP/MPI/PFKM/ATP5IF1/HINT1/NDUFA13/TERF2…	activated
GO:0044703	multi-organism reproductive process	33	0.437276	1.73773	0.00506521	0.00506521	0.05223	1274	tags=58%, list=32%, signal=40%	SOD1/C1QBP/UBE2Q1/BSG/PRDX3/MAGED2/FKBP4/PARP1/CALR/CTSB/H3-3B/TPPP3/H3-3A/GNAS/LDOC1/RGS2/RPL29/TMED2/SERPINE2	activated
GO:0006631	fatty acid metabolic process	82	0.335419	1.59991	0.00506985	0.00506985	0.05223	1263	tags=45%, list=32%, signal=31%	PTGDS/HSD17B10/CBR1/ALKBH7/AKR1B1/FABP5/EIF6/ECH1/MIF/GSTP1/FABP3/DBI/CYGB/NDUFAB1/GPX4/ECHS1/PDK2/ACLY/ETFB/GPX1/AKR1C1/TECR/PRXL2B/PTGES2/PTGR1/AKR1C2/DEGS1/PTGES3/ASAH1/ADH5/MGST3/HACD3/ACAA1/SLC27A4/ACADVL/HADHA/ACOT7	activated
GO:0051310	metaphase chromosome alignment	20	0.503163	1.77223	0.0051056	0.0051056	0.0524088	1631	tags=80%, list=41%, signal=48%	CHMP5/RAB11A/CHMP1A/NUDC/CHMP2A/CHMP1B/CDC42/DCTN2/VPS4A/CHMP4B/BUB3/DYNC1H1/KPNB1/CHMP2B/VPS4B/MAPRE1	activated
GO:1990544	mitochondrial ATP transmembrane transport	4	0.817489	1.71071	0.00510727	0.00510727	0.0524088	435	tags=75%, list=11%, signal=67%	SLC25A5/SLC25A4/SLC25A6	activated
GO:0010713	negative regulation of collagen metabolic process	3	0.893825	1.68705	0.00512745	0.00512745	0.0524099	426	tags=100%, list=11%, signal=89%	CST3/CYGB/NPPC	activated
GO:1903537	meiotic cell cycle process involved in oocyte maturation	3	0.893825	1.68705	0.00512745	0.00512745	0.0524099	426	tags=100%, list=11%, signal=89%	LSM14B/PPP2R1A/NPPC	activated
GO:0140694	non-membrane-bounded organelle assembly	116	0.31796	1.58351	0.00526201	0.00526201	0.0536803	1713	tags=57%, list=43%, signal=33%	SBDS/HSPA1A/TUBB/ACTG1/CENPX/EIF6/LSM4/CETN2/C1QBP/LSM14B/BSCL2/SAC3D1/CHMP5/PRKAR1A/MRPS7/RPS5/FAU/NGRN/HSPA1B/RAB11A/CFL2/NPM1/CHMP1A/RPS15/LSM3/CHMP2A/RPS28/RPL11/DDX3X/CHMP1B/MAP9/AUP1/MAPRE3/RPL5/FLII/RPSA/EIF1AX/WDR1/RPS14/RPL24/RPS23/CIRBP/FSCN1/RHOA/EIF2S1/EIF5/G3BP2/RPS19/CSDE1/DCAF13/CHMP4B/RPS27L/DYNC1H1/GOLGA2/KPNB1/RPS3/XRCC5/CHMP2B/VPS4B/MAPRE1/DDB1/RRP7A/SQLE/RPL38/TUBGCP2/RPS27	activated
GO:0003013	circulatory system process	132	-0.192881	-1.60998	0.00528106	0.00528106	0.0537696	621	tags=27%, list=16%, signal=24%	SLC6A6/TRPM4/KCND2/NEDD4L/TRPC1/KCNJ3/TACR1/PDE3A/RYR2/SLIT2/TTN/ABCB1/RNLS/FGF12/ADCY6/SLCO3A1/CELF2/EXT1/SPTBN4/SLC8A3/CACNB2/TMEM161B/DMD/LEPR/IMMP2L/PDE4D/SGCZ/CD36/SVEP1/NAV2/CHRM2/CACNA1C/CACNA1D/ASIC2/LPA/PRKG1	suppressed
GO:0031341	regulation of cell killing	14	0.558996	1.79948	0.00530995	0.00530995	0.0539586	230	tags=36%, list=6%, signal=34%	B2M/HLA-C/HLA-A/HSPA8/HLA-B	activated
GO:0080135	regulation of cellular response to stress	158	0.293964	1.51281	0.00533851	0.00533851	0.0541435	902	tags=33%, list=23%, signal=27%	PRDX1/CHCHD2/PPIA/HSPA1A/DNAJA1/THY1/UBQLN2/PARK7/ENO1/CLU/ARL6IP5/MAGEF1/FKBP1B/MIF/GSTP1/C1QBP/TERF2IP/SF3B5/GRINA/ACTB/HSPA5/COPS3/BCAP31/PINK1/TAF7/GRN/NUDT16L1/ERP29/CREB3/PARP1/PRMT1/TMBIM6/PSMD10/TAF9B/OTUB1/HYOU1/BAD/SERINC3/DDRGK1/DNAJB9/FH/STUB1/EIF4G1/NPM1/MEAF6/HNRNPK/EEF1E1/CDKN2D/DNAJB6/COPS5/UBE2V2/TAF9	activated
GO:1902175	regulation of oxidative stress-induced intrinsic apoptotic signaling pathway	16	0.536058	1.77653	0.00535134	0.00535134	0.0541684	1463	tags=81%, list=37%, signal=52%	PPIA/SOD1/PARK7/HSPB1/PINK1/PARP1/GPX1/NONO/P4HB/HTRA2/ATF4/RACK1/SOD2	activated
GO:0051402	neuron apoptotic process	83	0.340685	1.62868	0.00537291	0.00537291	0.0542815	625	tags=33%, list=16%, signal=28%	GAPDH/NEFL/TUBA1A/UBB/CDK5/SOD1/PARK7/CLU/MT3/PRNP/BNIP3/PHB1/GRINA/NGFR/FAIM2/NPPC/PINK1/SNCB/GRN/PARP1/TMBIM6/NCSTN/GPX1/NES/CDC34/HYOU1/HRAS	activated
GO:0007193	adenylate cyclase-inhibiting G protein-coupled receptor signaling pathway	16	-0.455592	-1.92722	0.00540782	0.00540782	0.0545288	424	tags=44%, list=11%, signal=39%	OPRM1/ADCY6/GRM7/GRM5/GRM1/CHRM2/HTR1E	suppressed
GO:0140021	mitochondrial ADP transmembrane transport	3	0.891566	1.68279	0.00545403	0.00545403	0.0547832	435	tags=100%, list=11%, signal=89%	SLC25A5/SLC25A4/SLC25A6	activated
GO:0046641	positive regulation of alpha-beta T cell proliferation	3	0.891194	1.68209	0.00545403	0.00545403	0.0547832	70	tags=67%, list=2%, signal=66%	CD81/HLA-A	activated
GO:0086002	cardiac muscle cell action potential involved in contraction	18	-0.411411	-1.82615	0.00547929	0.00547929	0.0549313	612	tags=78%, list=15%, signal=66%	SCN1A/NOS1AP/SCN9A/KCND3/SCN8A/ANK2/TRPM4/NEDD4L/KCNJ3/RYR2/FGF12/CACNB2/CACNA1C/CACNA1D	suppressed
GO:0051336	regulation of hydrolase activity	139	0.302071	1.53182	0.00556002	0.00556002	0.0555697	824	tags=33%, list=21%, signal=27%	CST3/GAPDH/IFI6/S100A10/CTSD/PEBP1/HSPA1A/SOD1/THY1/STMN1/PSENEN/SPINT2/ARL6IP5/CALM3/HSPE1/ATP5IF1/LAMTOR5/HSPD1/NGFR/ARL6IP1/PSAP/CALM2/ZC3H15/PCSK1N/STMN3/PINK1/MTCH1/GRN/CREB3/TMBIM6/NCSTN/ARL2/PRELID1/APLP2/GPX1/CALM1/SFRP1/BAD/HRAS/PIN1/DDRGK1/NPM1/SPOCK2/SERPINB1/CSTB/CDKN2D	activated
GO:1990542	mitochondrial transmembrane transport	40	0.416384	1.72174	0.00557209	0.00557209	0.0555697	1709	tags=70%, list=43%, signal=40%	SLC25A5/MDH2/GHITM/SLC25A4/VDAC1/MDH1/VDAC2/SLC25A3/HSPD1/SLC25A6/SLC25A1/TIMM17A/MRPL18/TOMM20/HSPA9/TOMM7/TIMM17B/SLC25A22/TOMM40/SMDT1/DNAJC19/PAM16/MPC2/TIMM23/TOMM70/SLC41A3/PMPCB/DNAJC15	activated
GO:0000054	ribosomal subunit export from nucleus	6	0.700055	1.69596	0.00558553	0.00558553	0.0555697	1007	tags=83%, list=25%, signal=62%	RAN/EIF6/NPM1/RPS15/LSG1	activated
GO:0033750	ribosome localization	6	0.700055	1.69596	0.00558553	0.00558553	0.0555697	1007	tags=83%, list=25%, signal=62%	RAN/EIF6/NPM1/RPS15/LSG1	activated
GO:0033554	cellular response to stress	490	0.241829	1.34601	0.00561432	0.00561432	0.055604	1709	tags=47%, list=43%, signal=31%	CRYAB/B2M/HSP90AA1/PRDX2/PRDX1/NEFL/RNF5/HSP90AB1/CHCHD2/PPIA/RRAGA/PYCR2/ALKBH7/HSPA1A/AKR1B1/DNAJA1/SOD1/PRDX5/THY1/MOAP1/PDIA4/HSPA8/UBQLN2/PARK7/ENO1/CLU/CFAP410/GABARAPL2/CENPX/HTATSF1/MAP1LC3B/DYNLL1/MT3/ARL6IP5/MAGEF1/FKBP1B/MIF/CETN2/GSTP1/C1QBP/SDF2L1/TERF2IP/STOML2/BNIP3/SF3B5/HSPD1/GRINA/PGK1/ACTB/GABARAP/YPEL3/HSPA5/CYGB/COPS3/RHBDD2/HSBP1/BCAP31/PHB2/PPIF/PINK1/HSP90B1/TXN/TAF7/PRDX3…	activated
GO:1902958	positive regulation of mitochondrial electron transport, NADH to ubiquinone	3	0.890311	1.68042	0.00564998	0.00564998	0.055604	440	tags=100%, list=11%, signal=89%	ISCU/PARK7/PINK1	activated
GO:0021772	olfactory bulb development	9	-0.58754	-1.96885	0.00567202	0.00567202	0.055604	519	tags=67%, list=13%, signal=58%	SKI/SLIT2/EXT1/SEMA3A/ROBO1/ROBO2	suppressed
GO:0021988	olfactory lobe development	9	-0.58754	-1.96885	0.00567202	0.00567202	0.055604	519	tags=67%, list=13%, signal=58%	SKI/SLIT2/EXT1/SEMA3A/ROBO1/ROBO2	suppressed
GO:0009583	detection of light stimulus	9	-0.587036	-1.96716	0.00567202	0.00567202	0.055604	1301	tags=78%, list=33%, signal=53%	GRK4/TRPC3/CCDC66/ATP8A2/CACNB4/CAMKMT/ASIC2	suppressed
GO:0032147	activation of protein kinase activity	15	0.549447	1.78743	0.00567736	0.00567736	0.055604	503	tags=40%, list=13%, signal=35%	PPIA/MT3/PRNP/CHRNA3/PINK1/COPS8	activated
GO:1903599	positive regulation of autophagy of mitochondrion	15	0.54941	1.78731	0.00567736	0.00567736	0.055604	1038	tags=67%, list=26%, signal=49%	SLC25A5/SLC25A4/VDAC1/PARK7/ATP5IF1/BNIP3/PINK1/STUB1/CDC37/TOMM7	activated
GO:0060271	cilium assembly	90	-0.214388	-1.58853	0.00567763	0.00567763	0.055604	1104	tags=47%, list=28%, signal=35%	TTLL5/CEP162/IFT172/ARMC9/ATG5/DNAAF5/GAS8/IQCB1/SPEF2/FBXW8/CPLANE1/RAB11FIP3/SCLT1/DNAAF11/CCDC57/PCNT/TTC39C/CEP128/DCX/BBS9/CEP164/TMEM67/WDR19/WDPCP/ABLIM1/RFX2/TBC1D32/CFAP69/DYNC2I1/KIAA0753/HYDIN/ARL13B/DZIP1/NEK1/AHI1/LRGUK/ARMC2/ABLIM3/DMD/CFAP70/DNMBP/CCDC146	suppressed
GO:0071625	vocalization behavior	6	-0.706104	-1.92078	0.00568479	0.00568479	0.055604	1177	tags=100%, list=30%, signal=71%	SHANK2/SHANK1/EXT1/CNTNAP2/NRXN3	suppressed
GO:1903241	U2-type prespliceosome assembly	13	0.577182	1.81123	0.00575997	0.00575997	0.0562341	1005	tags=69%, list=25%, signal=52%	HTATSF1/SF3B6/SF3B2/SF3B5/SNRPB2/SNRPE/SNRPD2/SNRPD1/SNRPF	activated
GO:0007052	mitotic spindle organization	43	0.408814	1.72937	0.00579319	0.00579319	0.0563057	1599	tags=63%, list=40%, signal=38%	SBDS/HSPA1A/RAN/STMN1/TUBG1/CHMP5/DCTN6/HSPA1B/RAB11A/CHMP1A/NUDC/CHMP2A/CHMP1B/MAP9/DCTN1/DCTN2/CLTC/RHOA/PTPA/CHMP4B/DYNC1H1/GOLGA2/KPNB1/CHMP2B/VPS4B/FSD1/VCP	activated
GO:0051656	establishment of organelle localization	145	0.299044	1.52165	0.00581651	0.00581651	0.0563057	2037	tags=68%, list=51%, signal=35%	PTGDS/NEFH/NEFL/TUBA1A/RAB3A/UCHL1/UBB/CFL1/TRAPPC1/CDK5/RAN/EIF6/TMED9/TRAPPC5/CHGA/BORCS6/TRAPPC4/CHMP5/SDCBP/HSBP1/S100A13/BLOC1S1/PINK1/RAB11B/SYT4/AP3M2/TRAPPC2L/ACTR10/SYT11/RAB11A/NPM1/CHMP1A/BLOC1S2/RPS15/NUDC/BORCS8/CHMP2A/COPS5/CHMP1B/KIFBP/LIN7B/SEPTIN5/KIF3A/YWHAZ/ARMCX3/COPG1/LSG1/CDC42/SLC18A2/DCTN1/MAP1B/DCTN2/PEF1/VPS4A/EXOC3/LAMP1/ARFGAP2/TMED2/TMED10/TMEM230/CHMP4B/FEZ1/BORCS7/B…	activated
GO:0001554	luteolysis	3	-0.870733	-1.76629	0.00583199	0.00583199	0.0563057	519	tags=100%, list=13%, signal=87%	SLIT3/ROBO2	suppressed
GO:0061364	apoptotic process involved in luteolysis	3	-0.870733	-1.76629	0.00583199	0.00583199	0.0563057	519	tags=100%, list=13%, signal=87%	SLIT3/ROBO2	suppressed
GO:0070099	regulation of chemokine-mediated signaling pathway	3	-0.870733	-1.76629	0.00583199	0.00583199	0.0563057	519	tags=100%, list=13%, signal=87%	SLIT3/ROBO1	suppressed
GO:0070100	negative regulation of chemokine-mediated signaling pathway	3	-0.870733	-1.76629	0.00583199	0.00583199	0.0563057	519	tags=100%, list=13%, signal=87%	SLIT3/ROBO1	suppressed
GO:0170038	proteinogenic amino acid biosynthetic process	15	0.547715	1.78179	0.00587146	0.00587146	0.0564231	760	tags=53%, list=19%, signal=43%	PYCR2/PCBD1/OAT/GOT1/SEPHS2/SERINC3/ENOPH1/AASDHPPT	activated
GO:0051701	biological process involved in interaction with host	43	0.407197	1.72252	0.00587655	0.00587655	0.0564231	1721	tags=67%, list=43%, signal=39%	LY6E/CD81/HSP90AB1/PPIA/HSPA1A/RNASEK/PHB1/LGALS1/BSG/CHMP5/CTSB/HSPA1B/CHMP1A/CHMP2A/PPID/CHMP1B/P4HB/RPSA/VPS4A/LAMP1/ARL8B/SNX3/CHMP4B/CHMP2B/VPS4B/SLC3A2/DDB1/VAPA/SCARB2	activated
GO:0071456	cellular response to hypoxia	35	0.432285	1.7337	0.00587655	0.00587655	0.0564231	752	tags=40%, list=19%, signal=33%	CHCHD2/ENO1/MT3/BNIP3/PGK1/PHB2/PINK1/TMBIM6/RTN4/SFRP1/HYOU1/BAD/STUB1/NGB	activated
GO:0001556	oocyte maturation	8	0.659685	1.74072	0.00593099	0.00593099	0.0568413	696	tags=62%, list=17%, signal=52%	LSM14B/PPP2R1A/NPPC/H3-3B/H3-3A	activated
GO:0030202	heparin metabolic process	5	-0.754144	-1.9054	0.00594842	0.00594842	0.056904	985	tags=100%, list=25%, signal=75%	SLC10A7/EXT2/NDST4/EXT1	suppressed
GO:0003272	endocardial cushion formation	3	-0.869958	-1.76472	0.00600227	0.00600227	0.057314	109	tags=100%, list=3%, signal=97%	ROBO1/ROBO2	suppressed
GO:1902041	regulation of extrinsic apoptotic signaling pathway via death domain receptors	13	0.575454	1.80581	0.00605535	0.00605535	0.0577154	915	tags=54%, list=23%, signal=42%	PARK7/GRINA/FAIM2/GPX1/SFRP1/PEA15/DDX3X	activated
GO:0097428	protein maturation by iron-sulfur cluster transfer	8	0.657276	1.73437	0.00614864	0.00614864	0.0584978	821	tags=75%, list=21%, signal=60%	MAGEF1/GLRX5/CIAO2B/CISD1/BOLA3/ISCA1	activated
GO:0015867	ATP transport	7	0.687849	1.74383	0.00620305	0.00620305	0.0589082	627	tags=57%, list=16%, signal=48%	SLC25A5/SLC25A4/SLC25A6/SLC35B1	activated
GO:1901800	positive regulation of proteasomal protein catabolic process	41	0.411192	1.71406	0.00628029	0.00628029	0.0595284	1599	tags=63%, list=40%, signal=38%	HSPA1A/USP5/UBQLN2/CLU/PSMC3/GABARAP/BCAP31/ELOB/PSMC5/SUMO2/PSMD10/DDA1/HSPA1B/DDRGK1/STUB1/PSMC4/PSMC1/HSPBP1/RBX1/RAD23A/RACK1/NUB1/PSMC6/GSK3A/SUMO1/VCP	activated
GO:0042100	B cell proliferation	10	0.639277	1.81328	0.00629116	0.00629116	0.0595284	334	tags=40%, list=8%, signal=37%	CD81/MIF/HSPD1/CD320	activated
GO:0061687	detoxification of inorganic compound	3	0.886044	1.67237	0.00630315	0.00630315	0.0595341	457	tags=100%, list=11%, signal=89%	PARK7/MT3/TXN	activated
GO:0035176	social behavior	17	-0.457084	-1.9798	0.00634694	0.00634694	0.0597317	809	tags=65%, list=20%, signal=52%	ATXN1/ATXN1L/SHANK1/VPS13A/VPS13B/RPTOR/GRID1/NEGR1/EXT1/CNTNAP2/NRXN3	suppressed
GO:0051703	biological process involved in intraspecies interaction between organisms	17	-0.457084	-1.9798	0.00634694	0.00634694	0.0597317	809	tags=65%, list=20%, signal=52%	ATXN1/ATXN1L/SHANK1/VPS13A/VPS13B/RPTOR/GRID1/NEGR1/EXT1/CNTNAP2/NRXN3	suppressed
GO:0043951	negative regulation of cAMP-mediated signaling	3	-0.866968	-1.75866	0.00642795	0.00642795	0.0603853	534	tags=100%, list=13%, signal=87%	PDE11A/OPRM1	suppressed
GO:1990806	ligand-gated ion channel signaling pathway	14	-0.481461	-1.92846	0.00646479	0.00646479	0.0606223	432	tags=43%, list=11%, signal=38%	ITPR1/GRIN2B/PLCB1/GRIA1/GRIK4/GRIK2	suppressed
GO:0045652	regulation of megakaryocyte differentiation	8	0.656556	1.73247	0.00658393	0.00658393	0.0615458	528	tags=50%, list=13%, signal=43%	EIF6/H4C3/PITHD1/PRMT1	activated
GO:0051347	positive regulation of transferase activity	64	0.36417	1.66131	0.00658903	0.00658903	0.0615458	915	tags=39%, list=23%, signal=31%	HSP90AA1/PPIA/SERINC1/MT3/MIF/EEF1A2/CALM3/PRNP/SKP1/CALM2/DBI/UBE2S/CHRNA3/PINK1/COPS8/ERP29/XRCC6/PSMD10/CALM1/HRAS/PPP2CA/STUB1/CD24/RPS2/DDX3X	activated
GO:0002702	positive regulation of production of molecular mediator of immune response	21	0.483514	1.72406	0.00659863	0.00659863	0.0615458	679	tags=43%, list=17%, signal=36%	B2M/RBP4/CD81/HLA-A/MIF/PHB1/PHB2/RTN4/DNAJB9	activated
GO:0002705	positive regulation of leukocyte mediated immunity	25	0.473671	1.76739	0.00670389	0.00670389	0.0624161	482	tags=32%, list=12%, signal=28%	B2M/HLA-C/CD81/HLA-A/HSPA8/HLA-B/HSPD1/YWHAG	activated
GO:1904668	positive regulation of ubiquitin protein ligase activity	3	0.883717	1.66797	0.00676102	0.00676102	0.062836	363	tags=67%, list=9%, signal=61%	SKP1/UBE2S	activated
GO:0048705	skeletal system morphogenesis	36	-0.29938	-1.68805	0.00679883	0.00679883	0.0630753	1215	tags=58%, list=30%, signal=41%	SETD2/FOXN3/SGPL1/ZEB1/GHR/MTHFD1L/RARB/SPEF2/SKI/PKD1/CHSY1/EXT2/WDR19/RYK/MMP16/MAPK14/DYNC2I1/EXT1/RFLNA/PPARGC1B/FMN1	suppressed
GO:0061024	membrane organization	253	0.263816	1.41128	0.00683825	0.00683825	0.0633285	2037	tags=64%, list=51%, signal=33%	SLC25A5/HSP90AA1/WDR83OS/TMEM147/S100A10/RAB3A/EMC4/GHITM/ALKBH7/HSPA1A/TRAPPC1/SLC25A4/MICOS13/SOD1/MOAP1/HSPA8/CLU/VDAC2/AP2M1/VPS28/REEP5/TMED9/TRAPPC5/TOMM22/TMEM30A/ATP5IF1/NDUFA13/EMC7/VAMP2/BNIP3/CNP/ARL6IP1/TRAPPC4/HSPA4/CHMP5/ATP1B1/CHCHD10/PPIF/SLC25A6/PINK1/BANF1/EMC6/MTCH1/RAB5IF/VPS11/LAPTM4B/RTN4/PRELID1/SYT4/AP3M2/BAD/TRAPPC2L/ARF1/SYT11/TOMM20/EMC10/CHMP1A/BLOC1S2/HSPA9/CHMP2A/NAP…	activated
GO:0000045	autophagosome assembly	36	0.405015	1.63043	0.00716567	0.00716567	0.0662432	511	tags=28%, list=13%, signal=24%	RNF5/CTSD/MOAP1/UBQLN2/GABARAPL2/MAP1LC3B/GABARAP/PINK1/EMC6/MAP1LC3A	activated
GO:0034728	nucleosome organization	31	0.438385	1.72518	0.00719341	0.00719341	0.0663822	917	tags=45%, list=23%, signal=35%	NAP1L3/NAP1L5/H4C3/TSPYL1/TSPYL4/TSPYL5/NAP1L2/H3-3B/H1-10/H3-3A/NPM1/TSPYL2/SET/SUPT16H	activated
GO:1900180	regulation of protein localization to nucleus	41	0.407437	1.6984	0.00720757	0.00720757	0.0663956	828	tags=39%, list=21%, signal=31%	HSP90AA1/CCT5/RAN/PARK7/CCT8/CCT7/CCT6A/LAMTOR5/NGFR/PARP1/CCT2/TCP1/PIN1/SUMO3/CCT3/CCT4	activated
GO:0048841	regulation of axon extension involved in axon guidance	4	-0.832036	-1.90105	0.00731979	0.00731979	0.0673106	674	tags=100%, list=17%, signal=83%	PLXNA4/DSCAM/SEMA3A	suppressed
GO:0032880	regulation of protein localization	268	0.262438	1.41058	0.00736139	0.00736139	0.0673543	1683	tags=50%, list=42%, signal=31%	HSP90AA1/RBP4/CD81/HSP90AB1/UBL5/PPIA/CTSD/PGRMC1/CDK5/DNAJA1/HSPA8/CCT5/RAN/ACHE/PARK7/CCT8/CCT7/DYNLL1/AP2M1/FKBP1B/CCT6A/OAZ1/VPS28/TMEM30A/VPS35/CHGA/PRNP/PFKM/ATP5IF1/LAMTOR5/VAMP2/CLIP3/ACTB/NGFR/BSG/GABARAP/LAMTOR1/BCAP31/PRKAR1A/BTF3/PINK1/RAB11B/TXN/ARHGDIA/PFKL/YWHAG/ARHGDIG/TMEM35A/ERP29/VPS11/PARP1/CCT2/ERLEC1/RTN4/GDI1/SFRP1/SYT4/BAD/HRAS/SELENOK/TCP1/SYT11/PIN1/SUMO3/DDRGK1/RAB11A/G…	activated
GO:0031098	stress-activated protein kinase signaling cascade	16	0.522583	1.73187	0.00737612	0.00737612	0.0673543	248	tags=31%, list=6%, signal=29%	CRYAB/PRDX1/PPIA/ARL6IP5/GSTP1	activated
GO:0051403	stress-activated MAPK cascade	16	0.522583	1.73187	0.00737612	0.00737612	0.0673543	248	tags=31%, list=6%, signal=29%	CRYAB/PRDX1/PPIA/ARL6IP5/GSTP1	activated
GO:1990266	neutrophil migration	16	0.522478	1.73152	0.00737612	0.00737612	0.0673543	648	tags=50%, list=16%, signal=42%	PPIA/RAC3/C1QBP/BSG/RTN4/PPIB/SELENOK/RAC1	activated
GO:0001539	cilium or flagellum-dependent cell motility	35	-0.318309	-1.78836	0.00745842	0.00745842	0.0677505	986	tags=60%, list=25%, signal=46%	EFHC1/GAS8/SPEF2/CCNYL1/DNAAF11/CEP128/VPS13A/CFAP69/DZIP1/TACR1/QRICH2/NPHP4/CATSPER2/INPP5B/TMEM232/EFCAB6/ARMC2/PACRG/DNAH14/CCDC146/SLC22A14	suppressed
GO:0060285	cilium-dependent cell motility	35	-0.318309	-1.78836	0.00745842	0.00745842	0.0677505	986	tags=60%, list=25%, signal=46%	EFHC1/GAS8/SPEF2/CCNYL1/DNAAF11/CEP128/VPS13A/CFAP69/DZIP1/TACR1/QRICH2/NPHP4/CATSPER2/INPP5B/TMEM232/EFCAB6/ARMC2/PACRG/DNAH14/CCDC146/SLC22A14	suppressed
GO:0060294	cilium movement involved in cell motility	35	-0.318309	-1.78836	0.00745842	0.00745842	0.0677505	986	tags=60%, list=25%, signal=46%	EFHC1/GAS8/SPEF2/CCNYL1/DNAAF11/CEP128/VPS13A/CFAP69/DZIP1/TACR1/QRICH2/NPHP4/CATSPER2/INPP5B/TMEM232/EFCAB6/ARMC2/PACRG/DNAH14/CCDC146/SLC22A14	suppressed
GO:0071897	DNA biosynthetic process	42	0.400108	1.67901	0.00772764	0.00772764	0.0699647	837	tags=40%, list=21%, signal=32%	HSP90AA1/HSP90AB1/CCT5/CCT8/CCT7/CCT6A/TERF2IP/PHB1/NHP2/NPPC/CCT2/TCP1/CCT3/MEAF6/CDKN2D/CCT4/NOP10	activated
GO:0061136	regulation of proteasomal protein catabolic process	73	0.345337	1.61423	0.00772898	0.00772898	0.0699647	1434	tags=51%, list=36%, signal=33%	HSP90AB1/UBB/HSPA1A/USP5/UBQLN2/PARK7/CLU/GABARAPL2/PSMC3/GABARAP/BCAP31/ELOB/PINK1/PITHD1/CSNK2B/PSMC5/GPX1/SUMO2/PSMD10/DDA1/HSPA1B/DDRGK1/STUB1/PSMC4/PSMC1/RPL11/TAF9/HSPBP1/RBX1/UBXN1/CAMLG/SVIP/RAD23A/PRKACA/RACK1/NUB1/PSMC6	activated
GO:0019941	modification-dependent protein catabolic process	226	0.27425	1.45173	0.00774357	0.00774357	0.0699756	1641	tags=50%, list=41%, signal=31%	RNF5/HSP90AB1/PSMB6/WDR77/UCHL1/UBB/HSPA1A/USP5/UBQLN2/PARK7/CLU/PSMB5/PSMC3/MAGEF1/UBC/RNF187/PSMD8/VPS28/PSMB3/SKP1/PSMD2/GABARAP/PSMA7/UBE2S/COPS3/CHMP5/BCAP31/ELOB/ELOC/PINK1/CSNK2B/ANAPC11/PSMA4/PSMC5/FBXL15/SUMO2/PSMD10/ANAPC13/DDA1/CDC34/PSMB4/FBXO2/HSPA1B/DDRGK1/RPS27A/RPS7/NEDD8/STUB1/CHMP1A/UBA52/PSMC4/PCYOX1/CHMP2A/KBTBD6/PSMC1/PSMD6/RPL11/TAF9/CHMP1B/TOLLIP/PSMB1/DDIT3/RNF6/RNF7/ADRM1…	activated
GO:0051223	regulation of protein transport	121	0.302001	1.50114	0.00781308	0.00781308	0.0704818	1562	tags=51%, list=39%, signal=32%	HSP90AA1/RBP4/CD81/PPIA/PGRMC1/CDK5/DNAJA1/HSPA8/RAN/ACHE/PARK7/DYNLL1/FKBP1B/OAZ1/VPS28/TMEM30A/VPS35/CHGA/PFKM/VAMP2/BSG/BCAP31/PRKAR1A/TXN/PFKL/ERP29/ERLEC1/SFRP1/SYT4/BAD/SELENOK/GNAS/PPID/TMEM97/EMD/OAZ2/APBB3/NNAT/LRRC8A/CDC42/SLC25A22/TMEM132A/B3GAT3/YWHAE/SNX3/TMED10/SVIP/SEPTIN8/SRI/ENY2/CYP51A1/PRKACA/MPC2/RACK1/INSIG1/OS9/CD200/APBB1/UHMK1/CPLX1/RANGAP1/ACSL3	activated
GO:0007021	tubulin complex assembly	7	0.674595	1.71023	0.00784984	0.00784984	0.0706913	650	tags=57%, list=16%, signal=48%	CRYAB/TBCB/VBP1/TCP1	activated
GO:0007029	endoplasmic reticulum organization	32	0.428438	1.69002	0.00787048	0.00787048	0.0707552	2170	tags=94%, list=54%, signal=43%	WDR83OS/TMEM147/EMC4/REEP5/EMC7/ARL6IP1/EMC6/RAB5IF/RTN4/RETREG2/EMC10/RTN3/RTN1/CAMLG/TMED2/GET1/RAB18/REEP2/VCPIP1/VAPA/TMCO1/TMEM33/ATL1/LMAN1/VAPB/LNPK/NOMO1/SEC31A/RAB10/RETREG1	activated
GO:0062197	cellular response to chemical stress	94	0.327749	1.58779	0.00791126	0.00791126	0.0709996	759	tags=31%, list=19%, signal=26%	PRDX2/PRDX1/CHCHD2/PPIA/PYCR2/HSPA1A/AKR1B1/DNAJA1/SOD1/PRDX5/HSPA8/PARK7/MT3/ARL6IP5/BNIP3/CYGB/PPIF/PINK1/TXN/PRDX3/MAP1LC3A/PDK2/PARP1/XRCC6/GPX1/BAD/HSPA1B/SRXN1/NFE2L1	activated
GO:0046339	diacylglycerol metabolic process	3	-0.85994	-1.7444	0.00804556	0.00804556	0.072081	562	tags=100%, list=14%, signal=86%	DGKB/DGKI	suppressed
GO:0003180	aortic valve morphogenesis	7	-0.656925	-1.91911	0.0081729	0.0081729	0.0730965	519	tags=71%, list=13%, signal=62%	SLIT2/SLIT3/ADAMTS19/ROBO1/ROBO2	suppressed
GO:0090649	response to oxygen-glucose deprivation	3	0.87249	1.64678	0.00820508	0.00820508	0.0731387	511	tags=100%, list=13%, signal=87%	BNIP3/NPPC/MAP1LC3A	activated
GO:0009994	oocyte differentiation	11	0.590468	1.7398	0.00821963	0.00821963	0.0731387	696	tags=55%, list=17%, signal=45%	WDR77/LSM14B/PPP2R1A/NPPC/H3-3B/H3-3A	activated
GO:0048599	oocyte development	11	0.590468	1.7398	0.00821963	0.00821963	0.0731387	696	tags=55%, list=17%, signal=45%	WDR77/LSM14B/PPP2R1A/NPPC/H3-3B/H3-3A	activated
GO:0007411	axon guidance	61	-0.253967	-1.63729	0.00826331	0.00826331	0.0732477	845	tags=41%, list=21%, signal=33%	UNC5C/UNC5D/PTPRM/KALRN/FLRT2/RYK/EPHA7/SLIT2/CNTN6/EPHA5/SLIT3/PLXNA4/EXT1/DSCAM/EPHA3/SEMA3A/SEMA6D/CNTN4/EFNA5/ROBO1/DCC/ROBO2/NRXN3/EPHA6/CNTN5	suppressed
GO:0097485	neuron projection guidance	61	-0.253967	-1.63729	0.00826331	0.00826331	0.0732477	845	tags=41%, list=21%, signal=33%	UNC5C/UNC5D/PTPRM/KALRN/FLRT2/RYK/EPHA7/SLIT2/CNTN6/EPHA5/SLIT3/PLXNA4/EXT1/DSCAM/EPHA3/SEMA3A/SEMA6D/CNTN4/EFNA5/ROBO1/DCC/ROBO2/NRXN3/EPHA6/CNTN5	suppressed
GO:2000171	negative regulation of dendrite development	3	-0.858936	-1.74236	0.00830097	0.00830097	0.0732477	566	tags=100%, list=14%, signal=86%	FAT3/DCC	suppressed
GO:0016137	glycoside metabolic process	4	0.795129	1.66392	0.00834407	0.00834407	0.0732477	820	tags=100%, list=21%, signal=80%	AKR1B1/AKR7A2/AKR1C1/AKR1C2	activated
GO:0030638	polyketide metabolic process	4	0.795129	1.66392	0.00834407	0.00834407	0.0732477	820	tags=100%, list=21%, signal=80%	AKR1B1/AKR7A2/AKR1C1/AKR1C2	activated
GO:0030647	aminoglycoside antibiotic metabolic process	4	0.795129	1.66392	0.00834407	0.00834407	0.0732477	820	tags=100%, list=21%, signal=80%	AKR1B1/AKR7A2/AKR1C1/AKR1C2	activated
GO:0044597	daunorubicin metabolic process	4	0.795129	1.66392	0.00834407	0.00834407	0.0732477	820	tags=100%, list=21%, signal=80%	AKR1B1/AKR7A2/AKR1C1/AKR1C2	activated
GO:0044598	doxorubicin metabolic process	4	0.795129	1.66392	0.00834407	0.00834407	0.0732477	820	tags=100%, list=21%, signal=80%	AKR1B1/AKR7A2/AKR1C1/AKR1C2	activated
GO:0072578	neurotransmitter-gated ion channel clustering	8	-0.583421	-1.84975	0.00844357	0.00844357	0.0739968	1210	tags=75%, list=30%, signal=52%	SSH1/LHFPL4/NRXN1/NLGN1/SHISA6/GPHN	suppressed
GO:0072330	monocarboxylic acid biosynthetic process	41	0.401302	1.67283	0.00872577	0.00872577	0.0759986	1263	tags=49%, list=32%, signal=34%	PTGDS/HSD17B10/CBR1/PARK7/FABP5/EIF6/MIF/GSTP1/NDUFAB1/GPX4/GAMT/ACLY/TECR/PRXL2B/PTGES2/DEGS1/PTGES3/HACD3/ACADVL/ACOT7	activated
GO:0021692	cerebellar Purkinje cell layer morphogenesis	3	0.86962	1.64137	0.00873019	0.00873019	0.0759986	446	tags=67%, list=11%, signal=59%	FAIM2/CEND1	activated
GO:0021694	cerebellar Purkinje cell layer formation	3	0.86962	1.64137	0.00873019	0.00873019	0.0759986	446	tags=67%, list=11%, signal=59%	FAIM2/CEND1	activated
GO:0021702	cerebellar Purkinje cell differentiation	3	0.86962	1.64137	0.00873019	0.00873019	0.0759986	446	tags=67%, list=11%, signal=59%	FAIM2/CEND1	activated
GO:0051438	regulation of ubiquitin-protein transferase activity	13	0.565452	1.77442	0.0088122	0.0088122	0.0765849	1130	tags=69%, list=28%, signal=50%	SKP1/UBE2S/PINK1/RPS7/STUB1/RPL11/RPS2/RPL5/RPL23	activated
GO:0002822	regulation of adaptive immune response based on somatic recombination of immune receptors built from immunoglobulin superfamily domains	33	0.425781	1.69205	0.00885303	0.00885303	0.076812	482	tags=27%, list=12%, signal=24%	B2M/HLA-C/CD81/HLA-A/HSPA8/HLA-B/HSPD1/LGALS1/YWHAG	activated
GO:0071816	tail-anchored membrane protein insertion into ER membrane	6	0.682994	1.65462	0.00890358	0.00890358	0.0770255	1268	tags=100%, list=32%, signal=68%	EMC4/EMC7/EMC6/EMC10/CAMLG/GET1	activated
GO:0032386	regulation of intracellular transport	83	0.330202	1.57856	0.00890714	0.00890714	0.0770255	1621	tags=54%, list=41%, signal=33%	CRYAB/HSP90AA1/CD81/NEFH/CDK5/CALY/RAN/PARK7/OAZ1/REEP5/TMEM30A/VPS35/VAMP2/BCAP31/RAB11B/TXN/VPS11/ERLEC1/RAB11A/NDRG4/NCBP2/TMEM97/EMD/OAZ2/CDC42/MAP1B/PPP1CC/B3GAT3/LAMP1/YWHAE/SNX3/SVIP/SEPTIN8/MAP2K2/PRKACA/FEZ1/INSIG1/OS9/DYNC1H1/UHMK1/REEP2/ANXA2/RANGAP1/SUMO1/ATP13A2	activated
GO:0062125	regulation of mitochondrial gene expression	11	0.588189	1.73309	0.00903648	0.00903648	0.0780148	720	tags=55%, list=18%, signal=45%	C1QBP/COA3/TSFM/CHCHD10/NGRN/TRMT10C	activated
GO:0098900	regulation of action potential	18	-0.386426	-1.71524	0.00905492	0.00905492	0.078045	612	tags=50%, list=15%, signal=43%	TRPM4/TACR1/RYR2/FGF12/KCNC2/TMEM161B/KCNQ3/CD36/CACNA1C	suppressed
GO:0043457	regulation of cellular respiration	20	0.48833	1.71999	0.00911364	0.00911364	0.0784217	692	tags=45%, list=17%, signal=37%	ISCU/PARK7/BNIP3/PPIF/PINK1/ARL2/PRELID1/CISD1/COX7A2	activated
GO:0086014	atrial cardiac muscle cell action potential	7	-0.644168	-1.88184	0.00920164	0.00920164	0.0787241	612	tags=86%, list=15%, signal=73%	ANK2/TRPM4/KCNJ3/RYR2/CACNB2/CACNA1C	suppressed
GO:0086026	atrial cardiac muscle cell to AV node cell signaling	7	-0.644168	-1.88184	0.00920164	0.00920164	0.0787241	612	tags=86%, list=15%, signal=73%	ANK2/TRPM4/KCNJ3/RYR2/CACNB2/CACNA1C	suppressed
GO:0086066	atrial cardiac muscle cell to AV node cell communication	7	-0.644168	-1.88184	0.00920164	0.00920164	0.0787241	612	tags=86%, list=15%, signal=73%	ANK2/TRPM4/KCNJ3/RYR2/CACNB2/CACNA1C	suppressed
GO:1903573	negative regulation of response to endoplasmic reticulum stress	20	0.488198	1.71952	0.00920907	0.00920907	0.0787241	679	tags=50%, list=17%, signal=42%	HSPA1A/PARK7/CLU/GRINA/HSPA5/CREB3/TMBIM6/HYOU1/DDRGK1/DNAJB9	activated
GO:1903052	positive regulation of proteolysis involved in protein catabolic process	46	0.387414	1.67061	0.00928887	0.00928887	0.0792766	863	tags=41%, list=22%, signal=33%	HSPA1A/USP5/UBQLN2/CLU/PSMC3/MAGEF1/ATP5IF1/GABARAP/BCAP31/ELOB/PSMC5/SUMO2/PSMD10/DDA1/HSPA1B/DDRGK1/STUB1/PSMC4/PSMC1	activated
GO:0032210	regulation of telomere maintenance via telomerase	20	0.487375	1.71662	0.0093045	0.0093045	0.0792804	1158	tags=55%, list=29%, signal=39%	HSP90AA1/CCT5/CCT8/CCT7/CCT6A/CCT2/TCP1/CCT3/CCT4/PTGES3/HNRNPA1	activated
GO:2001057	reactive nitrogen species metabolic process	20	0.486053	1.71196	0.00939993	0.00939993	0.079963	648	tags=40%, list=16%, signal=34%	HSP90AA1/HSP90AB1/PRDX5/CLU/DYNLL1/CYGB/CYB5R3/RAC1	activated
GO:0019226	transmission of nerve impulse	21	-0.390997	-1.81271	0.00942875	0.00942875	0.0800778	880	tags=57%, list=22%, signal=45%	KCNMB2/CACNG2/ANK3/HCN1/KCND2/FGF12/CACNB4/GRIA1/SPTBN4/KCNQ3/CNTNAP2/GRIK2	suppressed
GO:0070588	calcium ion transmembrane transport	91	-0.21071	-1.58922	0.00944877	0.00944877	0.0801176	678	tags=31%, list=17%, signal=26%	CHRNA7/CACNA1E/TRPM4/TRPC1/AKAP6/RYR2/TRPC4/TRPM2/CACNA2D3/CATSPER2/ITPR1/OPRM1/GRIN2B/PLCB1/CACNB4/SLC8A3/CACNB2/PLCH1/CACNA1A/DMD/PDE4D/STAC/NALF1/CACNA1C/CACNA1B/CACNA1D/TRPC7/PANX3	suppressed
GO:0033143	regulation of intracellular steroid hormone receptor signaling pathway	20	0.485862	1.71129	0.00959079	0.00959079	0.0811899	671	tags=45%, list=17%, signal=38%	PARK7/PHB1/WBP2/PHB2/VPS11/PARP1/CALR/SFRP1/DDRGK1	activated
GO:0002183	cytoplasmic translational initiation	22	0.478403	1.73329	0.0096552	0.0096552	0.081603	1761	tags=86%, list=44%, signal=48%	EIF3I/EIF3G/EIF4A2/EIF4A1/EIF4G1/NCBP2/RPL13A/EIF3K/EIF2S2/EIF3F/EIF5/EIF2S3/EIF3A/EIF3B/SLBP/MCTS1/DENR/EIF3M/EIF3J	activated
GO:0000387	spliceosomal snRNP assembly	11	0.585223	1.72435	0.00985332	0.00985332	0.0831429	1446	tags=91%, list=36%, signal=58%	WDR77/LSM4/SNRPE/SNRPD2/SNRPD1/STRAP/SNRPF/CD2BP2/SNRPD3/PRPF19	activated
GO:0080134	regulation of response to stress	283	0.25261	1.36425	0.0101188	0.0101188	0.085245	972	tags=31%, list=24%, signal=25%	HSP90AA1/PRDX2/PRDX1/CD81/CHCHD2/PPIA/HLA-A/HSPA1A/ACTG1/DNAJA1/SOD1/THY1/HSPA8/UBQLN2/PARK7/ENO1/CLU/ARL6IP5/MAGEF1/FKBP1B/MIF/HLA-B/GSTP1/VPS35/C1QBP/TERF2IP/PHB1/SF3B5/HSPD1/GRINA/LGALS1/ACTB/HSPA5/COPS3/BCAP31/DDT/PHB2/PINK1/BANF1/TAF7/GRN/NUDT16L1/ERP29/CREB3/PARP1/PRMT1/TMBIM6/XRCC6/RTN4/GPX1/GDI1/PSMD10/TAF9B/OTUB1/HYOU1/BAD/PSMB4/HRAS/SERINC3/SELENOK/SYT11/HSPA1B/DDRGK1/DNAJB9/TMSB4X/FH/G…	activated
GO:1902532	negative regulation of intracellular signal transduction	163	0.27805	1.43757	0.0102419	0.0102419	0.0860169	1310	tags=40%, list=33%, signal=28%	UCHL1/PPIA/PEBP1/HSPA1A/DNAJA1/HSPA8/PARK7/ENO1/STMN1/HSPB1/CLU/VDAC2/FKBP1B/MIF/GSTP1/PRNP/C1QBP/PHB1/GRINA/HSPA5/STMN3/PPP2R1A/PRKAR1A/PHB2/PPIF/PINK1/BANF1/YWHAG/CREB3/VPS11/PARP1/PRMT1/TMBIM6/CALR/GPX1/PSMD10/TAF9B/SFRP1/HYOU1/PIN1/DDRGK1/DNAJB9/TMSB4X/PPP2CA/EID2/CDKN2D/TAF9/DDX3X/DDIT3/NONO/YWHAZ/TPT1/FAM89B/HTRA2/RGS2/LAMP2/NKIRAS1/HACD3/OPTN/ATF4/RRM2B/SERPINE2/DUSP26/RHOA/NOC2L/AARS1	activated
GO:0055006	cardiac cell development	20	-0.387547	-1.77979	0.0102598	0.0102598	0.0860169	657	tags=60%, list=16%, signal=50%	FOXP1/COL14A1/SLC8A1/ATG5/NEBL/LARGE1/AKAP6/TTN/FHOD3/SORBS2/NEB/PRKG1	suppressed
GO:0055013	cardiac muscle cell development	20	-0.387547	-1.77979	0.0102598	0.0102598	0.0860169	657	tags=60%, list=16%, signal=50%	FOXP1/COL14A1/SLC8A1/ATG5/NEBL/LARGE1/AKAP6/TTN/FHOD3/SORBS2/NEB/PRKG1	suppressed
GO:0086045	membrane depolarization during AV node cell action potential	3	-0.84739	-1.71894	0.0103527	0.0103527	0.086579	612	tags=100%, list=15%, signal=85%	CACNB2/CACNA1C	suppressed
GO:0009266	response to temperature stimulus	55	0.367594	1.63602	0.01036	0.01036	0.086579	1981	tags=76%, list=50%, signal=39%	CRYAB/HSP90AA1/HSP90AB1/HSPA1A/DNAJA1/SOD1/HSPA8/HSPB1/HSPD1/NGFR/VGF/PCSK1N/HSBP1/HSPA1B/DNAJA2/STUB1/SCN2B/DNAJB6/GLRX2/DNAJB1/DNAJB4/HTRA2/ACADVL/YWHAE/CIRBP/EIF2S1/PRKACA/DNAJC7/NTRK1/SUMO1/VCP/COMT/SLU7/DNAJA4/PSIP1/WDR47/ACADM/DNAJC2/THRA/PDCD6/LRP11/TPR	activated
GO:0006900	vesicle budding from membrane	36	0.391422	1.57571	0.010387	0.010387	0.0866663	2129	tags=86%, list=53%, signal=40%	S100A10/TRAPPC1/AP2M1/TMED9/TRAPPC5/TRAPPC4/CHMP5/AP3M2/TRAPPC2L/PEF1/VPS4A/ARFGAP2/SNX3/TMED2/TMED10/CHMP4B/INSIG1/ANXA2/DNM1/VAPA/RAB1A/AP3D1/SAR1A/BTBD8/PDCD6/RAB7A/VAPB/TFG/CUL3/TRAPPC6B/SEC31A	activated
GO:0043603	amide metabolic process	98	0.312277	1.5208	0.0104177	0.0104177	0.0867064	1796	tags=60%, list=45%, signal=34%	ATP6AP2/SOD1/CLU/PSENEN/ARL6IP5/GSTP1/PRNP/PDHA1/PDHB/PCSK1N/APEH/PDK2/ACLY/NCSTN/RTN4/GPX1/CMAS/NIT1/GSTM3/NANS/SCG5/PIN1/TECR/FH/AASDHPPT/RTN3/GSS/DEGS1/GSTO1/GLRX2/GLO1/ASAH1/P4HB/RTN1/PLAAT3/HTRA2/SUCLA2/ATF4/ACOT7/TMED10/B4GALNT1/DLD/MPC2/HAGH/SOD2/BLOC1S6/GSK3A/ACSL3/ASS1/CPE/ACSL4/SUCLG1/VAPA/SCARB2/ST8SIA3/MMUT/NAGK/HSD17B12/ACAT1	activated
GO:0003203	endocardial cushion morphogenesis	4	-0.812982	-1.85751	0.010425	0.010425	0.0867064	109	tags=100%, list=3%, signal=97%	MDM4/ROBO1/ROBO2	suppressed
GO:2000278	regulation of DNA biosynthetic process	25	0.45728	1.70624	0.0105005	0.0105005	0.0871949	977	tags=48%, list=25%, signal=36%	HSP90AA1/CCT5/CCT8/CCT7/CCT6A/NPPC/CCT2/TCP1/CCT3/MEAF6/CCT4/PTGES3	activated
GO:0007606	sensory perception of chemical stimulus	12	-0.502128	-1.90877	0.0105507	0.0105507	0.0873028	129	tags=42%, list=3%, signal=40%	CD36/NAV2/ASIC2/OR8G1/OR8A1	suppressed
GO:0070131	positive regulation of mitochondrial translation	6	0.676536	1.63898	0.0105626	0.0105626	0.0873028	720	tags=67%, list=18%, signal=55%	C1QBP/COA3/NGRN/TRMT10C	activated
GO:0009408	response to heat	38	0.405352	1.65931	0.0105636	0.0105636	0.0873028	1715	tags=68%, list=43%, signal=39%	CRYAB/HSP90AA1/HSP90AB1/HSPA1A/DNAJA1/SOD1/HSPA8/HSPB1/HSBP1/HSPA1B/DNAJA2/STUB1/SCN2B/DNAJB6/DNAJB1/DNAJB4/HTRA2/YWHAE/EIF2S1/PRKACA/DNAJC7/SUMO1/VCP/SLU7/DNAJA4/PSIP1	activated
GO:1901890	positive regulation of cell junction assembly	39	-0.288715	-1.66989	0.0105809	0.0105809	0.0873077	717	tags=44%, list=18%, signal=36%	FLRT2/EPB41L5/NLGN1/ADGRB3/PTPRD/LRRTM3/NPHP4/ARMCX5-GPRASP2/EEF2K/CNTNAP2/NPHP1/LINGO2/GRID2/EFNA5/FMN1/CUX2/ASIC2	suppressed
GO:0060326	cell chemotaxis	46	0.384149	1.65653	0.0106041	0.0106041	0.0873609	686	tags=33%, list=17%, signal=27%	SCG2/PPIA/SBDS/HSPB1/RAC3/MIF/CHGA/C1QBP/BSG/DDT/CREB3/CALR/PPIB/RAC1/TMSB4X	activated
GO:1900271	regulation of long-term synaptic potentiation	14	0.533672	1.71796	0.0106723	0.0106723	0.087671	549	tags=43%, list=14%, signal=37%	SLC18A3/CALB2/PRNP/NSG1/CALB1/NCSTN	activated
GO:0008380	RNA splicing	131	0.300279	1.50791	0.0106753	0.0106753	0.087671	1739	tags=55%, list=44%, signal=32%	WDR77/UBL5/HSPA1A/HSPA8/SAP18/HTATSF1/BCAS2/SF3B6/LSM4/C1QBP/ZMAT2/HNRNPH2/SF3B2/SF3B5/NCL/SNU13/EIF1/PRMT1/TMBIM6/SNRPB2/SNRPE/PRDX6/NCBP2/SNRPD2/PRPF4/C9orf78/BUD31/LSM3/HNRNPK/SNRNP200/PUF60/SNRPD1/FAM50A/HNRNPUL2/TAF9/NONO/STRAP/CWC15/SNRPF/RPS26/CD2BP2/RPS13/RBM8A/HNRNPA1/MFAP1/GRSF1/CIRBP/SNRPD3/IK/ENY2/WBP11/THOC7/PRPF19/RBM3/MPHOSPH10/RTRAF/SRSF3/SMU1/DDX1/ARL6IP4/WBP4/LSM7/ZCRB1/PPIL1/SR…	activated
GO:0045109	intermediate filament organization	8	0.637143	1.68124	0.0107192	0.0107192	0.0878369	100	tags=50%, list=3%, signal=49%	NEFH/NEFM/NEFL/INA	activated
GO:0006886	intracellular protein transport	261	0.257255	1.38093	0.0107291	0.0107291	0.0878369	2023	tags=62%, list=51%, signal=33%	HSP90AA1/CD81/TUBA1A/CDK5/ATP6AP1/HSPA8/RANBP6/RAN/ARL1/PARK7/HSPB1/SNX17/CLU/ARF5/AP2M1/SRPRA/OAZ1/VPS28/TMED9/TOMM22/TMEM30A/VPS35/NDUFA13/VAMP2/NSG1/CLIP3/NGFR/CLTA/HSPA5/CLTB/YWHAH/HSPA4/ATP1B1/BCAP31/AP1S1/PHB2/HSP90B1/TXN/KPNA2/MTCH1/AP2S1/ERP29/VPS11/ERLEC1/TIMM17A/CALR/AP3M2/ARF1/SCG5/TOMM20/RAB11A/NPM1/ARF3/HSPA9/TMED4/NAPA/TIMM13/TOMM6/CD24/AP2A1/TOMM5/EMD/OAZ2/SNX10/RAB14/NUTF2/ARCN1/C…	activated
GO:0010951	negative regulation of endopeptidase activity	23	0.478906	1.75687	0.0109813	0.0109813	0.0897605	915	tags=48%, list=23%, signal=37%	GAPDH/IFI6/LAMTOR5/ARL6IP1/PCSK1N/GPX1/SPOCK2/SERPINB1/CDKN2D/DNAJB6/DDX3X	activated
GO:0044782	cilium organization	96	-0.202059	-1.53295	0.0111327	0.0111327	0.0907818	1110	tags=46%, list=28%, signal=34%	PKD2/TTLL5/TTC17/CEP162/IFT172/ARMC9/ATG5/DNAAF5/GAS8/IQCB1/SPEF2/FBXW8/CPLANE1/RAB11FIP3/SCLT1/DNAAF11/CCDC57/PCNT/TTC39C/CEP128/DCX/BBS9/CEP164/TMEM67/WDR19/WDPCP/ABLIM1/RFX2/TBC1D32/CFAP69/DYNC2I1/KIAA0753/HYDIN/ARL13B/DZIP1/NEK1/AHI1/LRGUK/ARMC2/ABLIM3/DMD/CFAP70/DNMBP/CCDC146	suppressed
GO:0010256	endomembrane system organization	180	0.277817	1.44163	0.011141	0.011141	0.0907818	2034	tags=64%, list=51%, signal=33%	WDR83OS/ATP6V0B/TMEM147/ATP6V0C/S100A10/RAB3A/EMC4/ATP6AP2/ATP6AP1/ATP6V1D/SOD1/ARL1/CLU/ATP6V1F/VDAC2/RNASEK/VPS28/REEP5/TMED9/EMC7/ARL6IP1/LAMTOR1/CHMP5/AP1S1/BLOC1S1/BANF1/EMC6/RAB5IF/VPS11/LAPTM4B/RTN4/RETREG2/SYT4/SYT11/RAB11A/EMC10/CHMP1A/BLOC1S2/PTPRN/RTN3/TMEM9/CHMP2A/TMED4/DEGS1/EMD/CHMP1B/SNX10/YWHAZ/SYP/CDC42/RTN1/FLOT1/DCTN1/VPS4A/OPTN/ARL8B/CAMLG/SNX3/UBE2I/TMED2/GET1/TMED10/SERPINE2…	activated
GO:0032964	collagen biosynthetic process	6	0.672795	1.62992	0.0112262	0.0112262	0.0913339	871	tags=67%, list=22%, signal=52%	PRDX5/CYGB/NPPC/LARP6	activated
GO:0001775	cell activation	180	0.276236	1.43342	0.0114441	0.0114441	0.092847	704	tags=26%, list=18%, signal=23%	SLC25A5/PTGDS/B2M/PRDX2/PRDX1/CD81/SLC39A7/PPIA/HLA-A/ACTG1/SOD1/THY1/FIBP/HSPB1/CLU/FKBP1B/MIF/CHGA/PRNP/STOML2/VAMP2/PHB1/HSPD1/LGALS1/ACTB/CD320/CYGB/S100A13/C1GALT1C1/PRKAR1A/PHB2/FUNDC2/YWHAG/GRN/XRCC6/NCSTN/PRELID1/SFRP1/BAD/SELENOK/IMPDH2/SYT11/DDRGK1/DNAJB9/PDIA3/SLC39A6/GNAS	activated
GO:0038093	Fc receptor signaling pathway	11	-0.518109	-1.87826	0.0114633	0.0114633	0.092847	1928	tags=100%, list=48%, signal=52%	MAPK9/ABL1/PTK2/SOS1/MAPK8/IKBKB/PRKCE/APPL2/FER/MAPK10	suppressed
GO:0032965	regulation of collagen biosynthetic process	4	0.782325	1.63712	0.0114655	0.0114655	0.092847	871	tags=100%, list=22%, signal=78%	PRDX5/CYGB/NPPC/LARP6	activated
GO:0000280	nuclear division	89	0.323956	1.55608	0.0115627	0.0115627	0.093318	1720	tags=58%, list=43%, signal=34%	UBB/HSPA1A/RAN/CENPX/TUBG1/UBE2S/CHMP5/PPP2R1A/PHB2/BANF1/ANAPC11/CALR/PIN1/HSPA1B/RAB11A/RANBP1/CHMP1A/C9orf78/NUDC/CHMP2A/CHMP1B/PDXP/MAP9/CDC42/SMC2/CDKN1B/AURKAIP1/RAD21/DCTN2/PPP1CC/VPS4A/KLHDC3/RPL24/UBE2I/RHOA/IK/DYNC1LI1/DCAF13/CHMP4B/BUB3/GOLGA2/PSMD13/KPNB1/CHMP2B/VPS4B/MAPRE1/DDB1/BROX/ANAPC5/ACTR2/SMARCA5/NSFL1C	activated
GO:0031646	positive regulation of nervous system process	8	-0.566274	-1.79539	0.011588	0.011588	0.093318	616	tags=50%, list=15%, signal=42%	UNC13B/RIMS1/TENM4/RIMS2	suppressed
GO:0006828	manganese ion transport	4	-0.810174	-1.85109	0.0115942	0.0115942	0.093318	507	tags=75%, list=13%, signal=66%	TRPM2/SLC41A2/TRPC7	suppressed
GO:1902774	late endosome to lysosome transport	11	0.581513	1.71342	0.0115952	0.0115952	0.093318	1564	tags=91%, list=39%, signal=55%	VPS35/CHMP5/CHMP1A/CHMP2A/CHMP1B/VPS4A/ARL8B/CHMP4B/CHMP2B/VPS4B	activated
GO:0019934	cGMP-mediated signaling	9	-0.544845	-1.82578	0.011762	0.011762	0.0945148	534	tags=67%, list=13%, signal=58%	PDE3A/PDE11A/KCNC2/PDE10A/CD36/PRKG1	suppressed
GO:0072132	mesenchyme morphogenesis	6	-0.663388	-1.80458	0.0118782	0.0118782	0.0949744	494	tags=50%, list=12%, signal=44%	EXOC4/ROBO1/ROBO2	suppressed
GO:0051225	spindle assembly	32	0.416356	1.64236	0.0118864	0.0118864	0.0949744	1708	tags=72%, list=43%, signal=41%	HSPA1A/TUBB/SAC3D1/CHMP5/HSPA1B/RAB11A/CHMP1A/CHMP2A/CHMP1B/MAP9/MAPRE3/RHOA/DCAF13/CHMP4B/DYNC1H1/GOLGA2/KPNB1/RPS3/CHMP2B/VPS4B/MAPRE1/DDB1/TUBGCP2	activated
GO:1901679	nucleotide transmembrane transport	6	0.670495	1.62434	0.0118931	0.0118931	0.0949744	978	tags=67%, list=25%, signal=50%	SLC25A5/SLC25A4/SLC25A6/LRRC8A	activated
GO:0051280	negative regulation of release of sequestered calcium ion into cytosol	6	0.670183	1.62359	0.0118931	0.0118931	0.0949744	1319	tags=100%, list=33%, signal=67%	FKBP1B/CALM3/CALM2/CALM1/GSTO1/SRI	activated
GO:0055080	monoatomic cation homeostasis	166	0.281431	1.4538	0.011923	0.011923	0.0949744	1328	tags=43%, list=33%, signal=30%	B2M/ATP6V0B/ATP6V0C/SLC39A7/ATP5F1B/ATP6AP2/GHITM/CALB2/ATP6AP1/ATP6V1B2/ATP6V1D/SOD1/THY1/ATP6V1G1/ISCU/ATP6V1F/RNASEK/MT3/FKBP1B/CALM3/PRNP/SV2A/STOML2/ATP6V0D1/BNIP3/GRINA/CALM2/GLRX5/ATP1B1/CCDC115/NPPC/CALB1/HSP90B1/SLC22A17/GRN/PDK2/TMBIM6/CALR/CALM1/ARF1/MCOLN1/SELENOK/CISD1/BOLA3/SLC39A6/SLC9A6/ROGDI/ATP6V0E2/TMEM9/ATP1A3/FTH1/CYB561/GSTO1/SNX10/DDIT3/ATOX1/TPT1/LAMP2/SCO1/FKBP1A/SLC4A3/F…	activated
GO:0006107	oxaloacetate metabolic process	5	0.712205	1.60033	0.0119641	0.0119641	0.0949744	1151	tags=100%, list=29%, signal=71%	MDH1/GOT1/ACLY/FAHD1/GOT2	activated
GO:0007008	outer mitochondrial membrane organization	12	0.584047	1.7743	0.0119646	0.0119646	0.0949744	1253	tags=83%, list=31%, signal=57%	HSP90AA1/TOMM22/HSPA4/MTCH1/TOMM20/TOMM6/TOMM5/TOMM7/TOMM40/SAMM50	activated
GO:0045040	protein insertion into mitochondrial outer membrane	12	0.584047	1.7743	0.0119646	0.0119646	0.0949744	1253	tags=83%, list=31%, signal=57%	HSP90AA1/TOMM22/HSPA4/MTCH1/TOMM20/TOMM6/TOMM5/TOMM7/TOMM40/SAMM50	activated
GO:0044342	type B pancreatic cell proliferation	8	0.633502	1.67163	0.0121393	0.0121393	0.0962146	765	tags=62%, list=19%, signal=51%	FMC1/SFRP1/BAD/PTPRN/SERPINB1	activated
GO:0015844	monoamine transport	16	0.507133	1.68067	0.0123058	0.0123058	0.0973869	656	tags=50%, list=16%, signal=42%	SLC18A3/SNCG/PARK7/CHGA/ACTB/PINK1/SYT4/SYT11	activated
GO:0048814	regulation of dendrite morphogenesis	22	-0.360368	-1.68501	0.0124359	0.0124359	0.0982635	881	tags=50%, list=22%, signal=39%	FBXW8/SYNE1/HECW2/CUX1/NEDD4L/ADGRB3/PTPRD/ARMCX5-GPRASP2/EEF2K/HECW1/CUX2	suppressed
GO:0031400	negative regulation of protein modification process	93	0.318114	1.5379	0.0124542	0.0124542	0.0982635	716	tags=30%, list=18%, signal=25%	BEX1/UCHL1/PPIA/HSPA1A/CDK5/DNAJA1/THY1/PARK7/HSPB1/BEX4/DBNDD2/BEX3/VPS28/CALM3/GSTP1/PRNP/TERF2IP/CALM2/DBI/BEX2/TAF7/YWHAG/CALM1/SFRP1/HSPA1B/RPS7/EIF4G1/NPM1	activated
GO:0006952	defense response	263	0.251	1.34724	0.0125424	0.0125424	0.0988097	2072	tags=63%, list=52%, signal=32%	CST3/B2M/HLA-C/HSP90AA1/GAPDH/PRDX2/PRDX1/CD81/SCG2/TUBB4B/IFI6/HLA-A/HSPA1A/TUBB/ACTG1/ABCF3/SOD1/VDAC1/PRDX5/HSPA8/PARK7/CLU/PNMA1/MIF/HLA-B/VDAC3/GSTP1/VPS35/CHGA/C1QBP/BNIP3/PHB1/HSPD1/LGALS1/VGF/ATP1B1/DDT/PHB2/BANF1/GRN/CREB3/PARP1/XRCC6/TMEM258/RTN4/GPX1/GDI1/FAU/CALM1/HMGB3/PSMB4/HRAS/SERINC3/SELENOK/RAC1/SYT11/HSPA1B/TMSB4X/GNAS/PPP2CA/EIF4G1/LGALS3BP/TUSC2/IFIT5/CDC37/DDX3X/TOLLIP/RAB14…	activated
GO:0051457	maintenance of protein location in nucleus	14	0.528017	1.69976	0.0126305	0.0126305	0.0993542	553	tags=43%, list=14%, signal=37%	CDK5/PARK7/SKP1/CHCHD10/TXN/ARL2	activated
GO:0009615	response to virus	71	0.329345	1.52954	0.012707	0.012707	0.0998058	647	tags=32%, list=16%, signal=28%	HSP90AA1/IFI6/CFL1/ABCF3/CCT5/ENO1/STMN1/HSPB1/CLU/C1QBP/LAMTOR5/BNIP3/PHB1/EIF5A/AP1S1/PHB2/BANF1/EEF1G/CREB3/CALR/ARF1/SERINC3/SELENOK	activated
GO:0050678	regulation of epithelial cell proliferation	63	0.346795	1.57723	0.0128028	0.0128028	0.100355	734	tags=32%, list=18%, signal=26%	B2M/SCG2/WDR77/NME1/ATP5F1A/ATP5IF1/EGFL7/NME2/NGFR/PHB2/GRN/MYDGF/RTN4/GPX1/FMC1/SFRP1/BAD/HRAS/EMC10/PTPRN	activated
GO:0008631	intrinsic apoptotic signaling pathway in response to oxidative stress	19	0.495519	1.72457	0.0128154	0.0128154	0.100355	1463	tags=74%, list=37%, signal=47%	PPIA/SOD1/PARK7/HSPB1/ARL6IP5/PINK1/PARP1/GPX1/NONO/P4HB/HTRA2/ATF4/RACK1/SOD2	activated
GO:0043632	modification-dependent macromolecule catabolic process	229	0.267719	1.41897	0.0128557	0.0128557	0.10037	1641	tags=49%, list=41%, signal=31%	RNF5/HSP90AB1/PSMB6/WDR77/UCHL1/UBB/HSPA1A/USP5/UBQLN2/PARK7/CLU/PSMB5/PSMC3/MAGEF1/UBC/RNF187/PSMD8/VPS28/PSMB3/SKP1/PSMD2/GABARAP/PSMA7/UBE2S/COPS3/CHMP5/BCAP31/ELOB/ELOC/PINK1/CSNK2B/ANAPC11/PSMA4/PSMC5/FBXL15/SUMO2/PSMD10/ANAPC13/DDA1/CDC34/PSMB4/FBXO2/HSPA1B/DDRGK1/RPS27A/RPS7/NEDD8/STUB1/CHMP1A/UBA52/PSMC4/PCYOX1/CHMP2A/KBTBD6/PSMC1/PSMD6/RPL11/TAF9/CHMP1B/TOLLIP/PSMB1/DDIT3/RNF6/RNF7/ADRM1…	activated
GO:0006511	ubiquitin-dependent protein catabolic process	221	0.263417	1.39331	0.0128557	0.0128557	0.10037	2065	tags=64%, list=52%, signal=33%	RNF5/HSP90AB1/PSMB6/WDR77/UCHL1/HSPA1A/USP5/UBQLN2/PARK7/CLU/PSMB5/PSMC3/MAGEF1/RNF187/PSMD8/VPS28/PSMB3/SKP1/PSMD2/GABARAP/PSMA7/UBE2S/COPS3/CHMP5/BCAP31/ELOB/ELOC/PINK1/CSNK2B/ANAPC11/PSMA4/PSMC5/FBXL15/SUMO2/PSMD10/ANAPC13/DDA1/CDC34/PSMB4/FBXO2/HSPA1B/DDRGK1/RPS7/NEDD8/STUB1/CHMP1A/PSMC4/CHMP2A/KBTBD6/PSMC1/PSMD6/RPL11/TAF9/CHMP1B/TOLLIP/PSMB1/DDIT3/RNF6/RNF7/ADRM1/HSPBP1/PPP1R11/PSMD12/RPL5/…	activated
GO:0030888	regulation of B cell proliferation	6	0.666195	1.61392	0.0130046	0.0130046	0.101381	334	tags=50%, list=8%, signal=46%	CD81/MIF/CD320	activated
GO:0032222	regulation of synaptic transmission, cholinergic	5	0.707453	1.58965	0.0131256	0.0131256	0.101897	390	tags=60%, list=10%, signal=54%	SLC18A3/ACHE/CHRNA3	activated
GO:0030890	positive regulation of B cell proliferation	5	0.707452	1.58965	0.0131256	0.0131256	0.101897	334	tags=60%, list=8%, signal=55%	CD81/MIF/CD320	activated
GO:0019730	antimicrobial humoral response	7	0.655528	1.66189	0.0131293	0.0131293	0.101897	1378	tags=100%, list=35%, signal=66%	B2M/GAPDH/HLA-A/FAU/RPL30/RPL39/RPS19	activated
GO:0051342	regulation of cyclic-nucleotide phosphodiesterase activity	3	0.851406	1.60699	0.0131937	0.0131937	0.102093	595	tags=100%, list=15%, signal=85%	CALM3/CALM2/CALM1	activated
GO:0051343	positive regulation of cyclic-nucleotide phosphodiesterase activity	3	0.851406	1.60699	0.0131937	0.0131937	0.102093	595	tags=100%, list=15%, signal=85%	CALM3/CALM2/CALM1	activated
GO:0050680	negative regulation of epithelial cell proliferation	21	0.45739	1.63091	0.0132624	0.0132624	0.102473	609	tags=38%, list=15%, signal=32%	B2M/SCG2/WDR77/ATP5F1A/ATP5IF1/NGFR/PHB2/SFRP1	activated
GO:0051926	negative regulation of calcium ion transport	13	0.553457	1.73678	0.0133578	0.0133578	0.102717	1319	tags=69%, list=33%, signal=46%	VDAC1/FKBP1B/CALM3/CALM2/TMBIM6/CALM1/GSTO1/YWHAE/SRI	activated
GO:1903170	negative regulation of calcium ion transmembrane transport	13	0.553457	1.73678	0.0133578	0.0133578	0.102717	1319	tags=69%, list=33%, signal=46%	VDAC1/FKBP1B/CALM3/CALM2/TMBIM6/CALM1/GSTO1/YWHAE/SRI	activated
GO:0045087	innate immune response	149	0.282276	1.44013	0.0133714	0.0133714	0.102717	2069	tags=67%, list=52%, signal=34%	B2M/HLA-C/HSP90AA1/GAPDH/PRDX1/TUBB4B/IFI6/HLA-A/HSPA1A/TUBB/ACTG1/HSPA8/CLU/MIF/HLA-B/CHGA/C1QBP/PHB1/HSPD1/ATP1B1/PHB2/BANF1/GRN/PARP1/XRCC6/RTN4/GDI1/FAU/CALM1/HMGB3/SERINC3/HSPA1B/PPP2CA/IFIT5/CDC37/DDX3X/TOLLIP/NONO/SAMHD1/YWHAZ/RPL13A/CDC42/FLOT1/SMIM30/LAMP2/RPSA/PPP1R14B/OPTN/LAMP1/ARL8B/YWHAE/ENDOD1/RPL39/MX1/PJA2/G3BP2/RPS19/NUB1/UBE2N/MATR3/TAX1BP1/XRCC5/DDX1/TOMM70/ASS1/HK1/ACTR2/GRB2…	activated
GO:0060316	positive regulation of ryanodine-sensitive calcium-release channel activity	4	0.772031	1.61558	0.0133924	0.0133924	0.102717	912	tags=100%, list=23%, signal=77%	CALM3/CALM2/CALM1/GSTO1	activated
GO:0071280	cellular response to copper ion	4	0.771509	1.61449	0.0133924	0.0133924	0.102717	511	tags=75%, list=13%, signal=65%	MT3/PRNP/MAP1LC3A	activated
GO:0051443	positive regulation of ubiquitin-protein transferase activity	7	0.654	1.65801	0.0135706	0.0135706	0.103932	883	tags=71%, list=22%, signal=56%	SKP1/UBE2S/PINK1/STUB1/RPS2	activated
GO:0060080	inhibitory postsynaptic potential	5	-0.718021	-1.81414	0.0136189	0.0136189	0.104051	616	tags=80%, list=15%, signal=68%	UNC13B/RIMS1/RIMS2/GRIK2	suppressed
GO:1903578	regulation of ATP metabolic process	24	0.457395	1.70398	0.013626	0.013626	0.104051	846	tags=46%, list=21%, signal=36%	UCHL1/ENO1/EIF6/FIS1/ATP5IF1/PINK1/PARP1/ARL2/TMSB4X/PPP2CA/GPD1	activated
GO:1990830	cellular response to leukemia inhibitory factor	24	0.45689	1.7021	0.0138114	0.0138114	0.105289	1157	tags=58%, list=29%, signal=42%	SLC25A5/NEFH/INA/MRPL15/NCL/CACYBP/EIF4A2/SPOCK2/EEF1E1/SRM/RPS16/SNX10/PFKP/PMM1	activated
GO:0097352	autophagosome maturation	26	0.455121	1.71784	0.0138285	0.0138285	0.105289	1599	tags=69%, list=40%, signal=42%	GABARAPL2/MAP1LC3B/GABARAP/CHMP5/MAP1LC3A/CALM1/MCOLN1/CHMP1A/CHMP2A/GABARAPL1/CHMP1B/LAMP2/VPS4A/CHMP4B/ATP2A2/CHMP2B/VPS4B/VCP	activated
GO:0051882	mitochondrial depolarization	8	0.626919	1.65426	0.013889	0.013889	0.105596	583	tags=62%, list=15%, signal=53%	IFI6/ATP5IF1/PPIF/PARP1/MLLT11	activated
GO:2000310	regulation of NMDA receptor activity	3	-0.837851	-1.69959	0.0139461	0.0139461	0.105876	650	tags=100%, list=16%, signal=84%	DAPK1/OPRM1	suppressed
GO:0032963	collagen metabolic process	14	0.522852	1.68313	0.0140012	0.0140012	0.10614	871	tags=50%, list=22%, signal=39%	CST3/PRDX5/CYGB/NPPC/RETREG2/CTSB/LARP6	activated
GO:0035137	hindlimb morphogenesis	5	-0.71337	-1.80239	0.0140348	0.0140348	0.10624	914	tags=80%, list=23%, signal=62%	RARB/LARGE1/AFF3/FMN1	suppressed
GO:0070129	regulation of mitochondrial translation	9	0.61334	1.68565	0.0140997	0.0140997	0.106578	720	tags=56%, list=18%, signal=46%	C1QBP/COA3/TSFM/NGRN/TRMT10C	activated
GO:0007338	single fertilization	34	0.395071	1.58548	0.0142442	0.0142442	0.107514	868	tags=44%, list=22%, signal=35%	RAB3A/CCT5/PARK7/CCT8/CCT7/VDAC2/SNU13/PITHD1/CCT2/TCP1/H3-3B/H3-3A/CCT3/CCT4/IGSF8	activated
GO:0099545	trans-synaptic signaling by trans-synaptic complex	3	-0.835983	-1.6958	0.0142883	0.0142883	0.107691	538	tags=100%, list=13%, signal=87%	PTPRD/TENM2	suppressed
GO:0030210	heparin biosynthetic process	4	-0.796134	-1.81902	0.0143222	0.0143222	0.107758	817	tags=100%, list=20%, signal=80%	EXT2/NDST4/EXT1	suppressed
GO:0050918	positive chemotaxis	6	0.663551	1.60752	0.0143384	0.0143384	0.107758	519	tags=50%, list=13%, signal=44%	SCG2/MIF/CREB3	activated
GO:1903146	regulation of autophagy of mitochondrion	24	0.456138	1.69929	0.0145529	0.0145529	0.109087	1073	tags=54%, list=27%, signal=40%	SLC25A5/SLC25A4/VDAC1/PARK7/ATP5IF1/BNIP3/PINK1/STUB1/HAX1/CDC37/FKBP8/TOMM7/HTRA2	activated
GO:0050801	monoatomic ion homeostasis	167	0.278698	1.44328	0.0145682	0.0145682	0.109087	1328	tags=43%, list=33%, signal=30%	B2M/ATP6V0B/ATP6V0C/SLC39A7/ATP5F1B/ATP6AP2/GHITM/CALB2/ATP6AP1/ATP6V1B2/ATP6V1D/SOD1/THY1/ATP6V1G1/ISCU/ATP6V1F/RNASEK/MT3/FKBP1B/CALM3/PRNP/SV2A/STOML2/ATP6V0D1/BNIP3/GRINA/CALM2/GLRX5/ATP1B1/CCDC115/NPPC/CALB1/HSP90B1/SLC22A17/GRN/PDK2/TMBIM6/CALR/CALM1/ARF1/MCOLN1/SELENOK/CISD1/BOLA3/SLC39A6/SLC9A6/ROGDI/ATP6V0E2/TMEM9/ATP1A3/FTH1/CYB561/GSTO1/SNX10/DDIT3/ATOX1/TPT1/LAMP2/SCO1/FKBP1A/SLC4A3/F…	activated
GO:0010917	negative regulation of mitochondrial membrane potential	4	0.76775	1.60662	0.0145989	0.0145989	0.109087	559	tags=75%, list=14%, signal=65%	ARL6IP5/BNIP3/PRELID1	activated
GO:0045837	negative regulation of membrane potential	4	0.76775	1.60662	0.0145989	0.0145989	0.109087	559	tags=75%, list=14%, signal=65%	ARL6IP5/BNIP3/PRELID1	activated
GO:0007032	endosome organization	45	0.381494	1.63295	0.0146625	0.0146625	0.109407	928	tags=40%, list=23%, signal=31%	ATP6V0B/ATP6V0C/ATP6AP2/ATP6AP1/ATP6V1D/ATP6V1F/RNASEK/VPS28/LAMTOR1/CHMP5/VPS11/LAPTM4B/RAB11A/CHMP1A/TMEM9/CHMP2A/CHMP1B/SNX10	activated
GO:0048144	fibroblast proliferation	24	0.454158	1.69192	0.0149237	0.0149237	0.110845	977	tags=50%, list=25%, signal=38%	PRDX1/MIF/GSTP1/NGFR/S100A6/GPX1/SFRP1/HRAS/BRK1/FTH1/EMD/PTGES3	activated
GO:1902236	negative regulation of endoplasmic reticulum stress-induced intrinsic apoptotic signaling pathway	10	0.605445	1.71732	0.014982	0.014982	0.110845	614	tags=60%, list=15%, signal=51%	HSPA1A/PARK7/GRINA/CREB3/TMBIM6/HYOU1	activated
GO:0034249	negative regulation of amide metabolic process	8	0.622552	1.64274	0.0149827	0.0149827	0.110845	1014	tags=75%, list=25%, signal=56%	CLU/PRNP/RTN4/PIN1/RTN3/RTN1	activated
GO:1902430	negative regulation of amyloid-beta formation	8	0.622552	1.64274	0.0149827	0.0149827	0.110845	1014	tags=75%, list=25%, signal=56%	CLU/PRNP/RTN4/PIN1/RTN3/RTN1	activated
GO:1902992	negative regulation of amyloid precursor protein catabolic process	8	0.622552	1.64274	0.0149827	0.0149827	0.110845	1014	tags=75%, list=25%, signal=56%	CLU/PRNP/RTN4/PIN1/RTN3/RTN1	activated
GO:0045730	respiratory burst	8	0.621611	1.64026	0.0149827	0.0149827	0.110845	857	tags=75%, list=21%, signal=59%	PRDX2/RAC3/GRN/SELENOK/RAC1/CD24	activated
GO:0030317	flagellated sperm motility	34	-0.299452	-1.66223	0.0150932	0.0150932	0.111348	986	tags=59%, list=25%, signal=45%	EFHC1/GAS8/SPEF2/CCNYL1/DNAAF11/CEP128/VPS13A/CFAP69/DZIP1/TACR1/QRICH2/NPHP4/CATSPER2/INPP5B/TMEM232/EFCAB6/ARMC2/PACRG/CCDC146/SLC22A14	suppressed
GO:0097722	sperm motility	34	-0.299452	-1.66223	0.0150932	0.0150932	0.111348	986	tags=59%, list=25%, signal=45%	EFHC1/GAS8/SPEF2/CCNYL1/DNAAF11/CEP128/VPS13A/CFAP69/DZIP1/TACR1/QRICH2/NPHP4/CATSPER2/INPP5B/TMEM232/EFCAB6/ARMC2/PACRG/CCDC146/SLC22A14	suppressed
GO:0043467	regulation of generation of precursor metabolites and energy	48	0.369045	1.60272	0.015174	0.015174	0.111786	707	tags=33%, list=18%, signal=28%	UCHL1/CHCHD2/GHITM/ISCU/PARK7/EIF6/BNIP3/PHLDA2/PHB2/PPIF/PINK1/ARL2/PRELID1/CISD1/COX7A2/PPP2CA	activated
GO:0032200	telomere organization	52	0.363556	1.59594	0.015338	0.015338	0.112757	837	tags=37%, list=21%, signal=29%	HSP90AA1/HSP90AB1/CCT5/CCT8/CCT7/H4C3/CCT6A/TERF2IP/NHP2/APEX1/PARP1/XRCC6/CCT2/TCP1/H3-3B/H3-3A/CCT3/CCT4/NOP10	activated
GO:0003281	ventricular septum development	15	-0.435594	-1.81531	0.0153656	0.0153656	0.112757	1904	tags=93%, list=48%, signal=49%	HECTD1/DCTN5/RBPJ/AP2B1/MDM4/CNTRL/SUFU/LUZP1/NSD2/SLIT2/SLIT3/ADAMTS19/ROBO1/ROBO2	suppressed
GO:0051345	positive regulation of hydrolase activity	83	0.320207	1.53078	0.0153706	0.0153706	0.112757	671	tags=30%, list=17%, signal=26%	S100A10/CTSD/HSPA1A/THY1/PSENEN/ARL6IP5/CALM3/HSPE1/HSPD1/NGFR/PSAP/CALM2/ZC3H15/PINK1/MTCH1/GRN/CREB3/NCSTN/PRELID1/CALM1/SFRP1/BAD/HRAS/PIN1/DDRGK1	activated
GO:1904294	positive regulation of ERAD pathway	5	0.702598	1.57874	0.0154486	0.0154486	0.112855	711	tags=60%, list=18%, signal=49%	UBQLN2/BCAP31/STUB1	activated
GO:1901857	positive regulation of cellular respiration	6	0.661281	1.60202	0.0154498	0.0154498	0.112855	559	tags=67%, list=14%, signal=57%	ISCU/PARK7/PINK1/PRELID1	activated
GO:0010310	regulation of hydrogen peroxide metabolic process	6	0.660669	1.60054	0.0154498	0.0154498	0.112855	648	tags=67%, list=16%, signal=56%	PRDX2/MT3/PINK1/RAC1	activated
GO:0032879	regulation of localization	556	0.229841	1.28373	0.0154703	0.0154703	0.112855	734	tags=24%, list=18%, signal=23%	SLC25A5/CRYAB/B2M/HSP90AA1/RBP4/CD81/NEFH/HSP90AB1/SLC18A3/UBL5/S100A10/RAB3A/SNCG/PPIA/CTSD/GHITM/ALKBH7/HSPA1A/PGRMC1/ACTG1/CDK5/SLC25A4/DNAJA1/SOD1/VDAC1/THY1/HSPA8/CALY/ISCU/UBQLN2/CCT5/RAN/ACHE/PARK7/CCT8/SNX17/CLU/FABP5/CCT7/DYNLL1/SARAF/AP2M1/ARL6IP5/FKBP1B/MIF/CCT6A/FIS1/OAZ1/VPS28/REEP5/CALM3/TMEM30A/VPS35/CHGA/PRNP/CD63/SV2A/PFKM/ATP5IF1/LAMTOR5/VAMP2/FABP3/CLIP3/ACTB/NGFR/ARL6IP1/BSG/G…	activated
GO:0051099	positive regulation of binding	25	0.44638	1.66557	0.0155183	0.0155183	0.113008	1020	tags=52%, list=26%, signal=39%	B2M/NME1/RAN/STMN1/LAMTOR5/TXN/EDF1/PIN1/DDRGK1/PPP2CA/EIF4G1/RPL11/FLOT1	activated
GO:0000028	ribosomal small subunit assembly	13	0.545546	1.71195	0.0155346	0.0155346	0.113008	1819	tags=100%, list=46%, signal=55%	MRPS7/RPS5/FAU/RPS15/RPS28/RPSA/RPS14/RPS19/RPS27L/XRCC5/RRP7A/RPS27/PRKDC	activated
GO:0002931	response to ischemia	14	0.516856	1.66383	0.0155678	0.0155678	0.113092	711	tags=50%, list=18%, signal=41%	UCHL1/FAIM2/NPPC/PPIF/PINK1/HYOU1/STUB1	activated
GO:0000422	autophagy of mitochondrion	53	0.361379	1.59018	0.0156833	0.0156833	0.113773	1674	tags=60%, list=42%, signal=35%	SLC25A5/SLC25A4/VDAC1/PARK7/GABARAPL2/MAP1LC3B/ATP5IF1/FUNDC1/BNIP3/GABARAP/PHB2/PINK1/FUNDC2/MAP1LC3A/STUB1/HAX1/GABARAPL1/CDC37/FKBP8/TOMM7/HTRA2/OPTN/NIPSNAP1/EIF2S1/EIF2AK1/TIMM23/CISD2/NIPSNAP3A/GSK3A/UBE2A/ATP13A2/WIPI2	activated
GO:0031468	nuclear membrane reassembly	12	0.570314	1.73259	0.0157852	0.0157852	0.114301	1720	tags=100%, list=43%, signal=57%	CHMP5/BANF1/CHMP1A/CHMP2A/CHMP1B/VPS4A/UBE2I/CHMP4B/CHMP2B/VPS4B/BROX/NSFL1C	activated
GO:0001964	startle response	8	-0.548021	-1.73751	0.0158002	0.0158002	0.114301	332	tags=62%, list=8%, signal=57%	PRKN/CNTNAP2/CSMD1/CTNNA2/GRID2	suppressed
GO:0046753	non-lytic viral release	9	0.6091	1.67399	0.0158218	0.0158218	0.114301	1564	tags=100%, list=39%, signal=61%	CHMP5/CHMP1A/CHMP2A/CHMP1B/VPS4A/ARL8B/CHMP4B/CHMP2B/VPS4B	activated
GO:0021783	preganglionic parasympathetic fiber development	4	-0.791614	-1.80869	0.015881	0.015881	0.114412	835	tags=100%, list=21%, signal=79%	PLXNA4/SEMA3A/NAV2	suppressed
GO:0048486	parasympathetic nervous system development	4	-0.791614	-1.80869	0.015881	0.015881	0.114412	835	tags=100%, list=21%, signal=79%	PLXNA4/SEMA3A/NAV2	suppressed
GO:2000434	regulation of protein neddylation	13	0.544602	1.70899	0.0159304	0.0159304	0.11461	1297	tags=77%, list=33%, signal=52%	COPS7A/COPS3/COPS8/COPS6/COPS5/RPL11/GPS1/COPS9/RPL5/COPS4	activated
GO:0030199	collagen fibril organization	7	-0.595451	-1.73953	0.015967	0.015967	0.114622	796	tags=71%, list=20%, signal=57%	COL18A1/EXT1/ADAMTS19/TLL1/COL28A1	suppressed
GO:0006995	cellular response to nitrogen starvation	7	0.645686	1.63694	0.0159979	0.0159979	0.114622	841	tags=71%, list=21%, signal=56%	GABARAPL2/MAP1LC3B/GABARAP/MAP1LC3A/GABARAPL1	activated
GO:0043562	cellular response to nitrogen levels	7	0.645686	1.63694	0.0159979	0.0159979	0.114622	841	tags=71%, list=21%, signal=56%	GABARAPL2/MAP1LC3B/GABARAP/MAP1LC3A/GABARAPL1	activated
GO:0016485	protein processing	48	0.367577	1.59634	0.0161582	0.0161582	0.115612	634	tags=33%, list=16%, signal=28%	S100A10/ATP6AP2/SEC11C/ENO1/PSENEN/SPCS1/PRNP/STOML2/PGK1/PCSK1N/ECEL1/PARP1/TMEM208/NCSTN/BAD/SCG5	activated
GO:0072599	establishment of protein localization to endoplasmic reticulum	22	0.464421	1.68264	0.0162168	0.0162168	0.115873	1666	tags=77%, list=42%, signal=45%	SRP14/SRPRA/SPCS1/HSPA5/SRP9/SRPRB/SPCS3/SEC61B/SRP72/SEC62/SSR3/SEC61G/CHMP4B/SRP54/SGTB/SPCS2/SRP19	activated
GO:0071806	protein transmembrane transport	29	0.425314	1.64569	0.0162498	0.0162498	0.11595	1565	tags=69%, list=39%, signal=42%	HSPA8/TOMM22/HSPD1/HSPA5/TIMM17A/TOMM20/RAB11A/TOMM7/TIMM17B/TOMM40/SEC61B/SEC62/TMED10/DNAJC19/SEC61G/PAM16/TIMM23/SRP54/BLOC1S6/TOMM70	activated
GO:0016239	positive regulation of macroautophagy	26	0.447496	1.68906	0.0164271	0.0164271	0.116926	1630	tags=69%, list=41%, signal=41%	SLC25A5/SLC25A4/VDAC1/MOAP1/ATP5IF1/SCOC/BNIP3/PINK1/DDRGK1/STUB1/CDC37/TOMM7/SUPT5H/OPTN/EIF2AK1/PAFAH1B2/UBE2A/PIP4K2B	activated
GO:1903900	regulation of viral life cycle	29	0.4242	1.64138	0.0164314	0.0164314	0.116926	1335	tags=55%, list=33%, signal=37%	LY6E/PPIA/LGALS1/BSG/BANF1/CSNK2B/KPNA2/PPID/IFIT5/DDX3X/P4HB/HACD3/VPS4A/SNX3/MX1/RAD23A	activated
GO:0072595	maintenance of protein localization in organelle	22	0.464119	1.68154	0.0165918	0.0165918	0.117907	1623	tags=73%, list=41%, signal=43%	CDK5/PARK7/SKP1/HSPA5/CHCHD10/PINK1/TXN/ARL2/RER1/TMED2/ARL2BP/INSIG1/OS9/KDELR1/RANGAP1/HK1	activated
GO:0048668	collateral sprouting	8	-0.542417	-1.71975	0.0167365	0.0167365	0.118773	974	tags=75%, list=24%, signal=57%	ULK2/NIN/EPHA7/EFNA5/DCC/PRKG1	suppressed
GO:0070059	intrinsic apoptotic signaling pathway in response to endoplasmic reticulum stress	19	0.486235	1.69226	0.0168023	0.0168023	0.119079	647	tags=47%, list=16%, signal=40%	HSPA1A/PARK7/GRINA/ERP29/CREB3/TMBIM6/HYOU1/SERINC3/SELENOK	activated
GO:0070098	chemokine-mediated signaling pathway	4	-0.787475	-1.79923	0.0168553	0.0168553	0.119292	519	tags=75%, list=13%, signal=65%	SLIT2/SLIT3/ROBO1	suppressed
GO:0061844	antimicrobial humoral immune response mediated by antimicrobial peptide	6	0.655363	1.58768	0.0170059	0.0170059	0.120196	1378	tags=100%, list=35%, signal=66%	B2M/GAPDH/FAU/RPL30/RPL39/RPS19	activated
GO:0044571	[2Fe-2S] cluster assembly	5	0.698735	1.57006	0.0170748	0.0170748	0.120357	939	tags=80%, list=24%, signal=61%	ISCU/GLRX5/NDUFAB1/NFS1	activated
GO:0160063	multi-pass transmembrane protein insertion into ER membrane	5	0.698712	1.57001	0.0170748	0.0170748	0.120357	497	tags=60%, list=12%, signal=53%	WDR83OS/TMEM147/RAB5IF	activated
GO:0099504	synaptic vesicle cycle	108	0.302667	1.49686	0.0172581	0.0172581	0.121485	698	tags=29%, list=18%, signal=24%	ATP6V0C/RAB3A/SNCG/ATP6AP2/ACTG1/CDK5/ATP6AP1/ATP6V1B2/ATP6V1D/ATP6V1G1/PARK7/TPRG1L/ATP6V1F/ATP6V1G2/AP2M1/SV2A/ATP6V0D1/VAMP2/ACTB/CLTA/CLTB/ARHGDIA/SNCB/AP2S1/SYNGR3/CANX/ATP6V1E1/SYT4/AP3M2/SYT11/ARPC3	activated
GO:0008015	blood circulation	115	-0.18921	-1.53491	0.0174917	0.0174917	0.122721	612	tags=27%, list=15%, signal=23%	TRPM4/KCND2/NEDD4L/TRPC1/KCNJ3/TACR1/PDE3A/RYR2/SLIT2/TTN/RNLS/FGF12/ADCY6/CELF2/EXT1/SPTBN4/SLC8A3/CACNB2/TMEM161B/DMD/IMMP2L/PDE4D/SGCZ/SVEP1/NAV2/CHRM2/CACNA1C/CACNA1D/ASIC2/LPA/PRKG1	suppressed
GO:0019371	cyclooxygenase pathway	4	0.755712	1.58143	0.0174944	0.0174944	0.122721	977	tags=100%, list=25%, signal=76%	PTGDS/CBR1/PTGES2/PTGES3	activated
GO:0044088	regulation of vacuole organization	16	0.492152	1.63102	0.0175382	0.0175382	0.122721	632	tags=44%, list=16%, signal=37%	RNF5/MOAP1/UBQLN2/PINK1/GRN/LAPTM4B/MCOLN1	activated
GO:0042921	nuclear receptor-mediated glucocorticoid signaling pathway	5	0.696666	1.56541	0.0175394	0.0175394	0.122721	977	tags=80%, list=25%, signal=60%	PHB1/YWHAH/CALR/PTGES3	activated
GO:1904356	regulation of telomere maintenance via telomere lengthening	23	0.461287	1.69223	0.0175512	0.0175512	0.122721	977	tags=48%, list=25%, signal=36%	HSP90AA1/CCT5/CCT8/CCT7/CCT6A/PARP1/CCT2/TCP1/CCT3/CCT4/PTGES3	activated
GO:1905521	regulation of macrophage migration	8	0.615797	1.62492	0.0176073	0.0176073	0.122949	554	tags=50%, list=14%, signal=43%	CD81/MIF/DDT/RTN4	activated
GO:0002228	natural killer cell mediated immunity	13	0.541351	1.69879	0.0177114	0.0177114	0.123275	230	tags=38%, list=6%, signal=36%	PRDX1/TUBB4B/HLA-A/TUBB/HLA-B	activated
GO:0042267	natural killer cell mediated cytotoxicity	13	0.541351	1.69879	0.0177114	0.0177114	0.123275	230	tags=38%, list=6%, signal=36%	PRDX1/TUBB4B/HLA-A/TUBB/HLA-B	activated
GO:0006140	regulation of nucleotide metabolic process	25	0.443366	1.65432	0.0177484	0.0177484	0.123275	846	tags=44%, list=21%, signal=35%	UCHL1/ENO1/EIF6/FIS1/ATP5IF1/PINK1/PARP1/ARL2/TMSB4X/PPP2CA/GPD1	activated
GO:1900542	regulation of purine nucleotide metabolic process	25	0.443366	1.65432	0.0177484	0.0177484	0.123275	846	tags=44%, list=21%, signal=35%	UCHL1/ENO1/EIF6/FIS1/ATP5IF1/PINK1/PARP1/ARL2/TMSB4X/PPP2CA/GPD1	activated
GO:0060236	regulation of mitotic spindle organization	18	0.484251	1.65559	0.0178563	0.0178563	0.123696	1587	tags=78%, list=40%, signal=47%	HSPA1A/CHMP5/HSPA1B/CHMP1A/CHMP2A/CHMP1B/MAP9/DCTN1/CLTC/CHMP4B/DYNC1H1/CHMP2B/VPS4B/FSD1	activated
GO:0090224	regulation of spindle organization	18	0.484251	1.65559	0.0178563	0.0178563	0.123696	1587	tags=78%, list=40%, signal=47%	HSPA1A/CHMP5/HSPA1B/CHMP1A/CHMP2A/CHMP1B/MAP9/DCTN1/CLTC/CHMP4B/DYNC1H1/CHMP2B/VPS4B/FSD1	activated
GO:0034766	negative regulation of monoatomic ion transmembrane transport	23	0.459931	1.68726	0.0179266	0.0179266	0.123945	595	tags=39%, list=15%, signal=33%	VDAC1/ISCU/FKBP1B/CALM3/CALM2/YWHAQ/PPIF/TMBIM6/CALM1	activated
GO:2001138	regulation of phospholipid transport	4	0.754556	1.57901	0.017977	0.017977	0.123945	559	tags=75%, list=14%, signal=65%	TMEM30A/DBI/PRELID1	activated
GO:2001140	positive regulation of phospholipid transport	4	0.754556	1.57901	0.017977	0.017977	0.123945	559	tags=75%, list=14%, signal=65%	TMEM30A/DBI/PRELID1	activated
GO:0030166	proteoglycan biosynthetic process	13	-0.445744	-1.76316	0.018004	0.018004	0.123945	985	tags=69%, list=25%, signal=52%	HS2ST1/PXYLP1/CHSY1/EXT2/NDST4/XYLT1/EXT1/HS6ST3/CHSY3	suppressed
GO:0019228	neuronal action potential	12	-0.474763	-1.80475	0.0180321	0.0180321	0.123945	880	tags=92%, list=22%, signal=72%	SCN1A/SCN9A/SCN8A/KCNMB2/ANK3/HCN1/KCND2/FGF12/GRIA1/KCNQ3/GRIK2	suppressed
GO:0043277	apoptotic cell clearance	7	-0.588679	-1.71974	0.0180347	0.0180347	0.123945	973	tags=71%, list=24%, signal=54%	SCARB1/MERTK/XKR4/XKR6/CD36	suppressed
GO:0003179	heart valve morphogenesis	9	-0.516876	-1.73205	0.0180635	0.0180635	0.12398	519	tags=56%, list=13%, signal=48%	SLIT2/SLIT3/ADAMTS19/ROBO1/ROBO2	suppressed
GO:0010799	regulation of peptidyl-threonine phosphorylation	6	0.652494	1.58073	0.0181174	0.0181174	0.124186	715	tags=67%, list=18%, signal=55%	CALM3/CALM2/CALM1/EIF4G1	activated
GO:0043388	positive regulation of DNA binding	8	0.613536	1.61895	0.0182635	0.0182635	0.125024	671	tags=62%, list=17%, signal=52%	NME1/LAMTOR5/TXN/EDF1/DDRGK1	activated
GO:0008652	amino acid biosynthetic process	20	0.460846	1.62318	0.0183173	0.0183173	0.125228	760	tags=45%, list=19%, signal=37%	PYCR2/PARK7/PCBD1/OAT/GOT1/SEPHS2/SERINC3/ENOPH1/AASDHPPT	activated
GO:0019369	arachidonate metabolic process	9	0.602731	1.65649	0.0184049	0.0184049	0.125569	1084	tags=78%, list=27%, signal=57%	PTGDS/CBR1/GPX4/GPX1/PTGES2/PTGES3/MGST3	activated
GO:1990868	response to chemokine	6	-0.634025	-1.72471	0.0184393	0.0184393	0.125569	519	tags=67%, list=13%, signal=58%	SLIT2/SLIT3/LRCH1/ROBO1	suppressed
GO:1990869	cellular response to chemokine	6	-0.634025	-1.72471	0.0184393	0.0184393	0.125569	519	tags=67%, list=13%, signal=58%	SLIT2/SLIT3/LRCH1/ROBO1	suppressed
GO:0048199	vesicle targeting, to, from or within Golgi	14	0.510133	1.64218	0.0185051	0.0185051	0.125853	1272	tags=64%, list=32%, signal=44%	TRAPPC1/TMED9/TRAPPC5/TRAPPC4/TRAPPC2L/PEF1/ARFGAP2/TMED2/TMED10	activated
GO:2000242	negative regulation of reproductive process	11	0.562576	1.65762	0.0185726	0.0185726	0.126148	558	tags=45%, list=14%, signal=39%	PTGDS/WDR77/SOD1/NPPC/CALR	activated
GO:0071705	nitrogen compound transport	559	0.226567	1.26515	0.0187746	0.0187746	0.127354	1981	tags=56%, list=50%, signal=33%	SLC25A5/HSP90AA1/RBP4/CD81/SCG2/TUBA1A/SLC18A3/RAB3A/CBLN1/SNCG/PPIA/PGRMC1/CDK5/SLC25A4/ATP6AP1/DNAJA1/PDIA4/HSPA8/RANBP6/RAN/ARL1/ACHE/PARK7/HSPB1/SNX17/CLU/GABARAPL2/DYNLL1/ARF5/AP2M1/ARL6IP5/FKBP1B/SRPRA/OAZ1/VPS28/CETN2/VDAC3/TMED9/TOMM22/TMEM30A/VPS35/CHGA/CD63/SV2A/PFKM/UBE2Q1/NDUFA13/VAMP2/NSG1/CLIP3/HSPD1/ACTB/PRAF2/NGFR/CLTA/CD320/ARL6IP1/BSG/VGF/GABARAP/PSAP/HSPA5/CLTB/YWHAH/HSPA4/COPE…	activated
GO:0043647	inositol phosphate metabolic process	13	-0.444237	-1.7572	0.0189117	0.0189117	0.128118	419	tags=38%, list=11%, signal=35%	INPP5B/PLCB1/PPIP5K1/PRKG1/INPP4B	suppressed
GO:0043154	negative regulation of cysteine-type endopeptidase activity involved in apoptotic process	15	0.505643	1.64493	0.0190179	0.0190179	0.128504	915	tags=47%, list=23%, signal=36%	IFI6/LAMTOR5/ARL6IP1/GPX1/CDKN2D/DNAJB6/DDX3X	activated
GO:2000117	negative regulation of cysteine-type endopeptidase activity	15	0.505643	1.64493	0.0190179	0.0190179	0.128504	915	tags=47%, list=23%, signal=36%	IFI6/LAMTOR5/ARL6IP1/GPX1/CDKN2D/DNAJB6/DDX3X	activated
GO:0033146	regulation of intracellular estrogen receptor signaling pathway	9	0.601019	1.65179	0.0190507	0.0190507	0.128559	671	tags=56%, list=17%, signal=46%	WBP2/PHB2/VPS11/PARP1/DDRGK1	activated
GO:0007213	G protein-coupled acetylcholine receptor signaling pathway	7	-0.584739	-1.70823	0.0191834	0.0191834	0.129287	432	tags=57%, list=11%, signal=51%	ITPR1/OPRM1/PLCB1/CHRM2	suppressed
GO:1905906	regulation of amyloid fibril formation	9	0.600573	1.65056	0.019266	0.019266	0.129677	599	tags=56%, list=15%, signal=47%	CRYAB/PFDN6/CLU/VBP1/PFDN2	activated
GO:0097212	lysosomal membrane organization	8	0.610958	1.61215	0.0193571	0.0193571	0.130122	1556	tags=100%, list=39%, signal=61%	HSPA8/CHMP5/LAPTM4B/CHMP1A/CHMP2A/CHMP1B/CHMP4B/CHMP2B	activated
GO:0045930	negative regulation of mitotic cell cycle	40	-0.263491	-1.53006	0.0193925	0.0193925	0.130129	2948	tags=100%, list=74%, signal=26%	NABP2/CDKN1B/AURKAIP1/RAD21/VPS4A/RPA2/IK/DYNC1LI1/RPL26/RPS27L/BUB3/BABAM1/BTG3/NAE1/FHL1/PRKDC/TPR/BRD7/MSH2/CDC14B/CDK5RAP2/STK33/TAOK1/ABL1/ATR/YTHDC2/FOXN3/CRADD/PKD2/BABAM2/RAD9A/CHFR/KLHL22/MYO16/CTDSPL/BRINP2/CACNB4/UIMC1/NEK11	suppressed
GO:0006099	tricarboxylic acid cycle	15	0.505005	1.64285	0.019408	0.019408	0.130129	1737	tags=87%, list=44%, signal=49%	MDH2/IDH3G/MDH1/IDH3B/PDHA1/PDHB/FH/SUCLA2/IDH3A/SUCLG1/OGDHL/SDHC/SDHA	activated
GO:0021545	cranial nerve development	10	-0.505026	-1.78303	0.0196082	0.0196082	0.131212	396	tags=50%, list=10%, signal=45%	PLXNA4/EXT1/KCNC2/SEMA3A/NAV2	suppressed
GO:1903421	regulation of synaptic vesicle recycling	16	0.485579	1.60924	0.0196698	0.0196698	0.131212	698	tags=44%, list=18%, signal=36%	ACTG1/CDK5/PARK7/AP2M1/ACTB/SYT11/ARPC3	activated
GO:0019076	viral release from host cell	16	0.485359	1.60851	0.0196698	0.0196698	0.131212	1973	tags=94%, list=49%, signal=48%	PPIA/CHMP5/CHMP1A/CHMP2A/PPID/CHMP1B/VPS4A/ARL8B/CHMP4B/CHMP2B/VPS4B/DDB1/VAPA/RAB7A/VAPB	activated
GO:0035891	exit from host cell	16	0.485359	1.60851	0.0196698	0.0196698	0.131212	1973	tags=94%, list=49%, signal=48%	PPIA/CHMP5/CHMP1A/CHMP2A/PPID/CHMP1B/VPS4A/ARL8B/CHMP4B/CHMP2B/VPS4B/DDB1/VAPA/RAB7A/VAPB	activated
GO:0010286	heat acclimation	3	0.834588	1.57525	0.0199213	0.0199213	0.13255	662	tags=100%, list=17%, signal=83%	HSPA1A/HSBP1/HSPA1B	activated
GO:0070370	cellular heat acclimation	3	0.834588	1.57525	0.0199213	0.0199213	0.13255	662	tags=100%, list=17%, signal=83%	HSPA1A/HSBP1/HSPA1B	activated
GO:0000338	protein deneddylation	8	0.609198	1.6075	0.0200132	0.0200132	0.132824	1563	tags=100%, list=39%, signal=61%	COPS7A/COPS3/COPS8/COPS6/COPS5/GPS1/COPS4/COPS2	activated
GO:0046761	viral budding from plasma membrane	8	0.608947	1.60684	0.0200132	0.0200132	0.132824	1564	tags=100%, list=39%, signal=61%	CHMP5/CHMP1A/CHMP2A/CHMP1B/VPS4A/CHMP4B/CHMP2B/VPS4B	activated
GO:0051101	regulation of DNA binding	13	0.533613	1.67451	0.0200861	0.0200861	0.132894	671	tags=54%, list=17%, signal=45%	NME1/LAMTOR5/TXN/CSNK2B/EDF1/SUMO3/DDRGK1	activated
GO:0070593	dendrite self-avoidance	7	-0.582135	-1.70062	0.0201023	0.0201023	0.132894	479	tags=71%, list=12%, signal=63%	EMB/CNTN6/EXT1/DSCAM/CNTN4	suppressed
GO:0071787	endoplasmic reticulum tubular network formation	4	0.746422	1.56199	0.0201487	0.0201487	0.132894	1014	tags=100%, list=25%, signal=75%	ARL6IP1/RTN4/RTN3/RTN1	activated
GO:0051952	regulation of amine transport	23	0.453793	1.66474	0.0201847	0.0201847	0.132894	656	tags=43%, list=16%, signal=37%	SLC18A3/SNCG/ARL6IP5/CHGA/SV2A/ARL6IP1/CHRNA3/PINK1/SYT4/SYT11	activated
GO:1903895	negative regulation of IRE1-mediated unfolded protein response	3	0.830321	1.56719	0.0201851	0.0201851	0.132894	679	tags=100%, list=17%, signal=83%	HSPA5/DDRGK1/DNAJB9	activated
GO:0106035	protein maturation by [4Fe-4S] cluster transfer	3	0.829819	1.56624	0.0201851	0.0201851	0.132894	681	tags=100%, list=17%, signal=83%	GLRX5/CIAO2B/BOLA3	activated
GO:0034763	negative regulation of transmembrane transport	35	0.401643	1.61081	0.0202221	0.0202221	0.132894	916	tags=43%, list=23%, signal=33%	VDAC1/ISCU/FABP5/ARL6IP5/FKBP1B/OAZ1/CALM3/CALM2/YWHAQ/PPIF/TMBIM6/CALM1/PEA15/GSTO1/OAZ2	activated
GO:0034332	adherens junction organization	16	-0.404125	-1.70951	0.0202273	0.0202273	0.132894	1098	tags=62%, list=28%, signal=45%	NUMB/CDH2/DLG5/FER/PLEKHA7/CDH10/CDHR3/CDH7/CDH9/CDH18	suppressed
GO:0007080	mitotic metaphase chromosome alignment	17	0.486262	1.64058	0.0203172	0.0203172	0.133317	1631	tags=76%, list=41%, signal=45%	CHMP5/RAB11A/CHMP1A/NUDC/CHMP2A/CHMP1B/DCTN2/VPS4A/CHMP4B/KPNB1/CHMP2B/VPS4B/MAPRE1	activated
GO:0008104	protein localization	799	0.217692	1.22893	0.0205769	0.0205769	0.134716	1567	tags=42%, list=39%, signal=32%	HSP90AA1/WDR83OS/RBP4/CD81/TMEM147/CUTA/SCG2/TUBA1A/HSP90AB1/UBL5/S100A10/RAB3A/EMC4/CBLN1/SNCG/PPIA/CTSD/RRAGA/PGRMC1/ACTG1/CDK5/ATP6AP1/SRP14/ATP6V1D/DNAJA1/THY1/MOAP1/PDIA4/HSPA8/RANBP6/CCT5/RAN/ARL1/YWHAB/ACHE/PARK7/HSPB1/CCT8/SNX17/CLU/CCT7/GABARAPL2/HTATSF1/DYNLL1/ARF5/AP2M1/ARL6IP5/FKBP1B/H4C3/SRPRA/CCT6A/FIS1/OAZ1/VPS28/CETN2/TMED9/SPCS1/TOMM22/TMEM30A/VPS35/CHGA/PRNP/CD63/PFKM/UBE2Q1/ATP…	activated
GO:0006778	porphyrin-containing compound metabolic process	15	0.503596	1.63827	0.0205821	0.0205821	0.134716	1566	tags=73%, list=39%, signal=45%	PGRMC1/ATP5IF1/UROD/TMEM14C/NFE2L1/BLVRA/SUCLA2/EIF2AK1/ALAS1/HMOX2/TMEM14A	activated
GO:0007007	inner mitochondrial membrane organization	17	0.485859	1.63922	0.0207042	0.0207042	0.135252	1355	tags=71%, list=34%, signal=47%	GHITM/MICOS13/NDUFA13/CHCHD10/PINK1/HSPA9/TIMM13/TIMM8B/MICOS10/TIMM10B/SAMM50/IMMT	activated
GO:1904752	regulation of vascular associated smooth muscle cell migration	8	-0.531038	-1.68367	0.0207157	0.0207157	0.135252	1875	tags=100%, list=47%, signal=53%	TPM1/FGF9/SSH1/DOCK4/PTPN1/GNA12/PRKG1	suppressed
GO:1903715	regulation of aerobic respiration	15	0.503368	1.63753	0.0209742	0.0209742	0.136614	692	tags=47%, list=17%, signal=39%	ISCU/PARK7/BNIP3/PPIF/PINK1/ARL2/COX7A2	activated
GO:0006108	malate metabolic process	3	0.826305	1.55961	0.0209767	0.0209767	0.136614	695	tags=100%, list=17%, signal=83%	MDH2/MDH1/FH	activated
GO:0031290	retinal ganglion cell axon guidance	7	-0.577991	-1.68852	0.0210213	0.0210213	0.136734	774	tags=71%, list=19%, signal=58%	PTPRM/EPHA7/SLIT2/EFNA5/ROBO2	suppressed
GO:0050435	amyloid-beta metabolic process	16	0.482345	1.59852	0.0212278	0.0212278	0.137906	1014	tags=56%, list=25%, signal=42%	CLU/PSENEN/PRNP/APEH/NCSTN/RTN4/PIN1/RTN3/RTN1	activated
GO:2000774	positive regulation of cellular senescence	4	0.742917	1.55466	0.0213552	0.0213552	0.138561	823	tags=75%, list=21%, signal=60%	B2M/YPEL3/EEF1E1	activated
GO:0051222	positive regulation of protein transport	68	0.337942	1.55508	0.0215012	0.0215012	0.139165	1396	tags=50%, list=35%, signal=33%	HSP90AA1/RBP4/CD81/PPIA/PGRMC1/RAN/ACHE/DYNLL1/OAZ1/VPS28/TMEM30A/VPS35/PFKM/VAMP2/BSG/BCAP31/PRKAR1A/BAD/PPID/TMEM97/EMD/OAZ2/APBB3/NNAT/LRRC8A/CDC42/TMEM132A/B3GAT3/YWHAE/TMED10/SRI/PRKACA/MPC2/RACK1	activated
GO:0002250	adaptive immune response	56	0.354217	1.57575	0.0215015	0.0215015	0.139165	693	tags=29%, list=17%, signal=24%	B2M/HLA-C/CD81/HLA-A/HSPA8/CLU/HLA-B/C1QBP/PHB1/HSPD1/LGALS1/YWHAG/OTUB1/HRAS/MCOLN1/PDIA3	activated
GO:0002819	regulation of adaptive immune response	35	0.398797	1.59939	0.0216289	0.0216289	0.139815	482	tags=26%, list=12%, signal=23%	B2M/HLA-C/CD81/HLA-A/HSPA8/HLA-B/HSPD1/LGALS1/YWHAG	activated
GO:0006081	cellular aldehyde metabolic process	22	0.455689	1.651	0.0216666	0.0216666	0.139886	1695	tags=86%, list=43%, signal=50%	TPI1/PARK7/PNPO/TALDO1/TKT/AKR7A2/AKR1C1/ALDH2/GLO1/PDXP/ADH5/DKK3/PNKD/GRHPR/HAGH/RDH11/ALDH3A2/ESD/PDXK	activated
GO:0002376	immune system process	424	0.232319	1.28556	0.0217785	0.0217785	0.140435	1280	tags=35%, list=32%, signal=27%	SLC25A5/PTGDS/B2M/HLA-C/HSP90AA1/GAPDH/RBP4/PRDX2/PRDX1/CD81/SCG2/TUBB4B/IFI6/SLC39A7/PPIA/CTSD/HLA-A/SBDS/HSPA1A/TUBB/ACTG1/SOD1/THY1/HSPA8/PARK7/CLU/RAC3/EIF6/PNMA1/FKBP1B/H4C3/MIF/HLA-B/CHGA/PRNP/C1QBP/ATP5IF1/STOML2/VAMP2/PHB1/HSPD1/LGALS1/ACTB/CD320/BSG/CHMP5/ATP1B1/S100A13/PPP2R1A/DDT/PRKAR1A/PHB2/BANF1/PITHD1/SELENOW/PAF1/YWHAG/GRN/CREB3/PARP1/PRMT1/TMBIM6/XRCC6/NCSTN/RTN4/TMEM14C/CALR/PRE…	activated
GO:0048015	phosphatidylinositol-mediated signaling	8	-0.527519	-1.67251	0.0218861	0.0218861	0.140882	1889	tags=100%, list=47%, signal=53%	INPP5F/PIK3C2A/PIK3CA/PIK3C3/PLCB4/PLCB1/PLCH1	suppressed
GO:0006414	translational elongation	27	0.420175	1.60056	0.0219256	0.0219256	0.140882	1396	tags=63%, list=35%, signal=41%	EEF1A2/TUFM/TSFM/EIF5A/EEF1G/EEF1B2/SRP9/DDRGK1/MRPL44/RPLP2/SELENOT/EEF1A1/RPLP1/EEF2/AARS1/TCF25/RACK1	activated
GO:0010770	positive regulation of cell morphogenesis	13	-0.438349	-1.73391	0.0219375	0.0219375	0.140882	2246	tags=100%, list=56%, signal=44%	PRKDC/CAMK2B/PAFAH1B1/DHX36/CAPRIN2/IL1RAPL1/FBXW8/CUX1/PTPRD/ARMCX5-GPRASP2/EEF2K/CUX2	suppressed
GO:0070071	proton-transporting two-sector ATPase complex assembly	7	0.633384	1.60575	0.0219556	0.0219556	0.140882	810	tags=71%, list=20%, signal=57%	ATP5F1D/TMEM70/CCDC115/FMC1/TMEM9	activated
GO:0031109	microtubule polymerization or depolymerization	53	0.355767	1.56549	0.0222797	0.0222797	0.142175	1066	tags=40%, list=27%, signal=29%	CRYAB/TUBB4A/TUBA1A/HSPA1A/STMN1/CLIP3/TUBG1/STMN3/FKBP4/ARL2/RAC1/HSPA1B/TPPP3/BLOC1S2/SSNA1/STMN2/STMN4/MAPRE3/DCTN1/MAP1B/CDKN1B	activated
GO:0009309	amine biosynthetic process	9	0.591023	1.62431	0.0222817	0.0222817	0.142175	916	tags=67%, list=23%, signal=51%	PARK7/OAZ1/VPS35/ALDH2/SRM/OAZ2	activated
GO:0042401	biogenic amine biosynthetic process	9	0.591023	1.62431	0.0222817	0.0222817	0.142175	916	tags=67%, list=23%, signal=51%	PARK7/OAZ1/VPS35/ALDH2/SRM/OAZ2	activated
GO:0033615	mitochondrial proton-transporting ATP synthase complex assembly	4	0.740836	1.5503	0.0223204	0.0223204	0.142175	588	tags=75%, list=15%, signal=64%	ATP5F1D/TMEM70/FMC1	activated
GO:0043461	proton-transporting ATP synthase complex assembly	4	0.740836	1.5503	0.0223204	0.0223204	0.142175	588	tags=75%, list=15%, signal=64%	ATP5F1D/TMEM70/FMC1	activated
GO:0046826	negative regulation of protein export from nucleus	4	0.740407	1.5494	0.0223204	0.0223204	0.142175	457	tags=75%, list=11%, signal=66%	CDK5/PARK7/TXN	activated
GO:1902956	regulation of mitochondrial electron transport, NADH to ubiquinone	5	0.684674	1.53846	0.0224178	0.0224178	0.142621	440	tags=60%, list=11%, signal=53%	ISCU/PARK7/PINK1	activated
GO:0002700	regulation of production of molecular mediator of immune response	26	0.438396	1.65471	0.0225707	0.0225707	0.143419	679	tags=38%, list=17%, signal=32%	B2M/RBP4/CD81/HLA-A/MIF/PHB1/PHB2/TMBIM6/RTN4/DNAJB9	activated
GO:0043271	negative regulation of monoatomic ion transport	25	0.435675	1.62562	0.0225987	0.0225987	0.143423	1319	tags=56%, list=33%, signal=38%	VDAC1/ISCU/FKBP1B/CALM3/CALM2/YWHAQ/PPIF/TMBIM6/CALM1/GSTO1/ATF4/YWHAE/SERPINE2/SRI	activated
GO:0006089	lactate metabolic process	5	0.68426	1.53753	0.0226501	0.0226501	0.14344	245	tags=60%, list=6%, signal=56%	LDHA/PARK7/LDHB	activated
GO:0046839	phospholipid dephosphorylation	14	-0.423861	-1.69775	0.0226749	0.0226749	0.14344	2304	tags=100%, list=58%, signal=42%	MTMR9/PIP4P2/SYNJ1/INPP5F/INPP5A/MTMR1/PLPP1/PLPPR5/MTMR3/MTM1/MTMR12/INPP5B/INPP4B	suppressed
GO:0030595	leukocyte chemotaxis	35	0.397451	1.594	0.0226839	0.0226839	0.14344	648	tags=34%, list=16%, signal=29%	SCG2/PPIA/SBDS/MIF/CHGA/C1QBP/BSG/DDT/CREB3/CALR/PPIB/RAC1	activated
GO:0008038	neuron recognition	19	-0.384949	-1.71947	0.0227831	0.0227831	0.143736	570	tags=53%, list=14%, signal=45%	OPCML/CNTN6/NCAM2/EXT1/DSCAM/EPHA3/CNTNAP2/CNTN4/ROBO1/ROBO2	suppressed
GO:0006613	cotranslational protein targeting to membrane	16	0.479369	1.58866	0.0227858	0.0227858	0.143736	1760	tags=81%, list=44%, signal=46%	SRP14/SRPRA/ARL6IP1/SRP9/SSR2/SRPRB/SEC61B/SRP72/SEC62/SSR3/SRP54/SRP19/SSR1	activated
GO:0051963	regulation of synapse assembly	52	-0.242557	-1.50853	0.0228385	0.0228385	0.143895	650	tags=33%, list=16%, signal=28%	NLGN1/EPHA7/ADGRB3/PTPRD/LRRTM3/NEGR1/ARMCX5-GPRASP2/EEF2K/COLQ/LINGO2/GRID2/LRFN5/EFNA5/ROBO2/CUX2/ASIC2/HTR4	suppressed
GO:0060079	excitatory postsynaptic potential	28	-0.309877	-1.59504	0.0229513	0.0229513	0.144432	729	tags=39%, list=18%, signal=32%	SHANK1/CHRNA7/NLGN1/GRIN2B/GRIA1/SLC8A3/RIMS1/GRID2/CUX2/RIMS2/GRIK2	suppressed
GO:0042113	B cell activation	47	0.363266	1.56916	0.023041	0.023041	0.144668	679	tags=28%, list=17%, signal=23%	SLC25A5/CD81/SLC39A7/MIF/PHB1/HSPD1/LGALS1/CD320/PHB2/SFRP1/BAD/DDRGK1/DNAJB9	activated
GO:0006183	GTP biosynthetic process	4	0.738008	1.54438	0.0230443	0.0230443	0.144668	653	tags=75%, list=16%, signal=63%	NME1/NME2/IMPDH2	activated
GO:0001578	microtubule bundle formation	22	-0.33466	-1.56481	0.0231702	0.0231702	0.145284	1476	tags=73%, list=37%, signal=46%	CLIP1/SPAG16/CLASP1/CCDC66/TTLL5/DNAAF5/GAS8/SPEF2/DNAAF11/DCX/CFAP69/HYDIN/LRGUK/MTCL1/ARMC2/CCDC146	suppressed
GO:0051962	positive regulation of nervous system development	75	-0.220111	-1.53159	0.0233305	0.0233305	0.146069	886	tags=40%, list=22%, signal=32%	NIN/FBXW8/VSTM5/MAP3K13/BRAF/DLG5/CHODL/FLRT2/TIAM2/NLGN1/CUX1/ADGRB3/PTPRD/LRRTM3/SLIT2/OPRM1/PLXNA4/DSCAM/ARMCX5-GPRASP2/EEF2K/TENM4/LINGO2/CDON/GRM5/GRID2/EFNA5/ROBO1/ROBO2/CUX2/ASIC2	suppressed
GO:0045653	negative regulation of megakaryocyte differentiation	3	0.823646	1.55459	0.0233514	0.0233514	0.146069	528	tags=67%, list=13%, signal=58%	H4C3/PRMT1	activated
GO:1990823	response to leukemia inhibitory factor	25	0.433599	1.61788	0.0240928	0.0240928	0.150527	1157	tags=56%, list=29%, signal=40%	SLC25A5/NEFH/INA/MRPL15/NCL/CACYBP/EIF4A2/SPOCK2/EEF1E1/SRM/RPS16/SNX10/PFKP/PMM1	activated
GO:0032446	protein modification by small protein conjugation	239	0.257016	1.3685	0.0243274	0.0243274	0.151811	1658	tags=48%, list=42%, signal=30%	HSP90AA1/RNF5/HSP90AB1/WDR77/BEX1/PPIA/UBB/HSPA1A/CDK5/DNAJA1/USP5/PARK7/CENPX/BEX4/MAGEF1/UBC/COPS7A/BEX3/RNF187/VPS28/UBE2Q1/SKP1/GABARAP/HSPA5/UBE2S/COPS3/BEX2/ELOB/ELOC/PINK1/ANAPC11/COPS8/VPS11/RUSC1/TSPYL5/FBXL15/SUMO2/PSMD10/ANAPC13/DDA1/CDC34/FBXO2/SUMO3/HSPA1B/DDRGK1/RPS27A/RPS7/NEDD8/STUB1/COPS6/UBA52/KBTBD6/SEPTIN4/UFC1/COPS5/RPL11/RPS2/UBE2V2/UBE2M/DDX3X/GPS1/TOLLIP/RNF6/KLHL9/RNF7/CO…	activated
GO:0001682	tRNA 5'-leader removal	5	0.679575	1.52701	0.0245132	0.0245132	0.152788	1044	tags=80%, list=26%, signal=59%	POP7/RPP25/SSB/RPP21	activated
GO:0099601	regulation of neurotransmitter receptor activity	13	-0.43296	-1.71259	0.0246607	0.0246607	0.153524	849	tags=69%, list=21%, signal=55%	CACNG2/SHANK1/GSG1L/NLGN1/CNIH3/SHISA6/DAPK1/OPRM1/SHISA9	suppressed
GO:0061577	calcium ion transmembrane transport via high voltage-gated calcium channel	6	-0.613973	-1.67016	0.0247832	0.0247832	0.154103	320	tags=50%, list=8%, signal=46%	CACNB2/PDE4D/CACNA1C	suppressed
GO:0000470	maturation of LSU-rRNA	11	0.54708	1.61196	0.0249547	0.0249547	0.154985	1512	tags=82%, list=38%, signal=51%	EIF6/TRMT112/ZNHIT3/RPL7A/RPL35/RPL7L1/NSA2/GTPBP4/RPL7	activated
GO:0051303	establishment of chromosome localization	22	0.45138	1.63539	0.0250578	0.0250578	0.155354	1631	tags=73%, list=41%, signal=43%	CHMP5/RAB11A/CHMP1A/NUDC/CHMP2A/CHMP1B/CDC42/DCTN2/VPS4A/CHMP4B/BUB3/DYNC1H1/KPNB1/CHMP2B/VPS4B/MAPRE1	activated
GO:0031399	regulation of protein modification process	251	0.252674	1.35154	0.0250752	0.0250752	0.155354	1091	tags=33%, list=27%, signal=26%	HSP90AA1/NDN/HSP90AB1/BEX1/UCHL1/PPIA/UBB/HSPA1A/CDK5/DNAJA1/THY1/PARK7/HSPB1/CENPX/MT3/BEX4/DBNDD2/COPS7A/MIF/BEX3/VPS28/CALM3/GSTP1/PRNP/TERF2IP/SKP1/CLIP3/ACTB/GABARAP/CALM2/DBI/HSPA5/UBE2S/COPS3/BEX2/CHRNA3/PRKAR1A/PINK1/TXN/TAF7/YWHAG/COPS8/ERP29/XRCC6/MYDGF/TSPYL5/PSMD10/CALM1/SFRP1/HRAS/RAC1/FBXO2/PIN1/HSPA1B/DDRGK1/RPS7/PPP2CA/STUB1/EIF4G1/NPM1/COPS6/TSPYL2/PFN2/HAX1/CDKN2D/CD24/SEPTIN4/C…	activated
GO:0086012	membrane depolarization during cardiac muscle cell action potential	10	-0.494304	-1.74517	0.0251034	0.0251034	0.155354	1147	tags=80%, list=29%, signal=57%	SLMAP/SLC8A1/ANK2/ANK3/TRPM4/CACNB2/CACNA1C/CACNA1D	suppressed
GO:0042780	tRNA 3'-end processing	3	0.82003	1.54777	0.0251984	0.0251984	0.155758	720	tags=100%, list=18%, signal=82%	HSD17B10/SSB/TRMT10C	activated
GO:0032872	regulation of stress-activated MAPK cascade	11	0.54624	1.60949	0.0253672	0.0253672	0.156115	248	tags=36%, list=6%, signal=34%	PRDX1/PPIA/ARL6IP5/GSTP1	activated
GO:0070302	regulation of stress-activated protein kinase signaling cascade	11	0.54624	1.60949	0.0253672	0.0253672	0.156115	248	tags=36%, list=6%, signal=34%	PRDX1/PPIA/ARL6IP5/GSTP1	activated
GO:0045103	intermediate filament-based process	19	0.469836	1.63518	0.0253758	0.0253758	0.156115	110	tags=26%, list=3%, signal=26%	NEFH/NEFM/NEFL/INA/SOD1	activated
GO:0045104	intermediate filament cytoskeleton organization	19	0.469836	1.63518	0.0253758	0.0253758	0.156115	110	tags=26%, list=3%, signal=26%	NEFH/NEFM/NEFL/INA/SOD1	activated
GO:0043161	proteasome-mediated ubiquitin-dependent protein catabolic process	153	0.279991	1.4365	0.0254323	0.0254323	0.156279	2065	tags=68%, list=52%, signal=34%	HSP90AB1/PSMB6/UCHL1/HSPA1A/USP5/PARK7/CLU/PSMB5/PSMC3/RNF187/PSMD8/PSMB3/SKP1/PSMD2/GABARAP/PSMA7/UBE2S/ELOB/CSNK2B/ANAPC11/PSMA4/PSMC5/FBXL15/SUMO2/PSMD10/ANAPC13/DDA1/CDC34/PSMB4/FBXO2/HSPA1B/DDRGK1/STUB1/PSMC4/KBTBD6/PSMC1/PSMD6/RPL11/TAF9/PSMB1/DDIT3/RNF7/ADRM1/HSPBP1/PSMD12/KLHDC2/PSMD3/KLHDC3/PSMA5/PSMD7/PSMA2/RBX1/UBXN1/PSMB10/CAMLG/PSMA3/RAD23A/PSMD4/PJA2/RACK1/DCAF13/NUB1/PSMC6/PSMB2/UB…	activated
GO:0050673	epithelial cell proliferation	73	0.319524	1.49357	0.0257782	0.0257782	0.158218	765	tags=30%, list=19%, signal=25%	B2M/SCG2/WDR77/NME1/ATP5F1A/ATP5IF1/EGFL7/NME2/NGFR/PHB2/GRN/MYDGF/NCSTN/RTN4/GPX1/FMC1/SFRP1/BAD/HRAS/EMC10/PTPRN/SERPINB1	activated
GO:0051049	regulation of transport	437	0.228784	1.26745	0.026	0.026	0.159392	734	tags=24%, list=18%, signal=22%	SLC25A5/CRYAB/B2M/HSP90AA1/RBP4/CD81/NEFH/SLC18A3/S100A10/RAB3A/SNCG/PPIA/HSPA1A/PGRMC1/ACTG1/CDK5/SLC25A4/DNAJA1/SOD1/VDAC1/THY1/HSPA8/CALY/ISCU/UBQLN2/RAN/ACHE/PARK7/SNX17/CLU/FABP5/DYNLL1/SARAF/AP2M1/ARL6IP5/FKBP1B/MIF/FIS1/OAZ1/VPS28/REEP5/CALM3/TMEM30A/VPS35/CHGA/PRNP/CD63/SV2A/PFKM/ATP5IF1/VAMP2/FABP3/CLIP3/ACTB/ARL6IP1/BSG/CALM2/DBI/LAMTOR1/YWHAH/SDCBP/ATP1B1/CHRNA3/NCDN/YWHAQ/BCAP31/PRKAR…	activated
GO:0035994	response to muscle stretch	10	-0.491198	-1.73421	0.0263572	0.0263572	0.161259	1467	tags=90%, list=37%, signal=57%	RAF1/PTK2/PIK3CA/SLC8A1/CDH2/MAPK14/RYR2/TTN/DMD	suppressed
GO:1902644	tertiary alcohol metabolic process	5	0.677298	1.52189	0.0263808	0.0263808	0.161259	1290	tags=100%, list=32%, signal=68%	AKR1B1/AKR7A2/AKR1C1/AKR1C2/DKK3	activated
GO:0005975	carbohydrate metabolic process	138	0.285154	1.44376	0.0264228	0.0264228	0.161259	1636	tags=51%, list=41%, signal=31%	ALDOC/SLC25A11/LDHA/GAPDH/RBP4/TPI1/PGAM1/UCHL1/MDH2/IDH3G/AKR1B1/ENO2/PKM/ENO1/FABP5/DCXR/EIF6/MPI/PFKM/TALDO1/PGK1/PDHA1/PHLDA2/PDHB/G6PC3/GOT1/PGLS/PFKL/PDK2/PARP1/ARL2/MAN1B1/AKR7A2/BAD/NANS/PPP2CA/GYG1/ALDH2/GABARAPL1/GPD1/AP2A1/GSTO1/GLO1/PTGES3/PPP1R2/ARPP19/PFKP/PPP1CC/PMM1/PGM2L1/PPP1CA/B3GAT3/ATF4/CLTC/B4GALNT1/B3GALNT1/PRKACA/IDH3A/IL6ST/SLC2A3/SIAE/GSK3A/CLSTN3/PPP1CB/PGD/SLC3A2/COMT/…	activated
GO:0009311	oligosaccharide metabolic process	14	-0.412295	-1.65142	0.0264279	0.0264279	0.161259	241	tags=57%, list=6%, signal=54%	MANBA/B3GALT1/ST8SIA1/B3GALT5/ST8SIA5/ST6GAL2/ST3GAL3/ST6GALNAC5	suppressed
GO:0048880	sensory system development	73	-0.203573	-1.40236	0.0264699	0.0264699	0.161326	999	tags=48%, list=25%, signal=37%	TTLL5/ATP8A2/IFT172/PBX3/ULK2/USP45/RARB/SKI/MERTK/OLFM3/PTPRM/HCN1/DCX/WDR19/WDPCP/ARSG/TENM3/TBC1D32/PKNOX1/LARGE1/SCAPER/NPHP4/AHI1/SIPA1L3/DSCAM/KDM2B/SEMA3A/NPHP1/CDON/FAT3/NHS/ALDH1A2/CACNA1C/IMPG2/SDK1	suppressed
GO:0046755	viral budding	11	0.543977	1.60282	0.0266046	0.0266046	0.161958	1564	tags=82%, list=39%, signal=50%	VPS28/CHMP5/CHMP1A/CHMP2A/CHMP1B/VPS4A/CHMP4B/CHMP2B/VPS4B	activated
GO:0032228	regulation of synaptic transmission, GABAergic	13	-0.430297	-1.70206	0.0267788	0.0267788	0.162656	2278	tags=100%, list=57%, signal=43%	KRAS/KIF5B/SLC38A1/SLC6A1/PLCL2/NALCN/NRXN1/PRKCE/NLGN1/TACR1/CNTNAP4/SYN3	suppressed
GO:0061469	regulation of type B pancreatic cell proliferation	3	0.816516	1.54113	0.0267815	0.0267815	0.162656	734	tags=100%, list=18%, signal=82%	FMC1/SFRP1/PTPRN	activated
GO:0050848	regulation of calcium-mediated signaling	22	0.448046	1.62331	0.0269418	0.0269418	0.163439	647	tags=41%, list=16%, signal=34%	FKBP1B/CALM3/PRNP/HINT1/CALM2/PCP4/PDK2/CALM1/SELENOK	activated
GO:0000056	ribosomal small subunit export from nucleus	3	0.816014	1.54019	0.0273118	0.0273118	0.165483	736	tags=100%, list=18%, signal=82%	RAN/NPM1/RPS15	activated
GO:1990416	cellular response to brain-derived neurotrophic factor stimulus	3	-0.802803	-1.6285	0.027342	0.027342	0.165483	381	tags=100%, list=10%, signal=91%	GRIA1/EEF2K	suppressed
GO:0003231	cardiac ventricle development	25	-0.319828	-1.54464	0.027394	0.027394	0.165606	523	tags=32%, list=13%, signal=28%	RYR2/SLIT2/SLIT3/ADAMTS19/GREB1L/NRG1/ROBO1/ROBO2	suppressed
GO:0099565	chemical synaptic transmission, postsynaptic	30	-0.311165	-1.63999	0.0274809	0.0274809	0.165777	729	tags=40%, list=18%, signal=33%	SHANK1/CHRNA7/NLGN1/UNC13B/GRIN2B/GRIA1/SLC8A3/RIMS1/GRID2/CUX2/RIMS2/GRIK2	suppressed
GO:0042221	response to chemical	767	0.217287	1.22485	0.0274858	0.0274858	0.165777	759	tags=23%, list=19%, signal=23%	SLC25A5/PTGDS/CRYAB/B2M/HSP90AA1/LY6E/GAPDH/RBP4/PRDX2/PRDX1/CD81/CUTA/NEFH/SCG2/GPX3/NEFL/RNF5/TUBA1A/HSP90AB1/ATP5F1D/UCHL1/CHCHD2/PPIA/ATP5F1B/TUBA1B/CTSD/CBR1/RRAGA/PYCR2/SBDS/HSPA1A/ACTG1/CDK5/INA/ATP6AP1/AKR1B1/DNAJA1/SOD1/PRDX5/ATP6V1G1/HSPA8/CYC1/UBQLN2/PKM/RAN/SELENOM/ACHE/PARK7/ENO1/HSPB1/MRPL15/DYNLL1/NDUFS2/RAC3/TXNDC17/EIF6/MT3/ARL6IP5/FKBP1B/ATP5F1A/MIF/CALM3/GSTP1/VPS35/CHGA/PRNP/C…	activated
GO:0010563	negative regulation of phosphorus metabolic process	79	0.313949	1.49099	0.0276008	0.0276008	0.166087	716	tags=30%, list=18%, signal=25%	UCHL1/PPIA/DNAJA1/THY1/PARK7/HSPB1/DYNLL1/DBNDD2/FIS1/CALM3/GSTP1/PRNP/ATP5IF1/TERF2IP/CALM2/TAF7/PRDX3/YWHAG/PARP1/CALM1/SFRP1/PPP2CA/EIF4G1/NPM1	activated
GO:0045936	negative regulation of phosphate metabolic process	79	0.313949	1.49099	0.0276008	0.0276008	0.166087	716	tags=30%, list=18%, signal=25%	UCHL1/PPIA/DNAJA1/THY1/PARK7/HSPB1/DYNLL1/DBNDD2/FIS1/CALM3/GSTP1/PRNP/ATP5IF1/TERF2IP/CALM2/TAF7/PRDX3/YWHAG/PARP1/CALM1/SFRP1/PPP2CA/EIF4G1/NPM1	activated
GO:0006959	humoral immune response	19	0.466766	1.6245	0.0276653	0.0276653	0.166283	296	tags=37%, list=7%, signal=34%	B2M/GAPDH/CD81/HLA-A/CLU/C1QBP/PHB1	activated
GO:0000423	mitophagy	44	0.371669	1.58497	0.0277162	0.0277162	0.166398	1575	tags=59%, list=40%, signal=36%	SLC25A5/SLC25A4/VDAC1/GABARAPL2/MAP1LC3B/ATP5IF1/FUNDC1/BNIP3/GABARAP/PHB2/PINK1/MAP1LC3A/STUB1/GABARAPL1/CDC37/FKBP8/TOMM7/HTRA2/OPTN/NIPSNAP1/EIF2S1/EIF2AK1/TIMM23/NIPSNAP3A/GSK3A/UBE2A	activated
GO:1905446	regulation of mitochondrial ATP synthesis coupled electron transport	4	0.728731	1.52497	0.027887	0.027887	0.167231	73	tags=50%, list=2%, signal=49%	CHCHD2/GHITM	activated
GO:0042127	regulation of cell population proliferation	288	0.24421	1.32129	0.0280561	0.0280561	0.167864	875	tags=27%, list=22%, signal=23%	SLC25A5/PTGDS/B2M/RBP4/CD81/CAPNS1/SCG2/WDR77/HLA-A/HSPA1A/NME1/CLU/S100B/SPINT2/BEX4/ATP5F1A/MIF/RNF187/GSTP1/PRNP/ATP5IF1/FABP3/PHB1/ACTB/MARCKSL1/EGFL7/NME2/NGFR/CD320/PHLDA2/ATRAID/SDCBP/S100A13/PRKAR1A/S100A6/PHB2/NPPC/CEND1/TBRG4/PRDX3/CSNK2B/GRN/COPS8/CREB3/PRMT1/XRCC6/MYDGF/RTN4/CALR/GPX1/TSPYL5/NES/FMC1/SFRP1/BAD/HRAS/SELENOK/FBXO2/HSPA1B/DDRGK1/DNAJA2/NDRG4/EMC10/NPM1/BLOC1S2/PTPRN/ROGD…	activated
GO:0045185	maintenance of protein location	42	0.373555	1.56758	0.0280584	0.0280584	0.167864	1623	tags=62%, list=41%, signal=37%	CDK5/YWHAB/PARK7/SKP1/HSPA5/CHCHD10/PINK1/TXN/TWF2/CREB3/ARL2/PSMD10/TMSB4X/TMSB10/RER1/COPS9/YWHAE/TMED2/SRI/G3BP2/ARL2BP/INSIG1/OS9/KDELR1/RANGAP1/HK1	activated
GO:1900242	regulation of synaptic vesicle endocytosis	12	0.545915	1.65846	0.0280889	0.0280889	0.167864	698	tags=50%, list=18%, signal=41%	ACTG1/PARK7/AP2M1/ACTB/SYT11/ARPC3	activated
GO:0043029	T cell homeostasis	9	0.583795	1.60445	0.0283387	0.0283387	0.168783	739	tags=56%, list=19%, signal=45%	PRDX2/PPP2R1A/SLC39A3/PPP2CA/TSC22D3	activated
GO:0000041	transition metal ion transport	28	0.423984	1.627	0.02835	0.02835	0.168783	1351	tags=57%, list=34%, signal=38%	B2M/SLC39A7/ISCU/MT3/RAB11B/SLC22A17/FKBP4/SLC39A3/MCOLN1/SLC39A6/FTH1/ATOX1/FTL/CLTC/COX17/PGRMC2	activated
GO:0072091	regulation of stem cell proliferation	10	-0.484536	-1.71069	0.0283654	0.0283654	0.168783	2061	tags=100%, list=52%, signal=48%	FGFR1/HNRNPU/RBPJ/TIAL1/FGF9/AGO3/N4BP2L2/RARB/ATXN1L	suppressed
GO:1905323	telomerase holoenzyme complex assembly	4	0.728289	1.52404	0.0283719	0.0283719	0.168783	39	tags=50%, list=1%, signal=50%	HSP90AA1/HSP90AB1	activated
GO:0048872	homeostasis of number of cells	88	0.307883	1.47739	0.028451	0.028451	0.16906	1378	tags=41%, list=35%, signal=27%	SLC25A5/B2M/PRDX2/PRDX1/TUBA1A/HSPA1A/SOD1/PRDX5/RAC3/MIF/ATP5IF1/CHMP5/GPRASP2/PPP2R1A/SELENOW/PRMT1/NCSTN/TMEM14C/SLC39A3/HSPA1B/FH/PPP2CA/TSC22D3/HSPA9/SEPTIN4/RPS17/ARMCX1/RPS14/RPS24/P4HTM/CAMLG/PIANP/RPS6/ZNHIT1/ALAS1/RPS19	activated
GO:0039702	viral budding via host ESCRT complex	10	0.577091	1.63689	0.0288307	0.0288307	0.171122	1564	tags=90%, list=39%, signal=55%	VPS28/CHMP5/CHMP1A/CHMP2A/CHMP1B/VPS4A/CHMP4B/CHMP2B/VPS4B	activated
GO:0061001	regulation of dendritic spine morphogenesis	18	-0.343275	-1.52371	0.0290202	0.0290202	0.172051	650	tags=44%, list=16%, signal=37%	NLGN1/PTPRD/TANC2/ARMCX5-GPRASP2/EEF2K/PPFIA2/ARHGAP44/CUX2	suppressed
GO:0046785	microtubule polymerization	43	0.371385	1.57103	0.0291153	0.0291153	0.17242	1066	tags=42%, list=27%, signal=31%	TUBB4A/TUBA1A/HSPA1A/STMN1/CLIP3/TUBG1/FKBP4/ARL2/RAC1/HSPA1B/TPPP3/BLOC1S2/SSNA1/STMN2/MAPRE3/DCTN1/MAP1B/CDKN1B	activated
GO:0000375	RNA splicing, via transesterification reactions	102	0.302241	1.48044	0.0291667	0.0291667	0.172528	2145	tags=73%, list=54%, signal=34%	WDR77/UBL5/HSPA8/SAP18/HTATSF1/BCAS2/SF3B6/LSM4/C1QBP/ZMAT2/SF3B2/SF3B5/NCL/SNU13/EIF1/SNRPB2/SNRPE/PRDX6/NCBP2/SNRPD2/PRPF4/C9orf78/BUD31/LSM3/HNRNPK/SNRNP200/PUF60/SNRPD1/HNRNPUL2/STRAP/CWC15/SNRPF/CD2BP2/RBM8A/HNRNPA1/MFAP1/CIRBP/SNRPD3/IK/PRPF19/RBM3/MPHOSPH10/SRSF3/SMU1/DDX1/WBP4/LSM7/ZCRB1/PPIL1/SRSF2/SLU7/SRSF9/TXNL4A/PSIP1/HNRNPA2B1/SNRPG/DHX9/SON/HNRNPH3/HNRNPA3/DDX39B/SRSF1/DDX5/SF3B1/K…	activated
GO:0009113	purine nucleobase biosynthetic process	3	0.813546	1.53553	0.0294331	0.0294331	0.173907	93	tags=67%, list=2%, signal=65%	PRPS1/APRT	activated
GO:0019882	antigen processing and presentation	22	0.44345	1.60666	0.0295794	0.0295794	0.174574	693	tags=36%, list=17%, signal=30%	B2M/HLA-C/CTSD/HLA-A/HLA-B/CALR/CTSF/PDIA3	activated
GO:0008630	intrinsic apoptotic signaling pathway in response to DNA damage	23	0.437841	1.60622	0.0296165	0.0296165	0.174596	1542	tags=70%, list=39%, signal=43%	MOAP1/CLU/MIF/TAF9B/BAD/HNRNPK/CDKN2D/TAF9/TPT1/CDIP1/HTRA2/SHISA5/RPL26/RPS27L/SOD2/RPS3	activated
GO:2000241	regulation of reproductive process	29	0.407703	1.57755	0.0297408	0.0297408	0.175131	767	tags=38%, list=19%, signal=31%	PTGDS/WDR77/SOD1/C1QBP/PPP2R1A/NPPC/ANAPC11/CALR/ANAPC13/SFRP1/C9orf78	activated
GO:0033674	positive regulation of kinase activity	51	0.359353	1.57069	0.0298057	0.0298057	0.175315	707	tags=33%, list=18%, signal=28%	HSP90AA1/PPIA/MT3/MIF/EEF1A2/CALM3/PRNP/CALM2/CHRNA3/PINK1/COPS8/ERP29/XRCC6/PSMD10/CALM1/HRAS/PPP2CA	activated
GO:1905037	autophagosome organization	38	0.387274	1.58531	0.0298507	0.0298507	0.175383	511	tags=26%, list=13%, signal=23%	RNF5/CTSD/MOAP1/UBQLN2/GABARAPL2/MAP1LC3B/GABARAP/PINK1/EMC6/MAP1LC3A	activated
GO:0060997	dendritic spine morphogenesis	22	-0.320849	-1.50023	0.0301028	0.0301028	0.176665	729	tags=45%, list=18%, signal=37%	SHANK1/CTNND2/NLGN1/PTPRD/TANC2/ARMCX5-GPRASP2/EEF2K/PPFIA2/ARHGAP44/CUX2	suppressed
GO:0003161	cardiac conduction system development	4	0.723078	1.51314	0.0303119	0.0303119	0.177621	1013	tags=75%, list=25%, signal=56%	HOPX/MESP1/CDC42	activated
GO:0051640	organelle localization	186	0.268588	1.39589	0.0303337	0.0303337	0.177621	2067	tags=66%, list=52%, signal=33%	PTGDS/NEFH/NEFL/TUBA1A/RAB3A/UCHL1/UBB/CFL1/TRAPPC1/CDK5/RAN/TPRG1L/EIF6/TMED9/TRAPPC5/CHGA/BORCS6/TRAPPC4/LAMTOR1/CHMP5/SDCBP/HSBP1/S100A13/BLOC1S1/PINK1/RAB11B/VPS11/CALM1/SYT4/AP3M2/TRAPPC2L/ACTR10/SYT11/RAB11A/NDRG4/NPM1/CHMP1A/BLOC1S2/RPS15/NUDC/BORCS8/CHMP2A/COPS5/CHMP1B/KIFBP/LIN7B/SYN1/SEPTIN5/KIF3A/YWHAZ/ARCN1/ARMCX3/COPG1/LSG1/CDC42/SLC18A2/DCTN1/KLC2/MAP1B/DCTN2/PEF1/VPS4A/EXOC3/LAMP1/…	activated
GO:0015012	heparan sulfate proteoglycan biosynthetic process	10	-0.480833	-1.69761	0.0303735	0.0303735	0.177654	985	tags=70%, list=25%, signal=53%	HS2ST1/PXYLP1/EXT2/NDST4/XYLT1/EXT1/HS6ST3	suppressed
GO:0015014	heparan sulfate proteoglycan biosynthetic process, polysaccharide chain biosynthetic process	4	-0.753954	-1.72264	0.0307439	0.0307439	0.17962	985	tags=100%, list=25%, signal=75%	EXT2/NDST4/EXT1	suppressed
GO:0080154	regulation of fertilization	3	-0.795683	-1.61405	0.0307813	0.0307813	0.179637	818	tags=100%, list=21%, signal=80%	CFAP69/PLCB1	suppressed
GO:0032206	positive regulation of telomere maintenance	25	0.425159	1.58638	0.0308163	0.0308163	0.179641	1406	tags=60%, list=35%, signal=39%	HSP90AA1/CCT5/CCT8/CCT7/CCT6A/TERF2IP/CCT2/TCP1/CCT3/CCT4/PTGES3/NABP2/HNRNPA1/ERCC1/GNL3	activated
GO:0000075	cell cycle checkpoint signaling	36	-0.264743	-1.49275	0.031058	0.031058	0.180848	2942	tags=100%, list=74%, signal=26%	CDKN1B/VPS4A/TIPRL/RPA2/IK/DYNC1LI1/RPL26/RPS27L/PRPF19/BUB3/BABAM1/NAE1/FEM1B/PRKDC/TPR/MSH2/PTPN11/TP53BP1/CDC14B/CDK5RAP2/STK33/TAOK1/ATR/FOXN3/CRADD/SYCP2L/BABAM2/RAD9A/CHFR/KLHL22/MAPK14/ERCC6/STK38/UIMC1/NEK11	suppressed
GO:0002706	regulation of lymphocyte mediated immunity	31	0.393927	1.55023	0.0312125	0.0312125	0.181545	482	tags=26%, list=12%, signal=23%	B2M/HLA-C/CD81/HLA-A/HSPA8/HLA-B/HSPD1/YWHAG	activated
GO:0044282	small molecule catabolic process	74	0.321405	1.50787	0.0314752	0.0314752	0.18287	1352	tags=49%, list=34%, signal=33%	TPI1/PGAM1/HSD17B10/ENO2/PKM/PARK7/ENO1/SNX17/DCXR/ECH1/OAT/MPI/PFKM/PGK1/GOT1/PFKL/QDPR/ECHS1/ETFB/BAD/AASDHPPT/GCSH/ALDH2/PDXP/ADH5/PFKP/GOT2/ACAA1/GAD1/SLC27A4/ACADVL/HADHA/ACOT7/PNKD/DLD/CDO1	activated
GO:0035136	forelimb morphogenesis	8	-0.496224	-1.57329	0.0317564	0.0317564	0.184094	102	tags=62%, list=3%, signal=61%	RECK/VPS54/ALDH1A2/FMN1/CACNA1C	suppressed
GO:0007158	neuron cell-cell adhesion	8	-0.495916	-1.57232	0.0317564	0.0317564	0.184094	769	tags=62%, list=19%, signal=51%	ASTN2/NLGN1/NCAM2/CNTN4/NRXN3	suppressed
GO:0050779	RNA destabilization	27	-0.313222	-1.57456	0.0318154	0.0318154	0.184144	2246	tags=93%, list=56%, signal=41%	CAPRIN1/PAIP1/DHX9/YBX1/DHX36/HNRNPD/HNRNPU/DCP1A/CNOT2/PAN3/TNRC6C/RC3H1/ROCK1/FTO/DIS3L2/CNOT6L/TUT4/TNRC6B/CELF1/CNOT6/TNRC6A/DCP1B/SAMD4A/TENT4A/LIN28B	suppressed
GO:0043648	dicarboxylic acid metabolic process	24	0.428483	1.59627	0.0318577	0.0318577	0.184144	1737	tags=71%, list=44%, signal=40%	MDH2/MDH1/OAT/GOT1/ACLY/FAHD1/FH/AASDHPPT/GOT2/SUCLA2/GAD1/DLD/GRHPR/BLOC1S6/ASS1/OGDHL/SDHA	activated
GO:0015837	amine transport	25	0.423564	1.58043	0.0319369	0.0319369	0.184144	656	tags=40%, list=16%, signal=34%	SLC18A3/SNCG/ARL6IP5/CHGA/SV2A/ARL6IP1/CHRNA3/PINK1/SYT4/SYT11	activated
GO:0016045	detection of bacterium	3	0.807705	1.5245	0.0320846	0.0320846	0.184144	230	tags=67%, list=6%, signal=63%	HLA-A/HLA-B	activated
GO:0098543	detection of other organism	3	0.807705	1.5245	0.0320846	0.0320846	0.184144	230	tags=67%, list=6%, signal=63%	HLA-A/HLA-B	activated
GO:0003148	outflow tract septum morphogenesis	3	-0.791574	-1.60572	0.0321569	0.0321569	0.184144	109	tags=100%, list=3%, signal=97%	ROBO1/ROBO2	suppressed
GO:0021561	facial nerve development	3	-0.791416	-1.6054	0.0321569	0.0321569	0.184144	835	tags=100%, list=21%, signal=79%	PLXNA4/SEMA3A	suppressed
GO:0021602	cranial nerve morphogenesis	3	-0.791416	-1.6054	0.0321569	0.0321569	0.184144	835	tags=100%, list=21%, signal=79%	PLXNA4/SEMA3A	suppressed
GO:0021610	facial nerve morphogenesis	3	-0.791416	-1.6054	0.0321569	0.0321569	0.184144	835	tags=100%, list=21%, signal=79%	PLXNA4/SEMA3A	suppressed
GO:0000377	RNA splicing, via transesterification reactions with bulged adenosine as nucleophile	101	0.300544	1.47315	0.0321911	0.0321911	0.184144	2145	tags=72%, list=54%, signal=34%	WDR77/UBL5/HSPA8/SAP18/HTATSF1/BCAS2/SF3B6/LSM4/C1QBP/ZMAT2/SF3B2/SF3B5/NCL/SNU13/EIF1/SNRPB2/SNRPE/PRDX6/NCBP2/SNRPD2/PRPF4/C9orf78/BUD31/LSM3/HNRNPK/SNRNP200/PUF60/SNRPD1/HNRNPUL2/STRAP/CWC15/SNRPF/CD2BP2/RBM8A/HNRNPA1/MFAP1/CIRBP/SNRPD3/IK/PRPF19/RBM3/SRSF3/SMU1/DDX1/WBP4/LSM7/ZCRB1/PPIL1/SRSF2/SLU7/SRSF9/TXNL4A/PSIP1/HNRNPA2B1/SNRPG/DHX9/SON/HNRNPH3/HNRNPA3/DDX39B/SRSF1/DDX5/SF3B1/KHDRBS1/HNR…	activated
GO:0000398	mRNA splicing, via spliceosome	101	0.300544	1.47315	0.0321911	0.0321911	0.184144	2145	tags=72%, list=54%, signal=34%	WDR77/UBL5/HSPA8/SAP18/HTATSF1/BCAS2/SF3B6/LSM4/C1QBP/ZMAT2/SF3B2/SF3B5/NCL/SNU13/EIF1/SNRPB2/SNRPE/PRDX6/NCBP2/SNRPD2/PRPF4/C9orf78/BUD31/LSM3/HNRNPK/SNRNP200/PUF60/SNRPD1/HNRNPUL2/STRAP/CWC15/SNRPF/CD2BP2/RBM8A/HNRNPA1/MFAP1/CIRBP/SNRPD3/IK/PRPF19/RBM3/SRSF3/SMU1/DDX1/WBP4/LSM7/ZCRB1/PPIL1/SRSF2/SLU7/SRSF9/TXNL4A/PSIP1/HNRNPA2B1/SNRPG/DHX9/SON/HNRNPH3/HNRNPA3/DDX39B/SRSF1/DDX5/SF3B1/KHDRBS1/HNR…	activated
GO:0043549	regulation of kinase activity	101	0.29854	1.46333	0.0321911	0.0321911	0.184144	1078	tags=37%, list=27%, signal=27%	HSP90AA1/UCHL1/PPIA/DNAJA1/THY1/HSPB1/MT3/DBNDD2/MIF/EEF1A2/CALM3/GSTP1/PRNP/ACTB/CALM2/CHRNA3/PINK1/TAF7/PRDX3/YWHAG/COPS8/ERP29/XRCC6/PSMD10/CALM1/HRAS/PPP2CA/NPM1/TSPYL2/CDKN2D/CD24/CDC37/DDX3X/MAPRE3/CDKN1B/CDK5R2/RGS2	activated
GO:0006898	receptor-mediated endocytosis	72	0.319558	1.48436	0.0322234	0.0322234	0.184144	786	tags=31%, list=20%, signal=25%	B2M/CD81/CALY/UBQLN2/ACHE/SNX17/CLU/AP2M1/RNASEK/CD63/CLTA/CLTB/SDCBP/NCDN/AP1S1/LRPAP1/AP2S1/CANX/ARF1/RAC1/CAP1/HNRNPK	activated
GO:0098542	defense response to other organism	178	0.271042	1.40501	0.0323887	0.0323887	0.184719	2072	tags=66%, list=52%, signal=33%	B2M/HLA-C/HSP90AA1/GAPDH/PRDX1/TUBB4B/IFI6/HLA-A/HSPA1A/TUBB/ACTG1/ABCF3/HSPA8/CLU/MIF/HLA-B/CHGA/C1QBP/BNIP3/PHB1/HSPD1/VGF/ATP1B1/PHB2/BANF1/GRN/CREB3/PARP1/XRCC6/RTN4/GDI1/FAU/CALM1/HMGB3/HRAS/SERINC3/SELENOK/SYT11/HSPA1B/PPP2CA/TUSC2/IFIT5/CDC37/DDX3X/TOLLIP/RAB14/NONO/SAMHD1/YWHAZ/RPL13A/CDC42/FLOT1/PPP1R11/SMIM30/LAMP2/RPSA/PPP1R14B/RPL30/OPTN/COTL1/LAMP1/ARL8B/YWHAE/ENDOD1/RPL39/MX1/PJA2/G…	activated
GO:0034504	protein localization to nucleus	98	0.302086	1.47117	0.0324607	0.0324607	0.184719	972	tags=33%, list=24%, signal=25%	HSP90AA1/TMEM147/CDK5/HSPA8/RANBP6/CCT5/RAN/PARK7/CCT8/CCT7/CCT6A/LAMTOR5/SKP1/NGFR/CHCHD10/PHB2/TXN/KPNA2/PAF1/PARP1/CCT2/ARL2/CALR/TCP1/PIN1/SUMO3/CCT3/CCT4/DNAJB6/RPL11/NUTF2/YWHAZ	activated
GO:0007059	chromosome segregation	93	0.302443	1.46214	0.0324607	0.0324607	0.184719	1708	tags=56%, list=43%, signal=33%	SLC25A5/HSPA1A/TUBB/RAN/CENPX/BEX4/ACTB/SAC3D1/TUBG1/CHMP5/PPP2R1A/CIAO2B/ARL8A/ANAPC11/HSPA1B/RAB11A/CHMP1A/C9orf78/NUDC/CHMP2A/DDX3X/CHMP1B/MAP9/CDC42/MAPRE3/SMC2/RAD21/DCTN2/PPP1CC/VPS4A/ARL8B/UBE2I/RHOA/IK/DYNC1LI1/DCAF13/CIAO1/CHMP4B/BUB3/DYNC1H1/GOLGA2/KPNB1/RPS3/CHMP2B/VPS4B/MAPRE1/DDB1/SMARCC2/ANAPC5/ACTR2/SMARCA5/TUBGCP2	activated
GO:0061643	chemorepulsion of axon	3	-0.788906	-1.60031	0.0325009	0.0325009	0.184719	845	tags=100%, list=21%, signal=79%	RYK/PLXNA4	suppressed
GO:0071393	cellular response to progesterone stimulus	3	-0.788153	-1.59878	0.0325009	0.0325009	0.184719	848	tags=100%, list=21%, signal=79%	IGF1R/TRERF1	suppressed
GO:0051276	chromosome organization	141	0.27693	1.4074	0.0325534	0.0325534	0.184775	1848	tags=56%, list=46%, signal=31%	HSP90AA1/HSP90AB1/HSPA1A/CCT5/RAN/CCT8/CCT7/CENPX/H4C3/CCT6A/TERF2IP/ACTB/TUBG1/CHMP5/NHP2/PPP2R1A/PHB2/NPPC/BANF1/ANAPC11/APEX1/PARP1/XRCC6/CCT2/HMGB3/TCP1/HSPA1B/H3-3B/RAB11A/H1-10/H3-3A/CCT3/CHMP1A/NUDC/CHMP2A/CCT4/NOP10/SUB1/DDX3X/CHMP1B/PTGES3/MAP9/NABP2/SMC2/RAD21/NAA10/DCTN2/PPP1CC/VPS4A/HNRNPA1/PPP1CA/RHOA/RPA2/IK/DYNC1LI1/ERCC1/GNL3/CHMP4B/BUB3/GOLGA2/KPNB1/XRCC5/CHMP2B/DDX1/VPS4B/MAPRE1…	activated
GO:1904063	negative regulation of cation transmembrane transport	22	0.43281	1.56811	0.0325815	0.0325815	0.184775	595	tags=36%, list=15%, signal=31%	VDAC1/ISCU/FKBP1B/CALM3/CALM2/PPIF/TMBIM6/CALM1	activated
GO:0021700	developmental maturation	86	0.303831	1.4554	0.032666	0.032666	0.185054	1077	tags=40%, list=27%, signal=29%	ATP6V0C/NEFL/PFN1/WDR77/RAB3A/ATP6AP2/ATP6AP1/AKR1B1/ATP6V1B2/ATP6V1D/ATP6V1G1/ATP6V1F/ATP6V1G2/RAC3/VPS35/CD63/ATP6V0D1/LSM14B/PPP2R1A/NPPC/CEND1/MTCH1/ATP6V1E1/H3-3B/H3-3A/PTPRN/TUSC2/SNX10/DDIT3/YWHAZ/ARCN1/SYP/MAP1B/CDK5R2	activated
GO:0051937	catecholamine transport	14	0.509486	1.6401	0.0327225	0.0327225	0.185173	656	tags=50%, list=16%, signal=42%	SNCG/PARK7/CHGA/ACTB/PINK1/SYT4/SYT11	activated
GO:0061157	mRNA destabilization	26	-0.301548	-1.49115	0.0328506	0.0328506	0.185697	2246	tags=92%, list=56%, signal=41%	CAPRIN1/PAIP1/DHX9/YBX1/DHX36/HNRNPD/HNRNPU/DCP1A/CNOT2/PAN3/TNRC6C/RC3H1/ROCK1/FTO/DIS3L2/CNOT6L/TUT4/TNRC6B/CELF1/CNOT6/TNRC6A/DCP1B/SAMD4A/TENT4A	suppressed
GO:0050792	regulation of viral process	33	0.385545	1.53215	0.0331361	0.0331361	0.187108	2069	tags=79%, list=52%, signal=38%	LY6E/PPIA/LGALS1/BSG/BANF1/CSNK2B/KPNA2/PPID/IFIT5/DDX3X/P4HB/HACD3/VPS4A/SNX3/MX1/RAD23A/DDB1/GSN/DHX9/EIF2AK2/DDX5/RAB7A/VAPB/KPNA6/HMGB1/ADAR	activated
GO:0021942	radial glia guided migration of Purkinje cell	3	-0.785894	-1.5942	0.0331887	0.0331887	0.187203	857	tags=100%, list=21%, signal=79%	DAB1/CTNNA2	suppressed
GO:0090316	positive regulation of intracellular protein transport	25	0.413025	1.54111	0.0335404	0.0335404	0.188923	1392	tags=52%, list=35%, signal=34%	HSP90AA1/CD81/RAN/OAZ1/TMEM30A/VAMP2/BCAP31/EMD/OAZ2/CDC42/B3GAT3/YWHAE/PRKACA	activated
GO:0090169	regulation of spindle assembly	12	0.530806	1.61256	0.0336022	0.0336022	0.188923	1564	tags=83%, list=39%, signal=51%	HSPA1A/CHMP5/HSPA1B/CHMP1A/CHMP2A/CHMP1B/CHMP4B/DYNC1H1/CHMP2B/VPS4B	activated
GO:1902176	negative regulation of oxidative stress-induced intrinsic apoptotic signaling pathway	12	0.529874	1.60973	0.0336022	0.0336022	0.188923	1463	tags=83%, list=37%, signal=53%	PPIA/PARK7/HSPB1/PINK1/GPX1/NONO/HTRA2/ATF4/RACK1/SOD2	activated
GO:0048311	mitochondrion distribution	11	-0.447686	-1.62296	0.0337029	0.0337029	0.189286	2208	tags=100%, list=55%, signal=45%	KIF5B/DNM1L/ATCAY/MSTO1/TRAK2/MEF2A/MYO19/TRAK1/PKD1/MTM1	suppressed
GO:0007288	sperm axoneme assembly	7	-0.539985	-1.57749	0.0339388	0.0339388	0.190405	1387	tags=86%, list=35%, signal=56%	SPAG16/TTLL5/SPEF2/CFAP69/ARMC2/CCDC146	suppressed
GO:1902410	mitotic cytokinetic process	14	0.508555	1.63711	0.0340314	0.0340314	0.190471	1564	tags=79%, list=39%, signal=48%	CHMP5/ARF1/RAB11A/CHMP1A/CHMP2A/CHMP1B/VPS4A/RHOA/CHMP4B/CHMP2B/VPS4B	activated
GO:0003197	endocardial cushion development	5	-0.649899	-1.64202	0.0340587	0.0340587	0.190471	109	tags=40%, list=3%, signal=39%	ROBO1/ROBO2	suppressed
GO:0042310	vasoconstriction	15	-0.3911	-1.62988	0.0340598	0.0340598	0.190471	1107	tags=53%, list=28%, signal=39%	SLC8A1/DOCK4/GRIP2/KCNMB2/TRPM4/TACR1/SVEP1/ASIC2	suppressed
GO:0048026	positive regulation of mRNA splicing, via spliceosome	11	0.540503	1.59258	0.0342936	0.0342936	0.191573	1499	tags=73%, list=38%, signal=46%	WDR77/HSPA8/NCL/EIF1/PRDX6/CIRBP/PRPF19/RBM3	activated
GO:0050685	positive regulation of mRNA processing	13	0.515148	1.61656	0.0343915	0.0343915	0.191915	1499	tags=69%, list=38%, signal=43%	WDR77/HSPA8/NCL/EIF1/PRDX6/NCBP2/CIRBP/PRPF19/RBM3	activated
GO:0002832	negative regulation of response to biotic stimulus	20	0.446662	1.57322	0.0346154	0.0346154	0.192845	1031	tags=50%, list=26%, signal=37%	PRDX2/HLA-A/HLA-B/C1QBP/BANF1/GRN/PARP1/SAMHD1/YWHAZ/SMIM30	activated
GO:0031333	negative regulation of protein-containing complex assembly	59	0.33874	1.52059	0.034632	0.034632	0.192845	1093	tags=39%, list=27%, signal=29%	CRYAB/TUBB4A/PFN1/HSPA8/PARK7/STMN1/CLU/VDAC2/VPS35/CLIP3/HSPA5/TWF2/FKBP4/TMSB4X/PFN2/TMSB10/STMN2/DDX3X/MYADM/RPL13A/CDC42/LAMP2/FLII	activated
GO:0071248	cellular response to metal ion	43	0.365722	1.54708	0.0347144	0.0347144	0.193098	632	tags=33%, list=16%, signal=28%	B2M/TUBA1A/HSPA8/MT3/PRNP/BNIP3/PPIF/CPNE6/HSP90B1/MAP1LC3A/PARP1/NCSTN/CALR/MCOLN1	activated
GO:1905684	regulation of plasma membrane repair	3	0.803848	1.51722	0.0352665	0.0352665	0.19596	54	tags=67%, list=1%, signal=66%	S100A10/RAB3A	activated
GO:0014912	negative regulation of smooth muscle cell migration	7	-0.536396	-1.567	0.035324	0.035324	0.19599	868	tags=71%, list=22%, signal=56%	PTPN1/GNA12/SLIT2/SEMA6D/PRKG1	suppressed
GO:0019229	regulation of vasoconstriction	11	-0.445023	-1.61331	0.0353469	0.0353469	0.19599	975	tags=55%, list=24%, signal=41%	DOCK4/KCNMB2/TRPM4/TACR1/SVEP1/ASIC2	suppressed
GO:0050731	positive regulation of peptidyl-tyrosine phosphorylation	16	-0.377913	-1.59863	0.0354507	0.0354507	0.196357	161	tags=25%, list=4%, signal=24%	NRG1/CD36/EFNA5/IL15	suppressed
GO:1902229	regulation of intrinsic apoptotic signaling pathway in response to DNA damage	10	0.558062	1.58292	0.0355114	0.0355114	0.196396	1542	tags=90%, list=39%, signal=55%	CLU/MIF/TAF9B/HNRNPK/CDKN2D/TAF9/TPT1/RPL26/RPS3	activated
GO:0046209	nitric oxide metabolic process	19	0.45335	1.57781	0.035533	0.035533	0.196396	648	tags=37%, list=16%, signal=31%	HSP90AA1/HSP90AB1/CLU/DYNLL1/CYGB/CYB5R3/RAC1	activated
GO:0030219	megakaryocyte differentiation	11	0.539132	1.58854	0.0356653	0.0356653	0.196919	528	tags=36%, list=13%, signal=32%	EIF6/H4C3/PITHD1/PRMT1	activated
GO:0051341	regulation of oxidoreductase activity	13	0.514285	1.61385	0.0357143	0.0357143	0.196981	425	tags=38%, list=11%, signal=34%	PRDX5/PARK7/MT3/RFK/PHB2	activated
GO:2001252	positive regulation of chromosome organization	32	0.388956	1.53428	0.0358423	0.0358423	0.197198	2106	tags=84%, list=53%, signal=40%	HSP90AA1/CCT5/CCT8/CCT7/CCT6A/TERF2IP/CCT2/TCP1/CCT3/CCT4/PTGES3/NABP2/SMC2/RAD21/HNRNPA1/ERCC1/GNL3/HNRNPA2B1/LIG4/TERF2/UCHL5/RUVBL1/TPR/MACROH2A1/DHX36/HNRNPD/ATRX	activated
GO:1901796	regulation of signal transduction by p53 class mediator	32	0.388607	1.5329	0.0358423	0.0358423	0.197198	1387	tags=56%, list=35%, signal=37%	UBB/MIF/COPS3/EIF5A/PSMD10/TAF9B/RPS7/RPS15/HNRNPK/EEF1E1/RPL11/TAF9/RPL5/RPL23/RRM2B/AARS1/ZNHIT1/RPL26	activated
GO:0031638	zymogen activation	9	0.582848	1.60185	0.0359712	0.0359712	0.197198	1539	tags=89%, list=39%, signal=55%	S100A10/ENO1/PGK1/BAD/PERP/DHCR24/SERPINE2/ANXA2	activated
GO:0070861	regulation of protein exit from endoplasmic reticulum	9	0.581207	1.59733	0.0359712	0.0359712	0.197198	1468	tags=78%, list=37%, signal=49%	CD81/TMEM30A/BCAP31/ERLEC1/SVIP/INSIG1/OS9	activated
GO:0044409	symbiont entry into host	26	0.408238	1.54088	0.0359801	0.0359801	0.197198	1260	tags=50%, list=32%, signal=34%	LY6E/CD81/HSPA1A/RNASEK/PHB1/LGALS1/BSG/CTSB/HSPA1B/P4HB/RPSA/LAMP1/SNX3	activated
GO:0046718	symbiont entry into host cell	26	0.408238	1.54088	0.0359801	0.0359801	0.197198	1260	tags=50%, list=32%, signal=34%	LY6E/CD81/HSPA1A/RNASEK/PHB1/LGALS1/BSG/CTSB/HSPA1B/P4HB/RPSA/LAMP1/SNX3	activated
GO:0033120	positive regulation of RNA splicing	14	0.506482	1.63043	0.0366492	0.0366492	0.200655	667	tags=43%, list=17%, signal=36%	WDR77/HSPA1A/HSPA8/NCL/EIF1/PRDX6	activated
GO:0002431	Fc receptor mediated stimulatory signaling pathway	8	-0.485549	-1.53945	0.0369314	0.0369314	0.201988	2056	tags=100%, list=52%, signal=49%	APPL1/PTPRJ/ABL1/PTK2/PRKCE/APPL2/RABGEF1	suppressed
GO:0099566	regulation of postsynaptic cytosolic calcium ion concentration	5	-0.645418	-1.6307	0.0369839	0.0369839	0.202064	432	tags=80%, list=11%, signal=71%	ITPR1/GRIA1/GRM5/GRM1	suppressed
GO:0048048	embryonic eye morphogenesis	7	-0.530493	-1.54976	0.037171	0.037171	0.202442	1216	tags=86%, list=30%, signal=60%	PHACTR4/ZEB1/FBN1/IFT172/RARB/KDM2B	suppressed
GO:0000070	mitotic sister chromatid segregation	50	0.344083	1.49916	0.0372807	0.0372807	0.202442	1690	tags=60%, list=42%, signal=35%	HSPA1A/RAN/TUBG1/CHMP5/PPP2R1A/ANAPC11/HSPA1B/RAB11A/CHMP1A/NUDC/CHMP2A/CHMP1B/MAP9/SMC2/RAD21/DCTN2/PPP1CC/VPS4A/RHOA/IK/DYNC1LI1/CHMP4B/BUB3/GOLGA2/KPNB1/CHMP2B/VPS4B/MAPRE1/ANAPC5/SMARCA5	activated
GO:0045860	positive regulation of protein kinase activity	50	0.343209	1.49535	0.0372807	0.0372807	0.202442	707	tags=32%, list=18%, signal=27%	HSP90AA1/PPIA/MT3/MIF/CALM3/PRNP/CALM2/CHRNA3/PINK1/COPS8/ERP29/XRCC6/PSMD10/CALM1/HRAS/PPP2CA	activated
GO:0051098	regulation of binding	50	0.343067	1.49473	0.0372807	0.0372807	0.202442	715	tags=34%, list=18%, signal=28%	B2M/NME1/RAN/STMN1/LAMTOR5/ACTB/TXN/CSNK2B/LRPAP1/EDF1/TMBIM6/NES/PIN1/SUMO3/DDRGK1/PPP2CA/EIF4G1	activated
GO:0015865	purine nucleotide transport	10	0.565113	1.60292	0.037373	0.037373	0.202442	978	tags=50%, list=25%, signal=38%	SLC25A5/SLC25A4/SLC25A6/SLC35B1/LRRC8A	activated
GO:0015868	purine ribonucleotide transport	10	0.565113	1.60292	0.037373	0.037373	0.202442	978	tags=50%, list=25%, signal=38%	SLC25A5/SLC25A4/SLC25A6/SLC35B1/LRRC8A	activated
GO:0051503	adenine nucleotide transport	10	0.565113	1.60292	0.037373	0.037373	0.202442	978	tags=50%, list=25%, signal=38%	SLC25A5/SLC25A4/SLC25A6/SLC35B1/LRRC8A	activated
GO:0042044	fluid transport	5	-0.642459	-1.62323	0.0374018	0.0374018	0.202442	757	tags=80%, list=19%, signal=65%	EXT2/LARGE1/ITPR1/EXT1	suppressed
GO:0050775	positive regulation of dendrite morphogenesis	12	-0.440721	-1.67534	0.037402	0.037402	0.202442	881	tags=50%, list=22%, signal=39%	FBXW8/CUX1/PTPRD/ARMCX5-GPRASP2/EEF2K/CUX2	suppressed
GO:0033013	tetrapyrrole metabolic process	16	0.47394	1.57067	0.0375648	0.0375648	0.202889	1566	tags=69%, list=39%, signal=42%	PGRMC1/ATP5IF1/UROD/TMEM14C/NFE2L1/BLVRA/SUCLA2/EIF2AK1/ALAS1/HMOX2/TMEM14A	activated
GO:0043243	positive regulation of protein-containing complex disassembly	12	0.519125	1.57707	0.0376344	0.0376344	0.202889	1160	tags=67%, list=29%, signal=47%	BNIP3/EIF5A/NES/CFL2/DSTN/STMN2/PDXP/WDR1	activated
GO:1902253	regulation of intrinsic apoptotic signaling pathway by p53 class mediator	12	0.518013	1.57369	0.0376344	0.0376344	0.202889	1528	tags=83%, list=38%, signal=52%	UBB/MIF/EIF5A/TAF9B/RPS7/HNRNPK/TAF9/RRM2B/RPL26/ARMC10	activated
GO:0008284	positive regulation of cell population proliferation	153	0.27016	1.38607	0.0376399	0.0376399	0.202889	1135	tags=35%, list=28%, signal=26%	SLC25A5/CD81/CAPNS1/SCG2/WDR77/HLA-A/NME1/S100B/MIF/RNF187/PHB1/ACTB/MARCKSL1/EGFL7/NME2/NGFR/CD320/SDCBP/S100A13/S100A6/TBRG4/PRDX3/GRN/PRMT1/MYDGF/RTN4/CALR/TSPYL5/NES/SFRP1/BAD/HRAS/SELENOK/DDRGK1/DNAJA2/EMC10/NPM1/BLOC1S2/PTPRN/ROGDI/DHPS/BRK1/AKR1C2/CRIP2/CD24/HAPLN1/COPS9/RPS9/CDC42/CDKN1B/ZNF580/RPS4X/RPL23/PPP1CC	activated
GO:0061003	positive regulation of dendritic spine morphogenesis	10	-0.461754	-1.63025	0.0379039	0.0379039	0.204056	538	tags=40%, list=13%, signal=35%	PTPRD/ARMCX5-GPRASP2/EEF2K/CUX2	suppressed
GO:0009617	response to bacterium	85	0.303473	1.45139	0.0379347	0.0379347	0.204056	1463	tags=46%, list=37%, signal=30%	B2M/PRDX2/RNF5/HLA-A/MIF/HLA-B/GSTP1/CHGA/BNIP3/CNP/VGF/CHMP5/GPX4/PRDX3/SELENOW/PAF1/GRN/GPX1/FAU/SYT11/TUSC2/LDOC1/CD24/RAB14/RPL13A/PPP1R11/ADH5/PLAAT3/ST13/HNRNPA0/RPL30/OPTN/SNX3/RPL39/RHOA/OTUD5/RPS19/CTR9/SOD2	activated
GO:0097553	calcium ion transmembrane import into cytosol	48	-0.234932	-1.4075	0.0380639	0.0380639	0.204541	581	tags=33%, list=15%, signal=29%	TRPC1/AKAP6/RYR2/TRPM2/ITPR1/GRIN2B/PLCB1/SLC8A3/PLCH1/CACNA1A/DMD/PDE4D/NALF1/CACNA1C/CACNA1B/CACNA1D	suppressed
GO:0032418	lysosome localization	22	0.435324	1.57721	0.0382459	0.0382459	0.205097	1053	tags=50%, list=26%, signal=37%	PTGDS/RAB3A/CHGA/BORCS6/LAMTOR1/S100A13/BLOC1S1/BLOC1S2/BORCS8/SLC18A2/KLC2	activated
GO:1990849	vacuolar localization	22	0.435324	1.57721	0.0382459	0.0382459	0.205097	1053	tags=50%, list=26%, signal=37%	PTGDS/RAB3A/CHGA/BORCS6/LAMTOR1/S100A13/BLOC1S1/BLOC1S2/BORCS8/SLC18A2/KLC2	activated
GO:1901526	positive regulation of mitophagy	13	0.511162	1.60405	0.0383598	0.0383598	0.205497	1038	tags=62%, list=26%, signal=46%	SLC25A5/SLC25A4/VDAC1/ATP5IF1/PINK1/STUB1/CDC37/TOMM7	activated
GO:0032436	positive regulation of proteasomal ubiquitin-dependent protein catabolic process	31	0.385485	1.517	0.0384154	0.0384154	0.205584	1599	tags=61%, list=40%, signal=37%	HSPA1A/USP5/CLU/GABARAP/ELOB/SUMO2/PSMD10/DDA1/HSPA1B/DDRGK1/STUB1/HSPBP1/RBX1/RAD23A/RACK1/NUB1/GSK3A/SUMO1/VCP	activated
GO:0048285	organelle fission	104	0.292766	1.43712	0.0385417	0.0385417	0.206048	1720	tags=54%, list=43%, signal=31%	UBB/HSPA1A/RAN/CENPX/FIS1/VPS35/BNIP3/TUBG1/UBE2S/CHMP5/PPP2R1A/PHB2/PINK1/BANF1/ANAPC11/CALR/PIN1/HSPA1B/RAB11A/RANBP1/CHMP1A/C9orf78/NUDC/CHMP2A/CHMP1B/PDXP/MAP9/CDC42/SMC2/CDKN1B/AURKAIP1/RAD21/DCTN2/PPP1CC/VPS4A/KLHDC3/RPL24/UBE2I/RHOA/IK/DYNC1LI1/DCAF13/CHMP4B/BUB3/GOLGA2/PSMD13/KPNB1/CHMP2B/VPS4B/MAPRE1/DDB1/BROX/ANAPC5/ACTR2/SMARCA5/NSFL1C	activated
GO:0002455	humoral immune response mediated by circulating immunoglobulin	6	0.646319	1.56577	0.038633	0.038633	0.206325	263	tags=50%, list=7%, signal=47%	CD81/CLU/C1QBP	activated
GO:0032984	protein-containing complex disassembly	90	0.301692	1.4549	0.0387435	0.0387435	0.206704	1203	tags=42%, list=30%, signal=30%	CFL1/HSPA8/STMN1/GABARAPL2/MAP1LC3B/BNIP3/GABARAP/CHMP5/EIF5A/APEH/STMN3/TWF2/MAP1LC3A/NES/CALM1/MCOLN1/CFL2/CHMP1A/DSTN/KLC1/SET/GSPT2/CHMP2A/NAPA/GABARAPL1/STMN2/SUPT16H/CHMP1B/PDXP/STMN4/MAP1B/LAMP2/FLII/RPL23/NAPB/VPS4A/WDR1/ETF1	activated
GO:0046686	response to cadmium ion	9	0.578017	1.58857	0.0388489	0.0388489	0.207055	1591	tags=89%, list=40%, signal=54%	HSPA8/MT3/PRNP/GSS/CDKN1B/ERCC1/SOD2/SUMO1	activated
GO:0060999	positive regulation of dendritic spine development	15	-0.38302	-1.59621	0.0391528	0.0391528	0.208462	810	tags=53%, list=20%, signal=43%	ZMYND8/DLG5/SHANK1/NLGN1/PTPRD/ARMCX5-GPRASP2/EEF2K/CUX2	suppressed
GO:0051050	positive regulation of transport	222	0.250175	1.32255	0.0392354	0.0392354	0.208579	950	tags=30%, list=24%, signal=24%	B2M/HSP90AA1/RBP4/CD81/SLC18A3/S100A10/RAB3A/PPIA/PGRMC1/CDK5/SOD1/THY1/HSPA8/CALY/RAN/ACHE/PARK7/CLU/DYNLL1/AP2M1/MIF/OAZ1/VPS28/CALM3/TMEM30A/VPS35/CD63/PFKM/ATP5IF1/VAMP2/FABP3/CLIP3/ACTB/ARL6IP1/BSG/CALM2/DBI/SDCBP/ATP1B1/BCAP31/PRKAR1A/CHCHD10/AMIGO1/PINK1/CREB3/VPS11/SYNGR3/CALR/PRELID1/CALM1/SYT4/BAD/SYT11/TMSB4X/NCBP2/SCN2B/HNRNPK/CHMP2A/PPID/AP2A1/TMEM97/EMD/GSTO1/OAZ2/APBB3/NNAT/CD151	activated
GO:0010562	positive regulation of phosphorus metabolic process	108	0.29027	1.43556	0.0392968	0.0392968	0.208579	857	tags=31%, list=21%, signal=25%	HSP90AA1/UCHL1/PPIA/PARK7/ENO1/MT3/MIF/EEF1A2/CALM3/PRNP/FABP3/CLIP3/CALM2/SDCBP/CHRNA3/PINK1/TXN/COPS8/ERP29/XRCC6/MYDGF/PSMD10/CALM1/HRAS/RAC1/PIN1/DDRGK1/TMSB4X/PPP2CA/EIF4G1/PFN2/HAX1/GPD1/CD24	activated
GO:0045937	positive regulation of phosphate metabolic process	108	0.29027	1.43556	0.0392968	0.0392968	0.208579	857	tags=31%, list=21%, signal=25%	HSP90AA1/UCHL1/PPIA/PARK7/ENO1/MT3/MIF/EEF1A2/CALM3/PRNP/FABP3/CLIP3/CALM2/SDCBP/CHRNA3/PINK1/TXN/COPS8/ERP29/XRCC6/MYDGF/PSMD10/CALM1/HRAS/RAC1/PIN1/DDRGK1/TMSB4X/PPP2CA/EIF4G1/PFN2/HAX1/GPD1/CD24	activated
GO:0048536	spleen development	6	-0.588294	-1.60031	0.0393344	0.0393344	0.208579	1646	tags=100%, list=41%, signal=59%	ADAM17/ABL1/RC3H1/KMT2A/CACNB4	suppressed
GO:0043254	regulation of protein-containing complex assembly	148	0.268867	1.37162	0.0397554	0.0397554	0.210304	1711	tags=50%, list=43%, signal=30%	CRYAB/HSP90AA1/TUBB4A/PFN1/HSPA1A/HSPA8/CALY/PARK7/STMN1/CLU/VDAC2/VPS35/CLIP3/HSPA5/PINK1/TWF2/FKBP4/VPS11/SYNGR3/ARL2/ARPC5L/RAC1/HSPA1B/H3-3B/TPPP3/TMSB4X/H3-3A/ARPC3/PPP2CA/STUB1/EIF4G1/PFN2/ARPC5/HAX1/BRK1/NAPA/TMSB10/STMN2/DAAM2/DDX3X/MYADM/RPL13A/SYP/CDC42/MAPRE3/DCTN1/MAP1B/CDKN1B/LAMP2/FLII/NAPB/COTL1/FSCN1/SVIP/SEPTIN8/RHOA/MTPN/RACK1/PSMC6/CAPZA2/PPP2R5B/ARPC2/RPS3/SUMO1/VCP/STX1B/CDK5…	activated
GO:0032510	endosome to lysosome transport via multivesicular body sorting pathway	11	0.531011	1.56461	0.0397805	0.0397805	0.210304	1599	tags=91%, list=40%, signal=55%	CHMP5/CHMP1A/CHMP2A/CHMP1B/UBXN6/VPS4A/CHMP4B/CHMP2B/VPS4B/VCP	activated
GO:0006862	nucleotide transport	11	0.529828	1.56113	0.0397805	0.0397805	0.210304	978	tags=45%, list=25%, signal=34%	SLC25A5/SLC25A4/SLC25A6/SLC35B1/LRRC8A	activated
GO:0052652	cyclic purine nucleotide metabolic process	12	-0.434992	-1.65356	0.0403013	0.0403013	0.212096	454	tags=42%, list=11%, signal=37%	ADCY1/ADCY6/CACNB4/PDE10A/PDE4D	suppressed
GO:0030511	positive regulation of transforming growth factor beta receptor signaling pathway	4	0.720807	1.50839	0.0403226	0.0403226	0.212096	378	tags=50%, list=9%, signal=45%	HSP90AB1/SDCBP	activated
GO:1903846	positive regulation of cellular response to transforming growth factor beta stimulus	4	0.720807	1.50839	0.0403226	0.0403226	0.212096	378	tags=50%, list=9%, signal=45%	HSP90AB1/SDCBP	activated
GO:0006878	intracellular copper ion homeostasis	4	0.71755	1.50157	0.0403226	0.0403226	0.212096	1129	tags=100%, list=28%, signal=72%	PRNP/ARF1/ATOX1/SCO1	activated
GO:1904667	negative regulation of ubiquitin protein ligase activity	4	0.717299	1.50105	0.0403226	0.0403226	0.212096	1130	tags=100%, list=28%, signal=72%	RPS7/RPL11/RPL5/RPL23	activated
GO:1902850	microtubule cytoskeleton organization involved in mitosis	51	0.338046	1.47756	0.0405257	0.0405257	0.21295	1631	tags=55%, list=41%, signal=33%	SBDS/HSPA1A/RAN/STMN1/TUBG1/CHMP5/DCTN6/HSPA1B/RAB11A/CHMP1A/NUDC/CHMP2A/CHMP1B/MAP9/DCTN1/DCTN2/CLTC/RHOA/PTPA/CHMP4B/DYNC1H1/GOLGA2/KPNB1/CHMP2B/VPS4B/FSD1/VCP/MAPRE1	activated
GO:0140546	defense response to symbiont	163	0.268679	1.38912	0.040568	0.040568	0.212958	2072	tags=67%, list=52%, signal=33%	B2M/HLA-C/HSP90AA1/GAPDH/PRDX1/TUBB4B/IFI6/HLA-A/HSPA1A/TUBB/ACTG1/ABCF3/HSPA8/CLU/MIF/HLA-B/CHGA/C1QBP/BNIP3/PHB1/HSPD1/ATP1B1/PHB2/BANF1/GRN/CREB3/PARP1/XRCC6/RTN4/GDI1/FAU/CALM1/HMGB3/SERINC3/SELENOK/HSPA1B/PPP2CA/TUSC2/IFIT5/CDC37/DDX3X/TOLLIP/NONO/SAMHD1/YWHAZ/RPL13A/CDC42/FLOT1/SMIM30/LAMP2/RPSA/PPP1R14B/RPL30/OPTN/LAMP1/ARL8B/YWHAE/ENDOD1/RPL39/MX1/PJA2/G3BP2/RPS19/NDUFAF4/NUB1/UBE2N/MATR3…	activated
GO:0042177	negative regulation of protein catabolic process	46	0.352377	1.51953	0.0406593	0.0406593	0.213223	2044	tags=74%, list=51%, signal=36%	CST3/HSP90AB1/PARK7/GABARAPL2/VPS35/PHB1/ATRAID/CSNK2B/LAPTM4B/PIN1/DDRGK1/RPL11/TAF9/TMEM132A/TIMP2/UBXN1/CAMLG/SNX3/SERPINE2/SVIP/CYP51A1/ANXA2/ATP13A2/UCHL5/AZIN1/USP8/PSME3IP1/MAP1A/USP7/USP14/CSNK2A1/SNCA/USP9X/EIF3H	activated
GO:0006888	endoplasmic reticulum to Golgi vesicle-mediated transport	47	0.348722	1.50633	0.0407938	0.0407938	0.213714	2129	tags=81%, list=53%, signal=38%	TRAPPC1/TMED9/TRAPPC5/TRAPPC4/COPE/BCAP31/HYOU1/TRAPPC2L/TMED4/NRBP1/ARCN1/P4HB/YIPF6/COPG1/PEF1/COPB2/TMED2/TMED10/BCAP29/TMED7/INSIG1/GOLGA2/VCP/VAPA/ARF4/RAB1A/TMED5/SAR1A/COPA/LMAN1/PDCD6/VAPB/TFG/CUL3/ERGIC2/COPB1/TRAPPC6B/SEC31A	activated
GO:0046039	GTP metabolic process	8	0.60518	1.5969	0.0409357	0.0409357	0.213833	653	tags=50%, list=16%, signal=42%	NME1/RAN/NME2/IMPDH2	activated
GO:0072530	purine-containing compound transmembrane transport	8	0.604902	1.59617	0.0409357	0.0409357	0.213833	978	tags=50%, list=25%, signal=38%	SLC25A5/SLC25A4/SLC25A6/LRRC8A	activated
GO:0044091	membrane biogenesis	25	0.40801	1.5224	0.0409938	0.0409938	0.213833	1720	tags=68%, list=43%, signal=39%	S100A10/SERINC1/CLIP3/CHMP5/BANF1/CHMP1A/CHMP2A/CHMP1B/FLOT1/VPS4A/UBE2I/CHMP4B/ANXA2/CHMP2B/VPS4B/BROX/NSFL1C	activated
GO:0002176	male germ cell proliferation	3	0.798448	1.50703	0.0411	0.0411	0.213833	60	tags=67%, list=2%, signal=66%	PTGDS/UCHL1	activated
GO:0036093	germ cell proliferation	3	0.798448	1.50703	0.0411	0.0411	0.213833	60	tags=67%, list=2%, signal=66%	PTGDS/UCHL1	activated
GO:1901673	regulation of mitotic spindle assembly	11	0.524839	1.54643	0.0411523	0.0411523	0.213833	1564	tags=82%, list=39%, signal=50%	HSPA1A/CHMP5/HSPA1B/CHMP1A/CHMP2A/CHMP1B/CHMP4B/CHMP2B/VPS4B	activated
GO:0052548	regulation of endopeptidase activity	58	0.332915	1.48931	0.0411701	0.0411701	0.213833	1633	tags=57%, list=41%, signal=34%	GAPDH/IFI6/CTSD/PSENEN/ARL6IP5/HSPE1/LAMTOR5/HSPD1/NGFR/ARL6IP1/PCSK1N/MTCH1/NCSTN/PRELID1/GPX1/BAD/SPOCK2/SERPINB1/CDKN2D/DNAJB6/DDX3X/HTRA2/PERP/SERPINE2/PSMA3/FAM162A/RACK1/RPS27L/RET/RPS3/VCP/ATP13A2/IGBP1	activated
GO:0031348	negative regulation of defense response	39	0.369612	1.52438	0.0411899	0.0411899	0.213833	1031	tags=44%, list=26%, signal=33%	HLA-A/SOD1/HLA-B/GSTP1/VPS35/C1QBP/BANF1/GRN/PARP1/GPX1/PSMB4/SYT11/TMSB4X/GNAS/SAMHD1/YWHAZ/SMIM30	activated
GO:0033144	negative regulation of intracellular steroid hormone receptor signaling pathway	10	0.559317	1.58648	0.041217	0.041217	0.213833	609	tags=50%, list=15%, signal=42%	PHB1/PHB2/VPS11/CALR/SFRP1	activated
GO:0045197	establishment or maintenance of epithelial cell apical/basal polarity	16	-0.369439	-1.56278	0.0413048	0.0413048	0.213833	522	tags=38%, list=13%, signal=33%	ANK1/PATJ/MTCL1/DLG2/PARD6G/LRRC7	suppressed
GO:0051258	protein polymerization	107	0.286935	1.41848	0.0413223	0.0413223	0.213833	1093	tags=36%, list=27%, signal=26%	HSP90AA1/TUBB4A/NEFL/TUBA1A/PFN1/HSPA1A/STMN1/VDAC2/CLIP3/TUBG1/UBE2S/GPX4/PINK1/TWF2/FKBP4/ARL2/ARPC5L/RAC1/HSPA1B/TPPP3/TMSB4X/ARPC3/BLOC1S2/PFN2/ARPC5/HAX1/SSNA1/CHMP2A/TMSB10/STMN2/DAAM2/MYADM/ARPC4/MAPRE3/DCTN1/MAP1B/CDKN1B/FLII	activated
GO:0009566	fertilization	38	0.372675	1.52555	0.0413318	0.0413318	0.213833	868	tags=42%, list=22%, signal=33%	RAB3A/CCT5/PARK7/CCT8/CCT7/VDAC2/UBE2Q1/SNU13/PITHD1/CCT2/TCP1/H3-3B/H3-3A/CCT3/CCT4/IGSF8	activated
GO:0002440	production of molecular mediator of immune response	33	0.377508	1.50022	0.0414201	0.0414201	0.213833	679	tags=33%, list=17%, signal=28%	B2M/RBP4/CD81/HLA-A/MIF/PHB1/HSPD1/PHB2/TMBIM6/RTN4/DNAJB9	activated
GO:0061014	positive regulation of mRNA catabolic process	27	-0.302738	-1.52186	0.0414239	0.0414239	0.213833	2246	tags=93%, list=56%, signal=41%	CAPRIN1/PAIP1/DHX9/YBX1/DHX36/HNRNPD/HNRNPU/QKI/DCP1A/CNOT2/PAN3/TNRC6C/RC3H1/ROCK1/FTO/DIS3L2/CNOT6L/TUT4/TNRC6B/CELF1/CNOT6/TNRC6A/DCP1B/SAMD4A/TENT4A	suppressed
GO:0099562	maintenance of postsynaptic density structure	5	-0.633023	-1.59938	0.0415807	0.0415807	0.213833	1095	tags=100%, list=27%, signal=73%	SHANK2/SHANK1/PPFIA2/CSMD2	suppressed
GO:0030850	prostate gland development	6	0.640198	1.55095	0.0416048	0.0416048	0.213833	1066	tags=83%, list=27%, signal=61%	WDR77/PSAP/FKBP4/SFRP1/CDKN1B	activated
GO:0002418	immune response to tumor cell	6	0.639505	1.54927	0.0416048	0.0416048	0.213833	482	tags=50%, list=12%, signal=44%	HLA-A/HSPD1/YWHAG	activated
GO:0002424	T cell mediated immune response to tumor cell	6	0.639505	1.54927	0.0416048	0.0416048	0.213833	482	tags=50%, list=12%, signal=44%	HLA-A/HSPD1/YWHAG	activated
GO:0031958	nuclear receptor-mediated corticosteroid signaling pathway	6	0.636609	1.54225	0.0416048	0.0416048	0.213833	977	tags=67%, list=25%, signal=50%	PHB1/YWHAH/CALR/PTGES3	activated
GO:1904385	cellular response to angiotensin	9	-0.46732	-1.56599	0.0416659	0.0416659	0.213833	2129	tags=100%, list=53%, signal=47%	RAP1GDS1/PRKD1/ROCK1/PPP3CA/PRKCA/PTPN1/ARID1B/IGF1R	suppressed
GO:2000785	regulation of autophagosome assembly	9	0.577059	1.58593	0.0417266	0.0417266	0.213833	440	tags=44%, list=11%, signal=40%	RNF5/MOAP1/UBQLN2/PINK1	activated
GO:0042326	negative regulation of phosphorylation	67	0.316262	1.45276	0.0417559	0.0417559	0.213833	716	tags=30%, list=18%, signal=25%	UCHL1/PPIA/DNAJA1/THY1/PARK7/HSPB1/DYNLL1/DBNDD2/CALM3/GSTP1/PRNP/TERF2IP/CALM2/TAF7/PRDX3/YWHAG/CALM1/SFRP1/EIF4G1/NPM1	activated
GO:0070661	leukocyte proliferation	46	0.351177	1.51435	0.0417582	0.0417582	0.213833	950	tags=37%, list=24%, signal=28%	PRDX2/CD81/HLA-A/CLU/FKBP1B/MIF/GSTP1/PRNP/HSPD1/CD320/PRKAR1A/NCSTN/SELENOK/IMPDH2/DHPS/CD24/CD151	activated
GO:0030388	fructose 1,6-bisphosphate metabolic process	4	0.716796	1.49999	0.0419355	0.0419355	0.214531	1132	tags=100%, list=28%, signal=72%	ALDOC/PFKM/PFKL/PFKP	activated
GO:0045727	positive regulation of translation	45	0.352713	1.50976	0.0420819	0.0420819	0.215069	1505	tags=58%, list=38%, signal=36%	PKM/EIF6/C1QBP/COA3/EIF5A/PINK1/PRMT1/SSB/NGRN/EIF4G1/NPM1/TRMT10C/DDX3X/POLR2G/ABCF1/RPL5/RPS4X/EIF4G2/CIRBP/EEF2/CSDE1/RPL26/RPS27L/TRUB2/RBM3/UHMK1	activated
GO:0014910	regulation of smooth muscle cell migration	15	-0.3802	-1.58445	0.0423358	0.0423358	0.216155	975	tags=53%, list=24%, signal=40%	DOCK4/PTPN1/GNA12/PDGFD/TACR1/SLIT2/SEMA6D/PRKG1	suppressed
GO:0097494	regulation of vesicle size	10	0.553359	1.56958	0.0426136	0.0426136	0.216937	808	tags=60%, list=20%, signal=48%	AP2M1/BORCS6/BLOC1S1/RAB11A/BLOC1S2/BORCS8	activated
[truncated: 68 more rows]

## Sheet: Inhibitory Neuron GSE
ID	Description	setSize	enrichmentScore	NES	pvalue	p.adjust	qvalue	rank	leading_edge	core_enrichment	.sign
[truncated: 695 more rows]

## Sheet: Microglia GSE
ID	Description	setSize	enrichmentScore	NES	pvalue	p.adjust	qvalue	rank	leading_edge	core_enrichment	.sign
[truncated: 241 more rows]

[truncated: 2 more sheets: Oligodendrocyte GSE, Hsa21 DEG GSE]
